# Supplementary material for: Organic Waste Substrates Induce Important Shifts in Gut Microbiota of Black Soldier Fly (Hermetia illucens L.): Coexistence of Conserved, Variable, and Potential Pathogenic Microbes
Source: Front Microbiol. 2021 Feb 12;12:635881. doi: 10.3389/fmicb.2021.635881 (PMC7907179; doi:10.3389/fmicb.2021.635881)
Supplement: Supplementary Table 1 — 16S rRNA and ITS sequencing data analysis. [file Table_1.XLSX]

## Sheet: Bacteria 
Bacterial ASVs, their reads, classification and absolute abundance
Feature_ID	sequence	Kingdom	Phylum	Class	Order	Family	genus	Species	B1	B10	B2	B3	B4	B5	B6	B7	B8	B9	K21	K22	K23	K24	K25	K26	K27	K28	K29	K30	P41	P42	P43	P44	P45	P46	P47	P48	P50	R61	R62	R63	R64	R65	R66	R67	R68	R69	R70
000735a509eb84be5d78452a276c39a3	GGCAGCAGTGGGGAATATTGCACAATGGGCGCAAGCCTGATGCAGCCATGCCGCGTGTATGAAGAAGGCCCTAGGGTTGTAAAGTACTTTCAGTCGGGAGGAAGGCGTTGATGTTAATACCATCAACGATTGACGTTACCGACAGAAGAAGCACCGGCTAACTCCGTGCCAGCAGCCGCGGTAATACGTAGGTGGCAAGCGTTGTCCGGAATTACTGGGTGTAAAGGGAGTGTAGGCGGGATATCAAGTCAGAAGTGAAAATTACGGGCTCAACTCGTAACCTGCTTTTGAAACTGACATTCTTGAGTGAAGTAGAGGCAAGCGGAATTCCTAGTGTAGCGGTGAAATGCGTAGATATTAGGAGGAACACCAGTGGCGAAGGCGGCTTGCTGGGCTTTT…	Bacteria	Firmicutes	Clostridia	Clostridiales	Ruminococcaceae	Ruminiclostridium 6	NA	0	0	0	0	2	0	0	0	0	0	0	0	0	0	0	0	0	0	0	0	0	0	0	0	0	0	0	0	0	0	0	0	0	0	0	0	0	0	0
000b7a03e593d999103f75c144e15b15	GGCTGCAGTGAGGAATATTGGTCAATGGAGGCAACTCTGAACCAGCCATGCCGCGTGCAGGATGACGGTCCTATGGATTGTAAACTGCTTTTGTACGGGAAGAAAAAAAGTTACGTGTAATTTATTGACGGTACCGTAAGAATAAGGATCGGCTAACTCCGTGCCAGCAGCCGCGGTAATACGGAGGGTGCGAGCGTTAATCGGAATGACTGGGCGTAAAGGGCATGTAGGCGGGTTAATAAGTTAGATGTGAAATCCCTGGGCTTAACCTAGGAACTGCATTTAAAACTGTTAATCTAGAGTATTGTAGAGGAAGGTAGAATTCCATGTGTAGCGGTGAAATGCGTAGAGATGTGGAGGAATACCGGTGGCGAAGGCGGCTTACTGGACTGTAACTGA…	Bacteria	Proteobacteria	Gammaproteobacteria	Orbales	Orbaceae	uncultured	uncultured bacterium	0	0	0	0	0	0	0	0	0	0	0	0	0	0	3	0	0	0	0	0	0	0	0	0	0	0	0	0	0	0	0	0	0	0	0	0	0	0	0
00233df172137089fb808c45877a4d73	GGCAGCAGTGGGGAATCTTGCACAATGGGCGGAAGCCTGATGCAGCGACGCCGCGTGAGGGATGACGGCCTTCGGGTTGTAAACCTCTTTCGCTCACGACGAAGCCCTTCGGGGTGACGGTAGTGGGATAAGAAGCACCGGCTAACTACGTGCCAGCAGCCGCGGTAATACGTAGGGTGCGAGCGTTGTCCGGAATTACTGGGCGTAAAGAGCTCGTAGGTGGTTTGTCACGTCGTCTGTGAAATTCCGGGGCTTAACTCCGGGCGTGCAGGCGATACGGGCATAACTTGAGTGCTGTAGGGGAGACTGGAATTCCTGGTGTAGCGGTGAAATGCGCAGATATCAGGAGGAACACCAATGGCGAAGGCAGGTCTCTGGGCAGTAACTGACGCTGAGGAG…	Bacteria	Actinobacteria	Actinobacteria	Corynebacteriales	Corynebacteriaceae	Corynebacterium 1	NA	0	0	0	0	0	0	0	0	0	0	0	0	0	0	0	0	0	0	0	0	0	0	0	0	0	0	0	0	0	7	0	0	0	0	10	0	0	0	0
00317625279019b4de3b97c6fac69f23	GGCAGCAGTGAGGAATATTGGTCAATGGACGAGAGTCTGAACCAGCCAAGTAGCGTGAAGGATGACTGCCCTATGGGTTGTAAACTTCTTTTATATGGGAATAAAGGAACTTACGTGTAGGTTTTTGTATGTACCATACGAATAAGGATCGGCTAACTCCGTGCCAGCAGCCGCGGTAATACGGAGGATCCAAGCGTTATCCGGATTTATTGGGTTTAAAGGGAGCGTAGGTGGAGGCTTAAGTCAGTTGTGAAAGTTTGCGGCTCAACCGTAAAATTGCAGTTGATACTGGGTCTCTTGAGTACAGTAGAGGTGGGCGGAATTCGTGGTGTAGCGGTGAAATGCTTAGATATCACGAAGAACTCCAATTGCGAAGGCAGCTCACTGGACTGGCACTGA…	Bacteria	Bacteroidetes	Bacteroidia	Bacteroidales	Bacteroidaceae	Bacteroides	NA	0	0	0	0	0	0	0	0	0	0	1919	1795	106	142	338	211	1851	4688	2336	980	0	0	0	0	1902	3277	1798	2771	0	0	0	0	0	0	21	0	7	0	7
005c058832c80fdb8f86d02ad2ab1404	GGCTGCAGTCGAGAATCTTCGGCAATGGGCGAAAGCCTGACCGAGCGACGCTGCGTGTGGGATGAAGGCCCTTGGGTTGTAAACCACTGTCAGAGGGGATGAAAGCGTAAGCTTGACAGAGCCTCAGAGGAAGCGCGGGCTAAGTTCGTGCCAGCAGCCGCGGTAATACGAACTGCGCGAACGTTATTCGGAATCACTGGGCTTACAGGGTGCGTAGGCGGCTTTTCAGGTCCGATGTGAAATCCCACAGCTCAACTGTGGAATGGCATTGGAAACCGAAAGGCTTGAGTGAGCTAGAGATGTACGGAACTTCCGGTGGAGCGGTGAAATGTGTTGAGATCGGAAGGAACACCAGAGGCGAAAGCGGTACATTGGGGCTTGTCTGACGCTGAGGCACGA…	Bacteria	Planctomycetes	Planctomycetacia	Planctomycetales	Rubinisphaeraceae	Planctomicrobium	metagenome	0	0	0	0	0	0	0	0	0	0	0	0	0	0	0	0	0	0	0	0	0	0	0	0	0	0	0	0	0	0	0	4	0	0	0	0	0	0	0
006876cfccf2a96f9142a065fdefe528	GGCAGCAGTGGGGAATATTGCGCAATGGGGGAAACCCTGACGCAGCAACGCCGCGTGGAGGATGACACTTTTCGGAGCGTAAACTCCTTTTCTTTGGGAAGAATTATGACGGTACCAAAGGAATAAGCACCGGCTAACTACGTGCCAGCAGCCGCGGTAATACGTAGGTGGCAAGCGTTGTCCGGATTTACTGGGTGTAAAGGGCGTGTAGCCGGGAGGGCAAGTCAGATGTGAAATCCACGGGCTCAACTCGTGAACTGCATTTGAAACTACTCTTCTTGAGTATCGGAGAGGCAATCGGAATTCCTAGTGTAGCGGTGAAATGCGTAGATATTAGGAGGAACACCAGTGGCGAAGGCGGATTGCTGGACGACAACTGACGGTGAGGCGCGAAAGCGT…	Bacteria	Firmicutes	Clostridia	Clostridiales	Ruminococcaceae	Ruminococcaceae UCG-002	NA	0	0	0	0	0	0	0	0	0	0	0	0	0	0	0	0	0	0	0	0	0	0	0	2	0	0	0	0	0	0	0	0	0	0	0	0	0	0	0
007e9f6c063d112fa9d1221028ec57a9	GGCAGCAGTGGGGGATATTGCACAATGGGGGAAACCCTGATGCAGCGACGCCGCGTGTGGGAAGACGGTCTTCGGATTGTAAACCACTGTCTTTGGGGACGATAATGACGGTACCCAAAGAGGAAGCTCCGGCTAACTACGTGCCAGCAGCCGCGGTAATACGTAGGGAGCAAGCGTTGTCCGGAATTACTGGGTGTAAAGGGAGCGTAGGCGGGAAGACAAGTTGAATGTTAAATCTATCGGCTCAACCGGTAGCTGCGTTCAAAACTGTTTTTCTTGAGTGAAGTAGAGGTTGGCGGAATTCCTAGTGTAGCGGTGAAATGCGTAGATATTAGGAGGAACACCAGTGGCGAAGGCGGCCAACTGGGCTTTTACTGACGCTGAGGCTCGAAAGCGTGG…	Bacteria	Firmicutes	Clostridia	Clostridiales	Ruminococcaceae	Hydrogenoanaerobacterium	uncultured rumen bacterium	0	0	0	0	0	0	0	0	0	0	8	0	0	0	0	0	33	0	0	0	0	0	0	0	0	10	10	33	0	19	21	8	13	0	10	13	14	0	0
0106b23d940dd8b683b26bba5a303f28	GGCTGCAGTGAGGAATATTGGACAATGGGTTAGCGCCTGATCCAGCCATCCCGCGTGAAGGATTAAGGACCTATGGTTTGTAAACTTCTTTTATACAGGGATAAACCTACTCTCGTGAGAGTAGCTGAAGGTACTGTATGAATAAGCACCGGCTAACTCCGTGCCAGCAGCCGCGGTAATACGGAGGGTGCAAGCGTTATCCGGATTTATTGGGTTTAAAGGGTGCGTAGGCGGCTTTTTAAGTCAGCGGTGAAAGTTTGAGGCTCAACCTTAAAATTGCCGTTGAAACTGGGAGGCTTGAGTGTAGATGAAGTAGGCGGAATTAGTGGTGTAGCGGTGAAATGCATAGATATCACTAGGAACTCCAATTGCGAAGGCAGCTTACTAAGGTACCACTGA…	Bacteria	Bacteroidetes	Bacteroidia	Bacteroidales	Dysgonomonadaceae	Dysgonomonas	Dysgonomonas sp. PFB2-16	0	0	0	0	0	0	0	0	0	0	1	0	0	0	0	0	0	0	0	0	0	0	0	0	0	0	0	0	0	0	0	0	0	0	0	0	0	0	0
0122663239e614e059564199db3978fa	GGCAGCAGTAGGGAATCTTCCGCAATGGACGCAAGTCTGACGGAGCAACGCCGCGTGAGTGATGAAGGTTTTCGGATCGTAAAGCTCTGTTGCCAGGGAAGAACGCCTTGGAGAGTAACTGCTCTAAGGGTGACGGTACCTGAGAAGAAAGCCCCGGCTAACTACGTGCCAGCAGCCGCGGTAATACGGGGGGTGCAAGCGTTACTCGGAATCACTGGGCGTAAAGGGTGCGTAGGTGGATTGTCAAGTCTTTTGTGAAATCTAATGGCTTAACCATTAAACTGCTTGGGAAACTGACAATCTAGAGTGAGGGAGAGGTAGATGGAATTCTTGGTGTAGGGGTAAAATCCGTAGAGATCAAGAAGAATACCCATTGCGAAAGCGATCTACTAGAACTCA…	Bacteria	Epsilonbacteraeota	Campylobacteria	Campylobacterales	Campylobacteraceae	Campylobacter	uncultured Campylobacteraceae bacterium	0	0	0	7	0	0	0	0	0	0	0	0	0	0	0	0	0	0	0	0	0	0	0	0	0	0	0	0	0	0	0	0	0	0	0	0	0	0	0
012d2d19f8132b204592284c534b7842	GGCTGCAGTGAGGAATATTGGTCAATGGAGGCAACTCTGAACCAGCCATGCCGCGTGCAGGAAGACGGTTCTATGGATTGTAAACTGCTTTTATACAGGAAGAAACACTCCCTTGCGAGGGGGCTTGACAGTACTGTAAGAATAAGGATCGGCTAACTCCGTGCCAGCAGCCGCGGTAATACGGAGGATCCAAGCGTTATCCGGATTTATTGGGTTTAAAGGGTGCGCAGGCGGGATCTTAAGTCAGCGGTGAAATCTCCAGGCTCAACCTGGAACCTGCCGTTGAAACTGGGATTCTTGAGTGTAGATGAAGTAGGCGGAATTCGTTGTGTAGCGGTGAAATGCATAGATATAACGAGGAACCCCAATTGCGTAGGCAGCTTACTAAACTATAACTGA…	Bacteria	Bacteroidetes	Bacteroidia	Bacteroidales	Dysgonomonadaceae	Dysgonomonas	NA	0	0	0	0	0	0	0	0	0	0	0	0	0	0	0	0	0	0	0	0	0	0	0	0	0	0	0	0	0	0	0	0	0	0	0	2	0	0	0
013961571e121a2088dddea314554ee1	GGCTGCAGTAGGGAATCTTCGGCAATGGGCGCAAGCCTGACCGAGCAACGCCGCGTGAGTGAAGAAGGTTTTCGGATCGTAAAACTCTGTTGTTAGAGAAGAACGACCTAGGTAGTAACTGATTTAGGAGTGACGGTATCTAACCAGAAAGCCACGGCTAACTACGTGCCAGCAGCCGCGGTAATACGTAGGTGGCAAGCGTTATCCGGATTTATTGGGCGTAAAGCGCACGTAGGCTGCTTTGTAAGTCAGGGGTGAAATCCCACGGCTCAACCGTGGAACTGCCTTTGATACTGCTTAGCTTGAATCCGGGAGAGGGTGGCGGAATTCCAGGTGTAGGAGTGAAATCCGTAGATATCTGGAGGAACATCAGTGGCGAAGGCGGCCACCTGGACCGGT…	Bacteria	Proteobacteria	Deltaproteobacteria	Desulfovibrionales	Desulfovibrionaceae	Desulfovibrio	NA	0	0	0	0	0	0	0	0	0	3	0	0	0	0	0	0	0	0	0	0	0	0	0	0	0	0	0	0	0	0	0	0	0	0	0	0	0	0	0
016bdbf260440873df5a5b783ab93d90	GGCAGCAGTGGGGAATATTGCACAATGGGCGCAAGCCTGATGCAGCAACGCCGCGTGAGGGATGACGGCCTTCGGGTTGTAAACCTCTTTTGTCAGGGAAGAAGCGAAAGTGACGGTACCTGGAGAAAAAGCACCGGCTAACTACGTGCCAGCAGCCGCGGTAATACGTAGGGTGCAAGCGTTGTCCGGAATTATTGGGCGTAAAGAGCTCGTAGGCGGCTTGTCGCGTCTGCTGTGAAAACCCGAGGCTCAACCTCGGGCCTGCAGTGGGTACGGGCAGGCTAGAGTGCGGTAGGGGAGATTGGAATTCCTGGTGTAGCGGTGGAATGCGCAGATATCAGGAGGAACACCGATGGCGAAGGCAGATCTCTGGGCCGCTACTGACGCTGAGGAGCGAAA…	Bacteria	Actinobacteria	Actinobacteria	Micrococcales	Microbacteriaceae	Leucobacter	NA	0	0	0	12	0	0	0	0	0	0	0	0	0	0	0	0	0	0	0	0	0	0	0	0	0	0	0	0	0	0	0	0	0	0	0	0	0	0	0
016cdec1cdcd38fb9faa8d806b133232	GGCAGCAGTAAGGAATATTGGTCAATGGGCGGAAGCCTGAACCAGCCATGCCGCGTGCAGGATGACGGCCCTCTGGGTTGTAAACTGCTTTTGTACGGGAATAACCTCCATCACGTGTGATGGGCTGCATGTACTGTACGAATAAGGATCGGCTAACTCCGTGCCAGCAGCCGCGGTAATACGGAGGATCCGAGCGTTATCCGGATTTATTGGGTTTAAAGGGTGCGTAGGCGGCTAAATAAGTCAGGGGTGAAATACGGCAGCTCAACTGTCGCAGTGCCTTTGATACTGTTTAGCTTGAATATGTTTGAAGATGGCGGAATGAGACAAGTAGCGGTGAAATGCATAGATATGTCTCAGAACTCCGATTGCGAAGGCAGCTATCTAAGTCATTATTGA…	Bacteria	Bacteroidetes	Bacteroidia	Sphingobacteriales	Sphingobacteriaceae	Sphingobacterium	NA	0	0	0	0	0	0	0	0	0	0	0	0	0	0	0	0	0	0	0	0	0	0	0	0	0	0	0	0	0	12	0	0	0	25	20	0	0	0	0
016f3805b7acbb4042ff91eeb83d96a9	GGCTGCAGTAAGGAATATTGGTCAATGGGCGGAAGCCTGAACCAGCCATGCCGCGTGCAGGACGAAGGCCCTACGGGTCGTAAACTGCTTTTGTACGGGAACAACCGCAGTTACGTGTAACTGTCTGAGTGTACCGTAAGAATAAGGATCGGCTAACTCCGTGCCAGCAGCCGCGGTAATACGGAGGATCCGAGCGTTATCCGGATTTATTGGGTTTAAAGGGTGCGTAGGCGGCAGTTTAAGTCAGGAGTGAAAGACGGTGGCTCAACCATCGCAGTGCTCTTGATACTGAACTGCTTGAATGACATTGAAGACGGCGGAATGAGACAAGTAGCGGTGAAATGCATAGATATGTCTCAGAACCCCGATAGCGAAGGCAGCTGTCTAAACGTTTATTGA…	Bacteria	Bacteroidetes	Bacteroidia	Sphingobacteriales	Sphingobacteriaceae	Sphingobacterium	NA	0	0	0	0	0	0	0	0	0	0	0	0	0	0	0	0	0	0	0	0	0	0	0	0	0	6	0	0	0	0	0	0	0	0	0	0	0	0	0
0176aaa524e4801577be6b91dd96209f	GGCAGCAGTGGGGAATATTGGGCAATGGGCGAAAGCCTGACCCAGCAACGCCGCGTGAGGGAAGAAGGTCTTCGGATTGTAAACCTTTGTCCTTGGGGACGAAACAAATGACGGTACCCAAGGAGGAAGCTCCGGCTAACTACGTGCCAGCAGCCGCGGTAATACGTAGGGAGCAAGCGTTGTCCGGAATTACTGGGCGTAAAGGGTGCGTAGGTGGCCATGTAAGTCAGGTGTGAAAGACCGGGGCTCAACCCCGGGGCGGCACTTGAAACTGTGTGGCTTGAGTACAGGAGAGGGAAGTGGAATTCCTAGTGTAGCGGTGAAATGCGTAGATATTAGGAGGAACACCAGTGGCGAAGGCGACTTTCTGGACTGTAACTGACACTGAGGCACGAAAGC…	Bacteria	Firmicutes	Clostridia	Clostridiales	Christensenellaceae	Catabacter	NA	0	0	0	0	0	0	0	0	0	0	0	0	0	0	0	0	0	0	0	0	11	16	10	0	8	0	0	0	14	0	0	0	0	0	0	0	0	0	0
01920e68afeda9730dde9527fad1249f	GGCTGCAGTGAGGAATATTGGGCAATGGACGGAAGTCTGACCCAGCCATGCCGCGTGAAGGATGAAGGCGTTCTGCGTTGTAAACTTCTTTTACTAGAGAAGAAAACATATTTTTTGAAGTATTTTGACGGTATCTAGTGAATAAGCACCGGCTAACTCCGTGCCAGCAGCCGCGGTAATACGGAGGGTGCAAGCGTTAATCGGAATTACTGGGCGTAAAGCGCACGCAGGCGGTTGATTGAGTCAGATGTGAAATCCCCGGGCTTAACCCGGGAATTGCATCTGATACTGGTCAGCTAGAGTCTTGTAGAGGGGGGTAGAATTCCATGTGTAGCGGTGAAATGCGTAGAGATGTGGAGGAATACCGGTGGCGAAGGCGGCCCCCTGGACAAAGACTGA…	Bacteria	Proteobacteria	Gammaproteobacteria	Enterobacterales	Morganellaceae	Morganella	NA	0	0	0	0	0	0	0	0	0	0	0	0	0	0	0	0	0	0	0	0	0	0	0	2	0	0	0	0	0	0	0	0	0	0	0	0	0	0	0
019543b0ab842011faa0bd280e6578d0	GGCAGCAGTGGGGAATATTGCGCAATGGAGGCAACTCTGACGCAGCAATGCCGCGTGAGTGAAGAAGGGATTCGTTTTGTAAAGCTCTGTTGCCGGGAAAGAGAGAGACGGTACCCGGCGAGCAAGCCCCAGCCAACTACGTGCCAGCAGCTGCGGTAATACGTAGGGGGCGAGCGTTATCCGGATTTATTGGGCGTAAAGGGCGCGCAGGCGGCCGGCCAGGCGCGGTGTGAAAGCCCGGGGCTCAACCCCGGAGGGTCACCGCGAACCGGCCGGCTCGAGTGCCGGAGAGGCAGACAGAATTCCTGGTGTAGCGGTGAAATGCGCAGAGATCAGGAGGAATACCGGAGGCGAAGGCGGTCTGCCGGCCGGAGACTGACGCTGAGGCGCGAAAGCGTG…	Bacteria	Uncultured bacteria	Actinobacteria	Frankiales	Frankiaceae	uncultured bacterium	NA	0	0	0	0	0	0	0	0	0	0	0	0	0	0	0	0	0	0	0	0	0	0	0	0	0	0	0	0	0	16	17	0	0	0	8	0	0	0	0
01d2f6b2c714e4daaa4da8626ecc1e93	GGCTGCAGTGGGGAATATTGCACAATGGGGGAAACCCTGATGCAGCAACGCCGCGTGAGTGATGAAGGTCTTCGGATCGTAAAGCTCTGTCTTCAGGGACGATAATGACGGTACCTGAGGAGGAAGCCACGGCTAACTACGTGCCAGCAGCCGCGGTAATACGTAGGTGGCGAGCGTTGTCCGGATTTACTGGGCGTAAAGGGAGCGTAGGCGGATTTTTAAGTGAGATGTGAAATACCCGGGCTCAACTTGGGTGCTGCATTTCAAACTGGAAGTCTAGAGTGCAGGAGAGGAGAGTGGAATTCCTAGTGTAGCGGTGAAATGCGTAGAGATTAGGAAGAACACCAGTGGCGAAGGCGACTCTCTGGACTGTAACTGACGCTGAGGCTCGAAAGCGTG…	Bacteria	Firmicutes	Clostridia	Clostridiales	Clostridiaceae 1	Clostridium sensu stricto 1	NA	0	0	0	0	0	0	0	0	0	0	0	0	0	0	0	0	0	0	0	0	0	0	0	0	0	3	0	0	0	0	0	0	0	4	0	0	0	0	0
01e37dfb316a5d931ac5125e61997556	GGCAGCAGTGGGGAATCTTGCACAATGGGCGAAAGCCTGATGCAGCGACGCCGCGTGGGGGATGAAGCTTTTCGGAGTGTAAACCCCTTTCGACTGGGACGAATGCCCGCAAGGGAGTGACGGTACCAGTAGAAGAAGCCCCGGCTAACTACGTGCCAGCAGCCGCGGTAAGACGTAGGGGGCCAGCGTTGTTCGGAATTACTGGGTGTAAAGGGTTCGTAGGCGGTGCGGCAAGTTGGGAGTGAAATCTCTGGGCTTAACTCAGAGGCTGCTTTCAAAACTGCCGTGCTCGAGTGCGGGAGAGGCCAGTGGAATTGCAGGTGTAGCGGTGAAATGCGTAGATATCTGCAGGAACACCCGTGGCGAAGGCGGCTGGCTGGACCGCAACTGACGCTGAGG…	Bacteria	Acidobacteria	Acidobacteriia	Subgroup 2	Thermoanaerobacteraceae	uncultured bacterium	NA	0	0	0	0	0	0	0	0	0	0	0	0	0	0	0	0	0	0	0	42	0	0	0	0	0	0	0	0	0	0	0	0	0	0	0	0	0	0	0
01fad44484d2f7ab30d8e278c8f0d49c	GGCAGCAGTGAGGAATATTGCACAATGGGCGAAAGCCTGATGCAGCAATGCCGCGTGAAGGAAGAAGGTTTTCGGATTGTAAACTTCTTTTCTGAAGGAAGATAATGACGGTACTTCAGGAATAAGCCACGGCTAACTACGTGCCAGCAGCCGCGGTAATACGTAGGTGGCAAGCGTTGTCCGGATTTACTGGGTGTAAAGGGCGAGTAGGCGGGACGGAAAGTCAGGTGTGAAAGCTATGGGCTCAACCCATAGATTGCACTTGAAACTTCTGTTCTTGAGTGATGGAGAGGCAGGCGGAATTCCCGGTGTAACGGTGGAATGTGTAGATATCGGGAGGAACACCAGTGGCGAAGGCGGCCTGCTGGACATTAACTGACGCTGAGGAGCGAAAGCGTG…	Bacteria	Firmicutes	Clostridia	Clostridiales	Ruminococcaceae	Ruminococcaceae UCG-009	NA	0	0	0	0	0	0	0	0	0	0	0	0	0	0	0	0	0	0	0	0	0	0	0	0	0	0	0	0	0	0	4	0	0	0	0	0	0	0	0
021bc966678e1cd14e69aa2cc4779bda	GGCAGCAGTAAGGAATATTGGTCAATGGAGGGAACTCTGAACCAGCCATGCCGCGTGTAGGATGACTGCCCTATGGGTTGTAAACTACTTTTATACGGGAATAAAACCCACTACGAGTAGTGGTCTGAATGTACCGTAAGAATAAGGATCGGCTAACTCCGTGCCAGCAGCCGCGGTAATACGGAGGATCCAAGCGTTATCCGGATTTATTGGGTTTAAAGGGAGCGTAGGCGGCTTATTAAGTCAGGGGTGAAAGACGGCAGCTTAACTGTCGCAGTGCCTTTGATACTGATAAGCTTGAATATAGTTGAGGTAGGCGGAATGTGACAAGTAGCGGTGAAATGCATAGATATGTCCCAGAACACCAATTGCGAAGGCAGCTTACTAAGCTATAATTGA…	Bacteria	Bacteroidetes	Bacteroidia	Sphingobacteriales	Sphingobacteriaceae	Pedobacter	NA	0	0	0	0	0	0	0	0	0	0	0	0	0	0	0	0	0	0	0	25	0	0	0	0	0	0	0	0	0	0	0	0	0	0	0	0	0	0	0
021f1f1e2e8fe66ddd6ee5bc921c62f7	GGCAGCAGTGAGGAATATTGGTCAATGGACGAGAGTCTGAACCAGCCAAGTCGCGTGATGGATGACTGCCTTATGGGTTGTAAACATCTTTTATACGGGAATAAAGTGAGGCACGTGTGCCTTTTTGTATGTACCGTATGAATAAGCATCGGCTAACTCCGTGCCAGCAGCCGCGGTAATACGGAGGATGCGAGCGTTATCCGGATTTATTGGGTTTAAAGGGTGCGCAGGCGGGAAATTAAGTCAGCGGTGAAATCTTGAGGCTCAACCTCAAACTTGCCGTTGAAACTGATTTTCTTGAGTGTAATCGAAGTAGGCGGAATTCGTTGTGTAGCGGTGAAATGCATAGATATAACGAGGAACCCCAATTGCGTAGGCAGCTTACTAGAATATAACTGA…	Bacteria	Bacteroidetes	Bacteroidia	Bacteroidales	Dysgonomonadaceae	Dysgonomonas	NA	0	0	0	0	0	0	0	0	0	0	0	0	0	0	0	0	0	0	0	0	0	0	0	0	0	0	0	0	0	0	8	41	0	0	0	0	0	38	0
022a6bd3739ad06c28101d588af00f25	GGCAGCAGTGGGGAATATTGCGCAATGGAGGCAACTCTGACGCAGCAATGCCGCGTGAGTGAAGAAGGGATTCGTCCCGTAAAGCTCTGTTGTCGGGGAAGAGAGAGACGGTACCCGACGAGCAAGCCCCAGCCAACCACGTGCCAGCAGCTGCGGTAATACGTGGGGGGCGAGCGTTATCCGGATTTATTGGGCGTAAAGGGCGCGCAGGCGGCCATTTAGGCGCGGTGTAAAAGACCGGGGCTCAACCCCGGGGTGACAGTGCGAACCGGATGGCTCGAGTGCTGGAGAGGCAGACAGAATTCCTGGTGTAGCGGTGAAATGCGCAGAGATCAGGAGGAATACCGGAGGCGAAGGCGGTCTGCCGGCCAGGCACTGACGCTCAGGCGCGAAAGCGTG…	Bacteria	Firmicutes	Clostridia	Clostridiales	Peptococcaceae	Desulfohalotomaculum	NA	0	0	0	0	0	0	0	0	0	0	0	0	0	0	0	0	0	0	0	0	0	0	0	0	0	0	0	0	0	77	0	0	0	39	0	0	0	0	0
022dc603b86873a50f0dfb79915336f1	GGCAGCAGTGGGGAATCTTGGACAATGGGCGGAAGCCTGATCCAGCCATGCCGCGTGTGTGAAGAAGGCCCTAGGGTTGTAAAGCACTTTCAATGAGGAGGAAAGCTTGGTGCTAATACCATCAAGTACTTGACGTTACTCATAGAAGAAGCACCGGCTAATTTCGTGCCAGCAGCCGCGGTAATACGAAAGGTGCGAGCGTTAATCGGAATTACTGGGCGTAAAGCGCGCGTAGGTGGTTAGTTTAGTCTGATGTGAAATCCCTGGGCTCAACCTAGGAACTGCATCGGATACTGGCTAGCTAGAGTACGGTAGAGGGAGGTGGAATTTCCAGTGTAGCGGTGAAATGCGTAGAGATTGGAAGGAACACCAGTGGCGAAGGCGGCCTCCTGGACTGAT…	Bacteria	Proteobacteria	Gammaproteobacteria	Oceanospirillales	Alcanivoracaceae	Alcanivorax	NA	0	0	0	0	0	0	0	0	0	0	0	0	0	0	0	0	0	0	0	0	0	0	0	0	0	0	0	0	0	0	0	0	0	0	0	0	0	0	5
02359ef0952c976ac102d211ad38f98c	GGCAGCAGTGGGGAATATTGCACAATGGACGGAAGTCTGATGCAGCAACGCCGCGTGGAGGATGACACATTTCGGTGCGTAAACTCCTTTTATATAAGAAGATAATGACGGTATTATATGAATAAGCACCGGCTAACTCCGTGCCAGCAGCCGCGGTAATACGGGGGGTGCAAGCGTTACTCGGAATCACTGGGCGTAAAGAGCATGTAGGCGGATTGATAAGTTTGAAGTGAAATCCTATAGCTTAACTATAGAACTGCTTTGAAAACTGTTAATCTAGAATGTGGGAGAGGTAGATGGAATTTCTGGTGTAGGGGTAAAATCCGTAGAGATCAGAAGGAATACCGATTGCGAAGGCGATCTACTGGAACACTATTGACGCTGAGATGCGAAAGCGTG…	Bacteria	Epsilonbacteraeota	Campylobacteria	Campylobacterales	Arcobacteraceae	Arcobacter	NA	0	0	0	0	0	0	0	0	0	0	0	0	0	0	0	0	0	0	0	0	0	0	0	0	0	0	0	0	0	0	0	0	0	0	39	4	0	8	46
0237ff1c20c5065260a7fd11c5893a94	GGCAGCAGTAGGGAATTTTCCACAATGGGCGAAAGCCTGATGGAGCAATGCCGCGTGAGGGAAGAATGCCTTAGGGTTGTAAACCTCTGTTATAAGTGAGGAAAAGTATAAGTAGGAAATGGCTTATATCTGACATTAGCTTATCAGAAAGCCACGGCTAACTACGTGCCAGCAGCCGCGGTAATACGTAGGTGGCAAGCGTTATCCGGAATTATTGGGCGTAAAGGGTGCGCAGGCGGTTATAAAAGATTGTGGTTAAAGAATGGGGCTTAACCCCATAATGCCATGATAACTGTATAACTAGAGTGCAGAAGAGGAAAGTGGAATTCCATGTGTAGCGGTGAAATGCGTAGATATATGGAGGAACACCAGTGGCGAAGGCGACTTTCTGGTCTGTAA…	Bacteria	RsaHF231	bacterium PM5-3	bacterium PM5-3	bacterium PM5-3	bacterium PM5-3	bacterium PM5-3	0	0	47	0	0	0	0	0	55	35	0	0	0	0	0	0	0	0	0	0	0	0	0	0	0	0	0	0	0	0	0	0	0	0	0	0	0	0	0
024038f35fb9985299ece6a0a553d98b	GGCAGCAGTGGTGAATATTGGTCAATGGACGAGAGTCTGAACCAGCCAAGTAGCGTGAAGGATGACTGCCCTATGGGTTGTAAATTTCTTTTATATGGGAATAAAGTGCAGTATGTATACTGTTTTGTATGTACCATACGAATAAGGATCGGCTAACTCCGTGCCAGCAGCCGCGGTAATACGGGGGGTGCAAGCGTTACTCGGAATCACTGGGCGTAAAGGGTGCGTAGGTGGATTGTCAAGTCTTTTGTGAAATCTAATGGCTTAACCATTAAACTGCTTGGGAAACTGACAATCTAGAGTGAGGGAGAGGTAGATGGAATTCTTGGTGTAGGGGTAAAATCCGTAGAGATCAAGAAGAATACCCATTGCGAAAGCGATCTACTAGAACTCAACTGA…	Bacteria	Epsilonbacteraeota	Campylobacteria	Campylobacterales	Campylobacteraceae	Campylobacter	uncultured Campylobacteraceae bacterium	0	0	0	0	0	0	0	0	0	0	0	0	0	0	0	0	0	0	0	0	0	0	0	0	0	0	0	0	0	0	2	0	0	0	0	0	0	0	0
026338c3f8d3edc73a8d3c3a437abe4b	GGCTGCAGTGAGGAATATTGGTCAATGGGCGAGAGCCTGAACCAGCCAAATCGCGTGAAGGAAGACTGCCTTATGGGTTGTAAACTTCTTTTATACAGGAATAAAAAGAGTTACGTGTAACTTATTGCATGTACTGTATGAATAAGCATCGGCTAACTCCGTGCCAGCAGCCGCGGTAATACGGAGGATGCGAGCGTTATCCGGATTTATTGGGTTTAAAGGGTGCGCAGGCGGGAACTTAAGTCAGCGGTGAAATCTCGACGCTTAACGTCGAAACTGCCGTTGAAACTGGGTTTCTTGAGTATAGATGAAGTAGGCGGAATTCGTTGTGTAGCGGTGACATGCTTAGATATAACGAGGAACTCCGATTGCGTAGGCAGCTTACTAAGCTATAACTGA…	Bacteria	Bacteroidetes	Bacteroidia	Bacteroidales	Dysgonomonadaceae	Dysgonomonas	NA	0	0	0	0	0	0	0	0	0	0	1368	2022	97	36	57	408	680	988	3130	2577	35	35	32	48	1143	923	1383	1972	123	0	0	0	0	0	0	0	0	0	0
02678440e0594aae236dbb9c3eb8aff3	GGCTGCAGTGGGGAATATTGGGCAATGGGGGAAACCCTGACCCAGCAACGCCGCGTGAAGGAAGAAGGCCTTCGGGTTGTAAACTTTTGTCCTATGGGACGAAAAAAATGACGGTACCATAGGAGGAAGCTCCGGCTAACTCCGTGCCAGCAGCCGCGGTAATACGGAGGGTGCAAGCGTTAATCGGAATTACTGGGCGTAAAGCGCACGCAGGCGGTTGATTAAGTTAGATGTGAAATCCCCGGGCTTAACCTGGGAATGGCATCTAAGACTGGTCAGCTAGAGTCTTGTAGAGGGGGGTAGAATTCCATGTGTAGCGGTGAAATGCGTAGAGATGTGGAGGAATACCGGTGGCGAAGGCGGCCCCCTGGACAAAGACTGACGCTCAGGTGCGAAAGC…	Bacteria	Proteobacteria	Gammaproteobacteria	Enterobacteriales	Enterobacteriaceae	Providencia	NA	0	0	0	0	0	0	0	0	0	0	0	0	0	0	0	0	0	0	0	0	0	0	0	0	0	0	0	0	0	0	0	0	0	0	0	0	0	0	2
0271bcf22fb231d2a3b11814ce420c11	GGCAGCAGTAGGGAATCTTCCGCAATGGACGAAAGTCTGACGGAGCGACGCCGCGTGAGTGATGAAGGTCTTCGGATCGTAAAACTCTGTTGTTAGGGAAGAATAAGTATAAGGCGAATAACCTTATACCTTGACGGTACCTAACCAGAAAGCCCCGGCTAACTACGTGCCAGCAGCCGCGGTAATACGTAGGGGGCGAGCGTTGTCCGGAATTATTGGGCGTAAAGGGTGCGTAGGCGGTCTCTTAAGTCTGATGTGAAAGCCCACGGCTTAACCGTGGAGGGTCATTGGAAACTTGGAGACTTGAGTGCAGAAGAGGAGAGTGGAATTCCATGTGTAGCGGTGAAATGCGTAGAGATATGGAGGAACACCAGTGGCGAAGGCGACTCTCTGGTCTGT…	Bacteria	Firmicutes	Bacilli	Bacillales	Bacillaceae	Anaerobacillus	Anaerobacillus alkalidiazotrophicus	0	0	0	0	0	0	0	0	0	0	0	0	0	0	0	0	0	0	0	0	0	0	0	0	0	0	0	0	0	0	5	0	0	0	0	0	0	0	0
027991ca20acb73b41ea5c66cab9abd8	GGCAGCAGTAGGGAATCTTCCGCAATGGACGAAAGTCTGACGGAGCAACGCCGCGTGAGTGATGAAGGTTTTCGGATCGTAAAGCTCTGTTGTTAGGGAAGAACAAGTGCGAGAGTAACTGCTCGCACCTTGACGGTACCTAACCAGAAAGCCACGGCTAACTACGTGCCAGCAGCCGCGGTAATACGTAGGTGGCAAGCGTTGTCCGGAATTATTGGGCGTAAAGGGCTCGCAGGCGGTTTCTTAAGTCTGATGTGAAAGCCCCCGGCTCAACCGGGGAGGGTCATTGGAAACTGGGAAACTTGAGTGCAGAAGAGGAGAGTGGAATTCCACGTGTAGCGGTGAAATGCGTAGAGATGTGGAGGAACACCAGTGGCGAAGGCGACTCTCTGGTCTGTA…	Bacteria	Firmicutes	Bacilli	Bacillales	Bacillaceae	Bacillus	NA	0	0	0	0	0	0	0	0	0	0	0	0	0	0	0	0	0	0	0	0	0	0	0	0	0	0	0	0	0	0	0	0	0	0	0	0	0	0	6
02adf3795df49cd78ff28449d15746ac	GGCAGCAGTCGGGAATATTGCGCAATGGAGGAAACTCTGACGCAGTGACGCCGCGTGCAGGAAGAAGGTTTTCGGATTGTAAACTGCTTTAGACAGGGAAGAAGAAGGACAGTACCTGTAGAATAAGCTCCGGCTAACTACGTGCCAGCAGCCGCGGTAATACGTAGGGAGCGAGCGTTATCCGGATTTATTGGGTGTAAAGGGTGCGTAGACGGGAAGTCAAGTTGGTTGTGAAATCCCTCGGCTCAACTGAGGAACTGCAACCAAAACTGAATTTCTTGAGTGCTGGAGAGGAAAGTGGAATTCCTAGTGTAGCGGTGAAATGCGTAGATATTAGGAGGAACACCAGTGGCGAAGGCGACTTTCTGGACAGTAACTGACGTTGAGGCACGAAAGTGT…	Bacteria	Firmicutes	Clostridia	Clostridiales	Ruminococcaceae	Ruminococcaceae UCG-014	NA	0	0	0	0	0	0	0	0	0	0	0	0	0	0	0	0	0	0	0	0	0	0	0	0	0	0	0	0	0	0	0	0	0	0	0	0	8	0	0
02e1b24667dc855d9386c64378f3d37f	GGCTGCAGTGGGGAATATTGGACAATGGGGGGAACCCTGATCCAGCCATGCCGCGTGTGTGAAGAAGGCCTTTTGGTTGTAAAGCACTTTAAGCGAGGAGGAGGCTACTTAGATTAATACTCTAGGATAGTGGACGTTACTCGCAGAATAAGCACCGGCTAACTCTGTGCCAGCAGCCGCGGTAATACAGAGGGTGCAAGCGTTAATCGGATTTACTGGGCGTAAAGCGCGCGTAGGTGGCCAATTAAGTCAAATGTGAAATCCCCGAGCTTAACTTGGGAATTGCATTCGATACTGGTTGGCTAGAGTATGGGAGAGGATGGTAGAATTCCAGGTGTAGCGGTGAAATGCGTAGAGATCTGGAGGAATACCGATGGCGAAGGCAGCCATCTGGCCTAA…	Bacteria	Proteobacteria	Gammaproteobacteria	Pseudomonadales	Moraxellaceae	Acinetobacter	NA	0	0	0	0	0	0	0	0	0	0	0	0	0	0	0	0	0	0	0	0	0	0	4	0	0	0	0	0	0	0	0	0	0	0	0	0	0	0	0
02e82de58e29b8adbe75374facf2ae90	GGCTGCAGTGGGGAATATTGGACAATGGACCAAAAGTCTGATCCAGCAATTCTGTGTGCACGATGAAGTTTTTCGGAATGTAAAGTGCTTTCAGTTGGGAAGAATTATGACGGTACCAAAGGAATAAGCACCGGCTAACTCCGTGCCAGCAGCCGCGGTAATACGGGGGGTGCAAGCGTTACTCGGAATCACTGGGCGTAAAGGGTGCGTAGGTGGATTGTCAAGTCTTTTGTGAAATCTAATGGCTTAACCATTAAACTGCTTGGGAAACTGACAATCTAGAGTGAGGGAGAGGTAGATGGAATTCTTGGTGTAGGGGTAAAATCCGTAGAGATCAAGAAGAATACCCATTGCGAAAGCGATCTACTAGAACTCAACTGACACTGAGGCACGAAAGCG…	Bacteria	Epsilonbacteraeota	Campylobacteria	Campylobacterales	Campylobacteraceae	Campylobacter	uncultured Campylobacteraceae bacterium	0	0	0	0	0	0	0	0	0	0	0	0	0	0	0	0	0	0	0	0	0	3	0	0	0	0	0	0	0	0	0	0	0	0	0	0	0	0	0
02e919f456fe022ab66c12a638127b5b	GGCTGCAGTAGGGAATTTTCGGCAATGGGGGGAACCCTGACCGAGCAACGCCGCGTGAATGACGAAGCACTTCGGTGCGTAAAGTTCTTTTATTAAGGAAGAATGTTATATATAGGAAATGATATGTAAGTGACGGTACTTAATGAATAAGCCCCGGCTAACTATGTGCCAGCAGCCGCGGTAATACATAGGGGGCGAGCGTTATCCGGAATTATTGGGCGTAAAGGGTGAGTAGGCGGTAGATTAAGTCTTTGGTGTAAGTGCAGTGCTTAACGCTGTGATGCTAAAGAAACTGGTTTACTAGAGTTAGATAGAGGCAAGTGGAATTCCATGTGTAGCGGTAAAATGCGTAAATATATGGAGGAACACCAGTGGCGAAGGCGGCTTGCTGGGTCTATA…	Bacteria	Tenericutes	Mollicutes	Acholeplasmatales	Acholeplasmataceae	Acholeplasma	NA	0	0	0	0	0	0	0	0	0	0	0	0	0	0	0	0	0	0	0	40	0	0	0	0	0	0	0	0	0	0	0	0	0	0	0	0	0	0	0
030dc315b818251fc9e247ea7616c355	GGCAGCAGTAAGGAATATTGGTCAATGGGCGGAAGCCTGAACCAGCCATGCCGCGTGCAGGACGAAGGCCCTACGGGTCGTAAACTGCTTTTGTACGGGAACAACCGCAGTTACGTGTAACTGTCTGAGTGTACCGTAAGAATAAGGATCGGCTAACTCCGTGCCAGCAGCCGCGGTAATACGGAGGATCCGAGCGTTATCCGGATTTATTGGGTTTAAAGGGTGCGTAGGCGGCAGTTTAAGTCAGGAGTGAAAGACGGTGGCTCAACCATCGCAGTGCTCTTGATACTGAACTGCTTGAATGGCATTGAAGACGGCGGAATGAGACAAGTAGCGGTGAAATGCATAGATATGTCTCAGAACCCCGATAGCGAAGGCAGCTGTCTAAACGTTTATTGA…	Bacteria	Bacteroidetes	Bacteroidia	Sphingobacteriales	Sphingobacteriaceae	Sphingobacterium	NA	0	0	0	0	0	0	0	0	0	0	21	116	24	0	6	11	0	0	4	0	0	0	0	0	18	0	15	6	0	0	0	0	0	0	0	0	0	0	0
031cd1e18677ed6f724cf4c8790b462a	GGCAGCAGTAGGGAATTTTCGGCAATGGGGGAAACCCTGACCGAGCGACGCCGCGTGAACGAAGAAGCACTTAGGTGCGTAAAGTTCTTTTATTAGGGAAGAATATCATATAAAGGAAATGTTATATGAATGACGGTACCTATTGAATAAGCCCCGGCTAACTCCGTGCCAGCAGCCGCGGTAATACGGGGGGTGCAAGCGTTACTCGGAATCACTGGGCGTAAAGGGTGCGTAGGTGGATTGTCAAGTCTTTTGTGAAATCTAATGGCTTAACCATTAAACTGCTTGGGAAACTGACAATCTAGAGTGAGGGAGAGGTAGATGGAATTCTTGGTGTAGGGGTAAAATCCGTAGAGATCAAGAAGAATACCCATTGCGAAAGCGATCTACTAGAACTCA…	Bacteria	Epsilonbacteraeota	Campylobacteria	Campylobacterales	Campylobacteraceae	Campylobacter	uncultured Campylobacteraceae bacterium	0	0	0	0	0	0	0	0	0	0	0	0	0	0	0	0	0	0	0	0	0	0	0	0	0	0	0	0	0	2	0	0	0	0	0	0	0	0	0
03219535b48fe06043b437d706beb892	GGCAGCAGTGGGGAATATTGCACAATGGGGGAAACCCTGATGCAGCAACGCCGCGTGAGTGATGACGGTCTTCGGATTGTAAAGCTCTGTCTTTAGGGACGATAATGACGGTACCTAAGGAGGAAGCCACGGCTAACTACGTGCCAGCAGCCGCGGTAATACGTAGGTGGCAAGCGTTGTCCGGATTTACTGGGCGTAAAGGGAGCGTAGGTGGATATTTAAGTGGGATGTGAAATACTTGGGCTTAACCTGGGTGCTGCATTCCAAACTGGATATCTAGAGTGCAGGAGAGGAAAGGAGAATTCCTAGTGTAGCGGTGAAATGCGTAGAGATTAGGAAGAATACCAGTGGCGAAGGCGCCTTTCTGGACTGTAACTGACACTGAGGCTCGAAAGCGTG…	Bacteria	Firmicutes	Clostridia	Clostridiales	Clostridiaceae 1	Clostridium sensu stricto 1	NA	0	0	0	0	0	0	0	0	0	0	0	8	0	0	0	0	0	0	0	0	0	0	0	0	0	0	0	0	0	0	0	0	0	0	0	0	0	0	0
0322b069373f4d9d23292e412026bf96	GGCAGCAGTGGGGAATATTGCACAATGGGCGAAAGCCTGATGCAGCAACGCCGCGTGAGGGATGACGGCCTTCGGGTTGTAAACCTCTTTTAGTAGGGAAGAAGCCTTCGGGTGACGGTACCTGCAGAAAAAGCACCGGCTAACTACGTGCCAGCAGCCGCGGTAATACGTAGGGTGCAAGCGTTGTCCGGAATTATTGGGCGTAAAGAGCTCGTAGGCGGCTTGTCGCGTCTGCTGTGAAATCCCGGAGCTCAACTCCGGGCGTGCAGTGGGTACGGGCAGGCTAGAGTGCGGTAGGGGAGATTGGAATTCCTGGTGTAGCGGTGGAATGCGCAGATATCAGGAGGAACACCGATGGCGAAGGCAGATCTCTGGGCCGCTACTGACGCTGAGGAGCGA…	Bacteria	Actinobacteria	Actinobacteria	Micrococcales	Microbacteriaceae	Leucobacter	NA	0	0	0	0	0	0	0	0	0	0	0	0	0	0	0	0	0	0	0	0	0	0	0	0	0	0	0	0	0	0	16	0	0	0	22	0	19	0	0
032a3b53f093d94dcba8b864c81ca973	GGCAGCAGTGGGGAATTTTGGACAATGGGGGCAACCCTGATCCAGCCATGCCGCGTGCAGGATGAAGGCCTTCGGGTTGTAAACTGCTTTTGTACGGAACGAAAAAGCGCCTTCTAATACAGGGCGTCCATGACGGTACCGTAAGAATAAGCACCGGCTAACTACGTGCCAGCAGCCGCGGTAATACGGGGGATGCGAGCGTTATCCGGATTTATTGGGTTTAAAGGGTGCGTAGGTGGTTTGTTAAGTCAGCGGTGAAAGTTTGTCGCTTAACGATAAAATTGCCGTTGAAACTGGTAAACTTGAGTATAAATGAAGTGGGCGGAATTTGTGGTGTAGCGGTGAAATGCTTAGATATCACAAGGAACTCCAATTGCGAAGGCAGCTCACTAAGCTATA…	Bacteria	Bacteroidetes	Bacteroidia	Bacteroidales	Tannerellaceae	Parabacteroides	NA	3	0	0	0	0	0	0	0	0	0	0	0	0	0	0	0	0	0	0	0	0	0	0	0	0	0	0	0	0	0	0	0	0	0	0	0	0	0	0
0336f3afe721f381cb993ea9c3c1a8d2	GGCAGCAGTAGGGAATCTTCGGCAATGGGCGCAAGCCTGACCGAGCAACGCCGCGTGAGTGAAGAAGGTTTTCGGATCGTAAAACTCTGTTGTTAGAGAAGAATGACCTAGGTAGTAACTGATCTAGGAGTGACGGTATCTAACCAGAAAGCCACGGCTAACTACGTGCCAGCAGCCGCGGTAATACGTAGGTGGCAAGCGTTATCCGGATTTATTGGGCGTAAAGCGAGCGCAGGCGGTTTCTTAAGTCTGATGTGAAAGCCCCCGGCTCAACCGGGGAGGGTCATTGGAAACTGGGAGACTTGAGTGCAGAAGAGGAGAGTGGAATTCCATGTGTAGCGGTGAAATGCGTAGATATATGGAGGAACACCAGTGGCGAAGGCGACTCTCTGGTCTGTA…	Bacteria	Firmicutes	Bacilli	Lactobacillales	Enterococcaceae	Enterococcus	NA	0	0	0	0	0	0	0	0	0	0	0	0	0	0	0	0	0	0	0	0	49	0	0	0	0	0	0	0	0	0	0	0	0	0	0	0	0	0	0
034950c16002a2b43d7d47d07f9b3718	GGCAGCAGTGGGGAATATTGCGCAATGGAGGCAACTCTGACGCAGCAATGCCGCGTGGGTGAAGAAGGGATTCGTTCCGTAAAGCCCTGTTGTCGGGGAAGAGTTAAGACGGTACCCGGCGAGCAAGCCCCAGCCAACTACGTGCCAGCAGCTGCGGTAATACGTAGGGGGCGAGCGTTATCCGGATTTATTGGGCGTAAAGGGCACGCAGGCGGTTAGGCAGGCGCGTTGTCAAAGCCCGGGGCTCAACCCCGGAAGGTCAGCGCGAACCGTTTAACTCGAGTACCGGAGAGGCAGACAGAATTCCTGGTGTAGCGGTGAAATGCGCAGAGATCAGGAGGAATACCGGAGGCGAAGGCGGTCTGCCGGCCGGAGACTGACGCTGAGGTGCGAAAGCGT…	Bacteria	Actinobacteria	Actinobacteria	Nakamurellales	Nakamurellaceae	Nakamurella	NA	0	0	0	0	0	0	0	0	0	0	0	0	0	0	0	0	0	0	0	0	0	0	0	0	0	0	0	0	0	73	93	21	26	0	40	25	33	31	82
03699e2125a71c6d9cb89ff4d3d5cd84	GGCTGCAGTGGGGAATATTGCACAATGGGGGAAACCCTGATGCAGCAACGCCGCGTGAGTGATGAAGGCCTTCGGGTCGTAAAGCTCTGTCTTCAGGGACGATAATGACGGTACCTGAGGAGGAAGCCACGGCTAACTACGTGCCAGCAGCCGCGGTAATACGTAGGTGGCAAGCGTTGTCCGGATTTACTGGGCGTAAAGGGAGCGTAGGCGGATGTTTAAGTGGGATGTGAAATACCCGGGCTCAACTTGGGTGCTGCATTCCAAACTGGATATCTAGAGTGCAGGAGAGGAAAGTGGAATTCCTAGTGTAGCGGTGAAATGCGTAGAGATTAGGAAGAACACCAGTGGCGAAGGCGACTTTCTGGACTGTAACTGACGCTGAGGCTCGAAAGCGTG…	Bacteria	Firmicutes	Clostridia	Clostridiales	Clostridiaceae 1	Clostridium sensu stricto 5	NA	0	0	0	0	7	0	0	0	0	0	0	0	0	0	0	0	0	0	0	0	0	0	0	0	0	0	0	0	0	0	0	0	0	0	0	0	0	0	0
0383c301c8c13c871f91be9dbe10b960	GGCAGCAGTGAGGAATATTGGTCAATGGGCGAGAGCCTGAACCAGCCAAGTCGCGTGAAGGATGACGGTCTTATGGATTGTAAACTTCTTTTATCAGGGAATAAAGTGATGTACGTGTACATTTTTGTATGTACCTGATGAATAAGCATCGGCTAACTCCGTGCCAGCAGCCGCGGTAATACGGAGGATGCGAGCGTTATCCGGATTTATTGGGTTTAAAGGGTGCGTAGGCCGGACGGTCAGTCAGCGGTGAAATTTCGGAGCTCAACTCCGAACCTGCCGTTGAAACTGCCGTTCTTGAGTAAAGTTGAGGTAGGCGGAATTCGTAGTGTAGCGGTGAAATGCATAGATATTACGAGGAACTCCGATAGCGCAGGCAGCTTACCAAACTTTAACTGA…	Bacteria	Bacteroidetes	Bacteroidia	Bacteroidales	Dysgonomonadaceae	uncultured compost bacterium	uncultured compost bacterium	0	0	0	0	0	0	0	0	0	0	0	0	0	0	0	0	0	0	0	0	0	0	0	0	0	0	0	0	0	0	0	43	0	0	0	13	0	0	0
03937ae9fd403f2f500cfde0b0512e7c	GGCTGCAGTGGGGAATATTGCGCAATGGAGGCAACTCTGACGCAGCGATGCCGCGTGAGTGAAGAAGGGATTCGTTCTGTAAAGCTCTGTTACCGGGGAAGACGATGACGGTACCCGGCCAGGAGCCCCAGCCAACCACGTGCCAGCAGCTGCGGTAAGACGTGGGGGGCAAGCGTTGTCCGGAATTATTGGGCGTAAAGGGCGCGCAGGCGGCAAGAGAGGCTTTTTGTAAAAGCCCCGGGCCCACCCCGGGGGCGCAGAAAGAACCAGCTTAGCTAGAGTACTCTAGAGGCAGGCAGAATTCCTGGTGTAGTGGTGAAATACGCAGAGATCAGGAGGAATACCGGAGGCGAAGGCGGCCTGCTGGAGAGAGACTGACGCTCAGGCGCGAGAGCGTGG…	Bacteria	Firmicutes	Clostridia	Clostridiales	Lachnospiraceae	Dorea	NA	0	0	0	0	0	0	0	0	0	0	0	0	0	0	0	0	0	0	0	0	0	0	0	0	0	0	0	0	0	0	3	0	0	0	0	0	0	0	0
039e8a22abc93546d0f96ce14e9d78bc	GGCTGCAGTGAGGAATATTGGTCAATGGGCGCGAGCCTGAACCAGCCAAGTCGCGTGAAGGATGAAGGATCTATGGTTCGTAAACTTCTTTTATACGGGAATAAAGTGCAGTACGAGTACTGTTTTGTATGTACCGTAATGAATAAGCACCGGCTAACTTCGTGCCAGCAACCGCGGTAATACGAAGGGTGCAAGCGTTAATCGGAATTACTGGGCGTAAAGCGCGCGTAGGTGGTTTATCAAGTTGGATGTGAAATCCCTGGGCTCAACCTAGGAACTGCATCCAAAACTGATTGGCTAGAGTATAGTAGAGGTTAGTGGAATTTCCTGTGTAGCGGTGAAATGCGTAGATATAGGAAGGAACACCAGTGGCGAAGGCGACTAACTGGACTAATACTG…	Bacteria	Proteobacteria	Gammaproteobacteria	Pseudomonadales	Pseudomonadaceae	Pseudomonas	NA	0	0	0	0	0	0	0	0	0	0	0	0	0	0	0	3	0	0	0	0	0	0	0	0	0	0	0	0	0	0	0	0	0	0	0	0	0	0	0
03ab8d18ea6f0be03600ec5193a7181c	GGCAGCAGTGGGGAATATTGCACAATGGGCGGAAGCCTGATGCAGCGACGCCGCGTGGGGGATGACGGTCTTCGGATTGTAAACCCCTTTCAGTAGGGACGAAGCGCAAGTGACGGTACCTGCAGAAGAAGCACCGGCCAACTACGTGCCAGCAGCCGCGGTAATACGTAGGGTGCGAGCGTTGTCCGGAATTACTGGGCGTAAAGAGCTCGTAGGCGGTTTGTCACGTCGTCTGTGAAATCCTCCAGCTTAACTGGGGGCGTGCAGGCGATACGGGCAGACTTGAGTACTACAGGGGAGACTGGAATTCCTGGTGTAGCGGTGAAATGCGCAGATATCAGGAGGAACACCGGTGGCGAAGGCGGGTCTCTGGGTAGTAACTGACGCTGAGGAGCGAAA…	Bacteria	Actinobacteria	Actinobacteria	Corynebacteriales	Dietziaceae	Dietzia	NA	0	0	0	0	0	0	0	0	0	0	0	0	0	0	0	0	0	0	0	0	0	0	0	0	0	0	0	0	0	0	0	0	0	16	0	0	0	0	21
03cf31ffeae98df46d52070d6bfc0ed3	GGCAGCAGTGAGGAATATTGGTCAATGGACGAGAGTCTGAACCAGCCAAGTCGCGTGAAGGATGACGGCCCTACGGGTTGTAAACTTCTTTTGTATGGGAGTAAAAAAGACTACGCGTAGTCTATTGCAAGTACCATACGAAGAAGCGACGGCTAAATACGTGCCAGCAGCCGCGGTAATACGTATGTCGCAAGCGTTATCCGGATTTATTGGGTTTAAAGGGTGCGCAGGCGGGAATTTAAGTCAGCGGTGAAATCTCGACGCTCAACGTCGAAACTGCCATTGAAACTGGATTTCTTGAGTATAGATGAAGTAGGCGGAATTCGTTGTGTAGCGGTGAAATGCATAGATATCACGAAGAACTCCGATTGCGAAGGCAGCTCACTAGACTGTTACTGA…	Bacteria	Bacteroidetes	Bacteroidia	Bacteroidales	Bacteroidaceae	Bacteroides	NA	0	0	0	0	0	0	0	0	0	0	0	0	0	0	0	0	0	0	2	0	0	0	0	0	0	0	0	0	0	0	0	0	0	0	0	0	0	0	0
03efce089ac96758850a11fd5cfa3888	GGCAGCAGTGGGGAATATTGGACAATGGGGGGAACCCTGATCCAGCCATGCCGCGTGTGTGAAGAAGGCCTTATGGTTGTAAAGCACTTTAAGCGAGGAGGAGGCTCCCGTAGCTAATATCTACGGAGAGTGGACGTTACTCGCAGAATAAGCACCGGCTAACTCTGTGCCAGCAGCCGCGGTAATACAGAGGGTGCGAGCGTTAATCGGATTTACTGGGCGTAAAGCGTGCGTAGGCGGCTTTTTAAGTCGGATGTGAAATCCCCGAGCTTAACTTGGGAATTGCATTCGATACTGGGAAGCTAGAGTATGGGAGAGGATGGTAGAATTCCAGGTGTAGCGGTGAAATGCGTAGAGATCTGGAGGAATACCGATGGCGAAGGCAGCCATCTGGCCTAA…	Bacteria	Proteobacteria	Gammaproteobacteria	Pseudomonadales	Moraxellaceae	Acinetobacter	NA	0	0	0	0	0	0	0	0	0	0	0	27	12	0	0	0	0	0	0	0	0	0	0	0	0	0	0	0	0	0	0	0	0	0	0	0	0	0	0
03f05f354f2d5d7fd6372e778110cb6d	GGCAGCAGTGGGGAATATTGCGCAATGGAGGAAACTCTGACGCAGCAATGCCGCGTGAGTGAAGAAGGGATTCGTTCCGTAAAGCTCTGTTATCGGGGAAGAGAGAGACGGTACCCGATGAGCAAGCCCCAGCCAACCACGTGCCAGCAGCTGCGGTAATACGTGGGGGGCGAGCGTTATCCGGATTTATTGGGCGTAAAGGGCACGCAGGCGGCTGTTTAGGCGCAGTGTCAAAGACCGGGGCTCAACCCCGGGGAGCCACTGTGAACCGGGCAGCTCGAGTGCTGGAGAGGCAGACAGAATTCCTGGTGTAGCGGTGAAATGCGCAGAGATCAGGAGGAATACCGGAGGCGAAGGCGGTCTGCCGGCCAGATACTGACGCTCAGGTGCGAAAGCGTG…	Bacteria	Firmicutes	Clostridia	Clostridiales	Eubacteriaceae	Pseudoramibacter	NA	0	0	0	0	0	0	0	0	0	0	0	0	0	0	0	0	0	0	0	0	0	0	0	0	0	0	0	0	0	0	0	0	0	0	0	0	51	0	0
040db729cf6218d863ee8b877d331654	GGCAGCAGTGGGGAATTTTGGACAATGGGGGGAACCCTGATCCAGCCATCCCGCGTGTATGATGAAGGCCTTCGGGTTGTAAAGTACTTTTGACAGGGAAGAAACGGCATCGCCTAATACGTGATGCTAATGACGGTACCATACCAGAAAGGGACGGCTAAATACGTGCCAGCAGCCGCGGTAATACGTATGTCCCGAGCGTTATCCGGATTTATTGGGCGTAAAGCGAGCGCAGACGGTTTATTAAGTCTGATGTGAAAGCCCGGAGCTCAACTCCGGAATGGCATTGGAAACTGGTTAACTTGAGTGCAGTAGAGGTAAGTGGAACTCCATGTGTAGCGGTGGAATGCGTAGATATATGGAAGAACACCAGTGGCGAAGGCGGCTTACTGGACTGCA…	Bacteria	Firmicutes	Bacilli	Lactobacillales	Leuconostocaceae	Leuconostoc	NA	0	0	0	0	0	0	0	0	0	0	0	0	0	0	0	0	0	0	0	0	0	0	0	0	0	0	0	0	0	0	0	0	0	2	0	0	0	0	0
041217d2169c7658e905498445b5449d	GGCAGCAGTAAGGAATATTGGTCAATGGGCGGGAGCCTGAACCAGCCATGCCGCGTGCGGGACGAAGGCCCTATGGGTCGTAAACCGCTTTTGCACGGGAACAACCGCCGGTACGCGTACCGGTCTGAGTGTACCGTGAGAATAAGGATCGGCTAACTCCGTGCCAGCAGCCGCGGTAATACGGAGGATCCGAGCGTTATCCGGAATTATTGGGTTTAAAGGGTGCGTAGGCGGCACGATAAGTCAGGGGTGAAAGACGGTGGCTCAACCATCGCAGTGCCCTTGATACTGTTGTGCTTGAATGTCGTTGAGGACGGCGGAATGGGACAAGTAGCGGTGAAATGCATAGATATGTCCCAGAACCCCGATTGCGAAGGCAGCTGTCCAAGCGATGATTGA…	Bacteria	Bacteroidetes	Bacteroidia	Sphingobacteriales	Sphingobacteriaceae	Sphingobacterium	NA	0	0	0	0	0	0	0	0	0	0	0	0	0	0	0	0	0	0	0	0	0	0	0	0	0	0	0	0	0	0	0	0	0	4	4	0	0	0	0
041a5b16ee984cabc17ed9c31738ce65	GGCAGCAGTAAGGAATATTGGTCAATGGAGGGAACTCTGAACCAGCCATGCCGCGTGCAGGACGACTGCCCTCTGGGTTGTAAACTGCTTTTGTACGGGAATAACAAGCTATACGTGTATAGCCCTGCATGTACTGTACGAATAAGGATCGGCTAACTCCGTGCCAGCAGCCGCGGTAATACGGAGGATCCGAGCGTTATCCGGATTTATTGGGTTTAAAGGGTGCGTAGGCGGCTTTATAAGTCAGAGGTGAAATTTTCCGGCTCAACCGGGAGCTTGCCTTTGATACTGTAGAGCTTGAATGTGGTTGAAGATGGCGGAATGAGACAAGTAGCGGTGAAATGCATAGATATGTCTCAGAACTCCAATTGCGAAGGCAGCTATCTAAGTCATAATTGA…	Bacteria	Bacteroidetes	Bacteroidia	Sphingobacteriales	Sphingobacteriaceae	Sphingobacterium	NA	0	0	0	0	0	0	0	0	0	0	0	0	0	0	0	0	0	0	0	0	0	0	0	0	0	0	0	0	0	27	0	0	0	0	36	0	29	0	50
043a7250a1f7d764b90be5b21d70eb48	GGCTGCAGTGGGGAATATTGCACAATGGGCGGAAGCCTGATGCAGCGACGCCGCGTGAGGGATGACGGCCTTCGGGTTGTAAACCTCTTTCAGCAGGGACGAAGCGCAAGTGACGGTACCTGCAGAAGAAGCACCGGCTAACTACGTGCCAGCAGCCGCGGTAATACGTAGGGTGCGAGCGTTGTCCGGAATTACTGGGCGTAAAGAGTTCGTAGGCGGTTTGTCGCGTCGTTTGTGAAATCCCGCAGCTTAACTGTGGGCGTGCAGGCGATACGGGCAGACTTGAGTGCTGTAGGGGAGACTGGAATTCCTGGTGTAGCGGTGAAATGCGCAGATATCAGGAGGAACACCGGTGGCGAAGGCGGGTCTCTGGGCAGTAACTGACGCTGAGGAACGAAA…	Bacteria	Actinobacteria	Actinobacteria	Corynebacteriales	Nocardiaceae	Nocardia	Streptomyces sp. MH111	0	0	0	0	0	0	0	0	0	0	0	0	0	0	0	0	0	0	0	0	0	0	0	0	0	0	0	0	0	23	0	0	0	0	0	0	0	0	0
045aa5f6645b4877fee2f693dbaad630	GGCTGCAGTGGGGAATCTTAGACAATGGGGGAAACCCTGATCTAGCCATGCCGCGTGAGCGATGAAGGCCTTAGGGTTGTAAAGCTCTTTCAGCTGGGAAGATAATGACGGTACCAGCAGAAGAAGCCCCGGCTAACTCCGTGCCAGCAGCCGCGGTAATACGGAGGGGGCTAGCGTTGTTCGGAATTACTGGGCGTAAAGCGCACGTAGGCGGACCAGAAAGTTGGGGGTGAAATCCCGGGGCTCAACCCCGGAACTGCCTTCAAAACTCCTGGTCTTGAGGTCGAGAGAGGTGAGTGGAATTCCGAGTGTAGAGGTGAAATTCGTAGATATTCGGAGGAACACCAGTGGCGAAGGCGGCTCACTGGACTGGCACTGACACTGATGCTCGAAAGTGTG…	Bacteria	Proteobacteria	Alphaproteobacteria	Rhodobacterales	Rhodobacteraceae	Paracoccus	NA	0	0	0	0	0	0	0	0	0	0	0	0	0	0	0	0	0	0	0	0	0	0	0	0	0	2	0	0	0	0	0	0	0	0	0	0	0	0	0
0471f96ad033d3b09ce04009938aa5a8	GGCAGCAGTGGGGAATATTGCACAATGGGCGAAAGCCTGATGCAGCAACGCCGCGTGAGGGACGACGGCCTTCGGGTTGTAAACCTCTTTTAGCAAGGAAGAAGCGAAAGTGACGGTACTTGCAGAAAAAGCGCCGGCTAACTACGTGCCAGCAGCCGCGGTAATACGTAGGGCGCAAGCGTTATCCGGAATTATTGGGCGTAAAGAGCTCGTAGGCGGTTTGTCGCGTCTGCTGTGAAATCCCGAGGCTCAACCTCGGGCCTGCAGTGGGTACGGGCAAACTAGAGTGCGGTAGGGGAGATTGGAATTCCTGGTGTAGCGGTGGAATGCGCAGATATCAGGAGGAACACCGATGGCGAAGGCAGATCTCTGGGCCGTAACTGACGCTGAGGAGCGAAA…	Bacteria	Actinobacteria	Actinobacteria	Micrococcales	Microbacteriaceae	Microbacterium	NA	0	0	0	0	0	0	0	0	0	0	0	0	0	0	0	0	0	0	0	0	0	0	0	0	0	0	0	0	0	18	0	0	0	0	0	0	0	0	0
047a9d498222e4d7c3d41bc059b7a570	GGCAGCAGTAAGGAATATTGGTCAATGGACGGAAGTCTGAACCAGCCATGCCGCGTGCAGGAAGACGGCCCTATGGGTTGTAAACTGCTTTTGTACGGGAACAAACGCCGGTACGTGTACCGGTCTGAGTGTACCGTAAGAATAAGGATCGGCTAACTCCGTGCCAGCAGCCGCGGTAATACGGAGGATCCGAGCGTTATCCGGAATTATTGGGTTTAAAGGGTGCGTAGGCGGCCAGATAAGTCAGGGGTGAAAGTCGGCAGCTCAACTGTCGCAGTGCCTTTGATACTGTTTGGCTTGAATTCGGTTGAAGATGGCGGAATGAGACAAGTAGCGGTGAAATGCATAGATATGTCTCAGAACACCGATTGCGAAGGCAGCTATCTAAGCCGATATTGA…	Bacteria	Bacteroidetes	Bacteroidia	Sphingobacteriales	Sphingobacteriaceae	Sphingobacterium	Sphingobacterium sp. 35	24	34	38	69	0	66	39	0	23	4	0	0	0	0	0	0	0	0	0	0	0	0	0	0	0	0	0	0	0	0	0	0	0	0	0	0	0	0	0
04a1687777f85de14d084de8f7b0a07f	GGCAGCAGTAGGGAATATTGCGCAATGGAGGAAACTCTGACGCAGCGACGCCGCGTGAGCGATGAAGGTCTTCGGATCGTAAAGCTCTGTCCTTGGGGAAGAAGGTCTTAGGACTTGACGGTACCCGAGGAGGAAGCCCCGGCTAACTACGTGCCAGCAGCCGCGGTAATACGTAGGGGGCAAGCGTTGTCCGGAATTATTGGGCGTAAAGGGTGCGTAGGCGGCCTTTTAAGTCAGATGTGAAAGACCACGGCTTAACCGTGGGGTTGCATTTGAAACTGGAAGGCTTGAGTATCGGAGAGGGTAGTGGAATTCCCAGTGTAGCGGTGAAATGCGTAGATATTGGGAGGAACACCAGTGGCGAAGGCGACTACCTGGACGAAAACTGACGCTGATGCA…	Bacteria	Firmicutes	Clostridia	MBA03	uncultured bacterium FC3	uncultured bacterium FC3	uncultured bacterium FC3	0	0	0	0	0	0	0	0	0	0	0	0	0	0	0	0	0	0	0	0	0	0	0	0	0	0	0	0	0	7	0	0	0	0	0	5	0	0	4
04d00e51d5027dbfb92f07ac43f0eb2b	GGCAGCAGTGGGGAATTTTGGACAATGGGGGCAACCCTGATCCAGCGATGCCGCGTGCAGGAAGAAGGCCTTCGGGTTGTAAACTGCTTTTGTCAGGGAAGAAAAGCGAAGTGCTAATATCATTTTGCGCTGACGGTACCTGAAGAATAAGCACCGGCTAACTACGTGCCAGCAGCCGCGGTAATACGTAGGGTGCAAGCGTTAATCGGAATTACTGGGCGTAAAGGGTGCGCAGGCGGTTTAGCAAGACTGATGTGAAATCCCCGGGCTTAACCTGGGAACTGCATTGGTAACTGCCAGACTAGAGTGCGGTAGAGGGGGGTAGAATTTTGCGTGTAGCAGTGAAATGCGTAGATATGCAAAGGAATACCGATGGCGAAGGCAGCCCCCTGGACCTGC…	Bacteria	Proteobacteria	Gammaproteobacteria	Betaproteobacteriales	Burkholderiaceae	uncultured	bacterium endosymbiont of Onthophagus Taurus	0	0	0	0	0	0	0	0	0	0	0	0	0	0	0	0	0	0	0	0	0	0	0	0	0	0	0	0	0	0	2	9	5	0	0	4	0	0	0
04d49d888f05f73de3f7d54da7f7dc17	GGCAGCAGTAGGGAATATTGGGCAATGGACGAAAGTCTGACCCAGCCATGCCGCGTGCAGGATGAATGCCCTCTGGGTTGTAAACTGCTTTTATAAGGGAAGAAACCCCTCTTCGTGAAGAGGGCTGACGGTACTTTATGAATAAGGATCGGCTAACTCCGTGCCAGCAGCCGCGGTAATACGGAGGATCCAAGCGTTGTCCGGATTTATTGGGTTTAAAGGGTGCGTAGGCGGATTTTTAAGTCAGTGGTGAAAGCCTGCAGCTTAACTGTAGAATTGCCATTGAAACTGAAAATCTTGAGTATAGTTGGGGTGAATGGAATGTTGCATGTAGCGGTGAAATGCTTAGATATGCAACAGAACACCGATAGCGAAGGCAGTTCACTAAACTATTACTGA…	Bacteria	Bacteroidetes	Bacteroidia	Flavobacteriales	Cryomorphaceae	Vicingus	NA	0	0	0	0	0	0	0	0	0	0	0	0	0	0	0	0	0	0	0	0	0	0	0	0	0	0	0	0	0	0	0	0	0	0	0	5	0	0	0
04da31c00f373a0904c7a512d1f9ee29	TTCTTCCTTTCTTCCTCTTTTTCCCTTTTTTCGCGCCTGAACCAGCCAAGTCGCGTGAAGGAAGACTGCCTTATGGGTTGTAAACTTCTTTTATAGGAGAATAAAAAAGGTTATGTATAGCCTATTGCATGTATCCTATGAATAAGCATCGGCTAACTCCGTGCCAGCAGCCGCGGTAATACGGAGGATGCGAGCGTTATCCGGATTTATTGGGTTTAAAGGGTGCGCAGGCGGGAATTTAAGTCAGCGGTGAAATCTCGACGCTCAACGTCGAAACTGCCATTGAAACTGGATTTCTTGAGTATAGATGAAGTAGGCGGAATTCGTTGTGTAGCGGTGAAATGCATAGATATAACGAGGAACCCCAATTGCGTAGGCAGCTTACTAAACTATAACTGA…	Bacteria	Bacteroidetes	Bacteroidia	Bacteroidales	Dysgonomonadaceae	Dysgonomonas	NA	0	0	0	0	0	0	0	0	0	0	0	0	0	0	0	0	0	0	0	10	0	0	0	0	0	0	0	0	0	0	0	0	0	0	0	0	0	0	0
04eb594397987b46358b75a694d4d7b9	GGCAGCAGTGAGGAATATTGGTCAATGGGCGAGAGCCTGAACCAGCCAAGTCGCGTGAAGGATGACGGATCTATGGTTTGTAAACTTCTTTTATACGGGAATAAAGTGCAGTACGTGTACTGTTTTGTATGTACCGTTTTGAATAAGCATCGGCTAACTCCGTGCCAGCAGCCGCGGTAATACGGAGGATGCGAGCGTTGTTCGGAATTATTGGGCGTAAAGCGCGCGCAGGCGGATTAGTAAGTCAGGTGTGAAATCTCGAAGCTCAACTTCGAAACTGCGCCTGAAACTATTAGTCTTGAGTATCGGAGGGGATAGGGGAATTTCACGTGTAGGGGTAAAATCCGTAGAGATGTGAAGGAACACCGGAGGCGAAGGCGCCTATCTAGACGATCACTG…	Bacteria	Proteobacteria	Deltaproteobacteria	Bdellovibrionales	Bacteriovoracaceae	Peredibacter	uncultured prokaryote	0	0	0	0	0	0	0	0	0	0	0	0	0	0	0	0	0	0	0	0	0	0	0	0	0	0	0	0	0	0	0	0	0	0	0	0	0	0	2
04fee0a28791afd406c44b6e43eb6ee5	GGCTGCAGTGGGGAATTTTGGACAATGGGGGAAACCCTGATCCAGCCATCCCGCGTGTGTGATGAAGGCCTTCGGGTTGTAAAGCACTTTTGACAGGGAAGAAACAACACTGGCTAATACCCAGTGCCAATGACGGTACCTGTAGAATAAGCACCGGCTAACTACGTGCCAGCAGCCGCGGTAATACGTAGGGTGCAAGCGTTAATCGGAATTACTGGGCGTAAAGGGTACGCAGGCGGCTAGGAAAGAAGGATGTGAAATCCCAGGGCTCAACCTTGGAACTGCATTCTTAACTGCCTAGCTAGAGTATGTCAGAGGGGGGTAGAATTCCACGTGTAGCAGTGAAATGCGTAGATATGTGGAGGAATACCGATGGCGAAGGCAGCCCCCTGGGATAAT…	Bacteria	Proteobacteria	Gammaproteobacteria	Betaproteobacteriales	Burkholderiaceae	Paenalcaligenes	NA	0	0	0	0	0	0	0	0	0	0	0	0	0	0	0	0	0	0	0	0	17	0	0	0	0	0	0	0	0	0	0	0	0	0	0	0	0	0	0
0510621ac3d5192aac71d0532671ac98	GGCAGCAGTGGGGAATTTTGGACAATGGGGGAAACCCTGATCCAGCCATCCCGCGTGTGCGATGAAGGCCTTCGGGTTGTAAAGCACTTTTGGCAGGGAAGAAAAGGCTCTGGTTAATACCCGGAGCTGCTGACGGTACCTGCAGAATAAGCACCGGCTAACTACGTGCCAGCAGCCGCGGTAATACGTAGGGTGCAAGCGTTAATCGGAATTACTGGGCGTAAAGCGTGCGCAGGCGGTTTGGCAAGAAGGATGTGAAATCCCAGGGCTTAACCTTGGAACTGCATTCTTAACTGCCAGGCTAGAGTATGTCAGAGGGGGGTAGAATTCCGCGTGTAGCAGTGAAATGCGTAGAGATGCGGAGGAATACCGATGGCGAAGGCAGCCCCCTGGGATAAT…	Bacteria	Proteobacteria	Gammaproteobacteria	Betaproteobacteriales	Burkholderiaceae	Pusillimonas	NA	0	0	0	0	0	0	0	0	19	0	0	0	0	0	0	0	0	0	0	0	0	0	0	0	0	0	0	0	0	0	0	0	0	0	0	0	0	0	0
051cd5144ec4675184c68d1c8a9b25a5	GGCAGCAGTAGGGAATATTGGGCAATGGATGCAAGTCTGACCCAGCCATCCCGCGTGCCGGATGAAGGCCCTCTGGGTCGTAAACGGCTTTTGACGGTGAAGAATAGCAAGAGTGCGCTCTTGAGTGACGGTAGCCGTTGAATAAGCACCGGCTAACTCCGTGCCAGCAGCCGCGGTAATACGGAGGGTGCGAGCGTTGTCCGGATTTATTGGGTTTAAAGGGTGCGTAGGCTGGAAGGTCAGTCAGCGGTGAAAAGCAATCGCTCAACGATTGTCTTGCCGCAGATACTTCCTTTCTTGGATTAGGAGGAGGTTACCGGAACGGATGGTGTAGCGGTGAAATGCATAGATATCATCCAGAACGCCAATTGCGAAGGCAGGTAACTGTACCTAAATCGA…	Bacteria	Bacteroidetes	Bacteroidia	Cytophagales	Spirosomaceae	Persicitalea	Cytophagaceae bacterium R098	0	0	0	0	0	0	0	0	0	0	0	0	0	0	0	0	0	0	0	0	0	0	0	0	0	0	0	0	0	0	0	0	0	0	11	0	0	0	0
0527d6edc8c96b42dbd251a4efe165e6	GGCAGCAGTAGGGAATTTTCGGCAATGGGGGGAACCCTGACCGAGCAATGCCGCGTGAGTGATGAAGGTTTTCGGATCGTAAAGCTCCGTTGTAAGAGAAAAATGTTATAGACAGGAAATGGTCTGTGAGTGATGGTATCTTACCAGAAAGCCACGGCTAACTACGTGCCAGCAGCCGCGGTAATACGTAGGTGGCAAGCGTTGTCCGGATTTATTGGGCGTAAAGCGAGCGCAGGCGGGAAATTAAGTCAGGGGTGAAATCTGGACGCTCAACGTTCAAATTGCCTTTGAAACTGGTTTTCTTGAGTGTAGATGAAGTAGGCGGAATTCGTTGTGTAGCGGTGAAATGCATAGATATAACGAGGAACTCCAATTGCGTAGGCAGCTTACTAAACTATA…	Bacteria	Bacteroidetes	Bacteroidia	Bacteroidales	Dysgonomonadaceae	Dysgonomonas	NA	0	0	0	0	0	0	0	0	0	0	0	0	0	0	0	0	0	0	0	0	0	0	0	0	0	0	0	0	0	0	0	0	0	2	0	0	0	0	0
054cbeb02292713ebd52e6aa3ba32478	GGCTGCAGTGGGGGATATTGCACAATGGAGGAAACTCTGATGCAGCAACGCCGCGTGAGGGAAGAAGGTCTTCGGATTGTAAACCTAAGTAGTCAGGGAAGATAATGACGGTACCTGAAAAGTAAGCTCCGGCTAACTACGTGCCAGCAGCCGCGGTAATACGTAGGGAGCGAGCGTTGTCCGGAATTACTGGGTGTAAAGGGAGCGTAGGCGGGGAATTAAGTCAGACGTGAAATCTATGGGCTCAACCCATAGCGTGCGTTTGAAACTAATTTTCTTGAGTGAAGTAGAGGCAAGCGGAATTCCTAGTGTAGCGGTGGAATGCGTAGATATTAGGAGGAACACCAGTGGCGAAGGCGGCTTGCTGGGCTTTTACTGACGCTGATGCTCGAAAGCGTG…	Bacteria	Firmicutes	Clostridia	Clostridiales	Ruminococcaceae	Phocea	NA	0	0	0	0	0	0	0	0	0	0	0	0	0	0	0	0	0	0	0	0	0	0	0	0	0	0	0	0	0	6	0	0	0	0	0	0	0	0	0
054ea44d68acb88eb8e9f3df6dd125f2	GGCAGCAGTGGGGAATATTGCACAATGGGGGAAACCCTGATGCAGCGACGCCGCGTGAAGGAAGAAGTATCTCGGTATGTAAACTTCTATCAGCAGGGAAGAAAATGACGGTACCTGACTAAGAAGCCCCGGCTAACTACGTGCCAGCAGCCGCGGTAATACGTAGGGGGCAAGCGTTATCCGGATTTACTGGGTGTAAAGGGAGCGTAGACGGAATTGCAAGTCTGATGTGAAAGGCTGGGGCTTAACCCCAGGACTGCATTGGAAACTGTGATTCTAGAGTGCCGGAGAGGTAAGCGGAATTCCTAGTGTAGCGGTGAAATGCGTAGATATTAGGAGGAACACCAGTGGCGAAGGCGGCTTACTGGACGGTAACTGACGTTGAGGCTCGAAAGCGTG…	Bacteria	Firmicutes	Clostridia	Clostridiales	Lachnospiraceae	Blautia	NA	0	0	0	0	0	0	0	0	0	0	0	0	0	0	0	0	0	0	0	0	0	0	0	0	0	0	0	0	0	0	0	0	0	0	0	0	5	0	0
05750c9d24f77fa2c1df1e511a61ef9e	GGCAGCAGTAGGGAATCTTTCACAATGGGCGAAAGCCTGATGGAGCAACGCCGCGTGCAGGACGACGGCTTTCGGGTTGTAAACTGCTTTTATATCCGAGAAATATGATGGTAAGATATGAATAAGGACCGGCTAACTACGTGCCAGCAGCCGCGGTCATACGTAGGGTCCAAGCATTATCCGGATTGACTGGGTGTAAAGAGTTGCGTAGGTGGCAGGGTAAGTAGATAGTGAAATCTGGTGGCTCAACCATTCAGGCTATTATCTAAACTGCTCCGCTCGAGACTGTTAGGGGTGACTGGAATTTCTAGTGTAGGAGTGAAATCCGTAGATATTAGAAAGAACACCGATAGCGTAGGCAGGTCACTGGGACAGTTCTGACACTAAGGCACGAAAGCG…	Bacteria	Patescibacteria	Saccharimonadia	Saccharimonadales	Saccharimonadaceae	Candidatus Saccharimonas	TM7 phylum sp. oral clone CW040	0	0	0	0	0	0	0	0	0	0	0	0	0	0	0	0	0	0	0	0	0	0	0	0	0	0	0	0	0	0	0	0	0	0	0	0	0	0	14
059f545dcbaa05606572aa216dca3a7d	GGCTGCAGTAGGGAATCTTCCACAATGGGCGCAAGCCTGATGGAGCAACGCCGCGTGTGAGATGAAGGCTTTCGGGTCGTAAAGCACTGTTGTATGGGAAGAAAGGTTAAGGTAGGGAATGACCTTAGCCTGACGGTACCATACCAGAAATCCACGGCTAACTACGTGCCAGCAGCCGCGGTAATACGTAGGTGGCAAGCGTTGTCCGGATTTATTGGGCGTAAAGCGAGCGCAGACGGTTGATTAAGTCTGATGTGAAAGCCCGGAGCTCAACTCCGGAATGGCATTGGAAACTGGTTAACTTGAGTGTTGTAGAGGTAAGTGGAACTCCATGTGTAGCGGTGGAATGCGTAGATATATGGAAGAACACCAGTGGCGAAGGCGGCTTACTGGACAACA…	Bacteria	Firmicutes	Bacilli	Lactobacillales	Leuconostocaceae	Leuconostoc	NA	0	0	0	0	0	0	0	0	0	0	0	0	0	0	0	0	0	0	0	0	0	0	0	0	0	0	0	0	0	0	0	0	0	2	0	0	0	0	0
05bf8268bc1691207a95978ff13be5f9	GGCAGCAGTAGGGAATTTTCCACAATGGGCGAAAGCCTGATGGAGCAATGCCGCGTGAGGGAAGAATGCCTTAGGGTTGTAAACCTCTGTTATAAGTGAGGAAAAATATAAGTAGGAAATGGCTTATATCTGACATTAGCTTATCAGAAAGCCACGGCTAACTACGTGCCAGCAGCCGCGGTAATACGTAGGTGGCAAGCGTTATCCGGAATTATTGGGCGTAAAGGGTGCGCAGGCGGTTATAAAAGATTGTGGTTAAAGAATGGGGCTTAACCCCATAATGCCATGATAACTGTATAACTAGAGTGCAGAAGAGGAAAGTGGAATTCCATGTGTAGCGGTGAAATGCGTAGATATATGGAGGAACACCAGTGGCGAAGGCGACTTTCTGGTCTGTAA…	Bacteria	RsaHF231	bacterium PM5-3	bacterium PM5-3	bacterium PM5-3	bacterium PM5-3	bacterium PM5-3	20	109	80	22	48	30	45	0	0	57	0	0	0	0	0	0	0	0	0	18	0	0	16	0	0	0	0	0	0	0	0	0	0	0	0	0	0	0	0
05d1a99bec82ff09abf5dd19ae9bee02	GGCAGCAGTAGGGAATCTTCGGCAATGGGGGGAACCCTGACCGAGCAACGCCGCGTGAATGAAGAAGTACTTCGGTACGTAAAATTCTTTTATTAGGGAAGAACGGTATATATAGGAAATGATATATACGTGACGGTACCTAATGAATAAGCCCCGGCTAACTATGTGCCAGCAGCCGCGGTAATACATAGGGGGCAAGCGTTATCCGGAATTATTGGGCGTAAAGGGTGAGTAGGCGGTATGTAAAGTTTGAGGTTTAATCAGGGTGCTCAACGCTCTGTCGCTTCAAAAACTGGCATACTAGAGTTAGGGAGAGGCAAGTGGAATTCCATGTGTAGCGGTAAAATGCGTAAATATATGGAGGAACACCAGTGGCGAAGGCGGCTTGCTGGTCCTATA…	Bacteria	Tenericutes	Mollicutes	Acholeplasmatales	Acholeplasmataceae	Acholeplasma	NA	0	0	0	0	0	0	0	0	0	0	0	0	0	0	0	0	0	0	0	0	0	0	0	0	0	0	0	0	0	27	0	5	13	0	38	0	0	9	6
05f01f114be389068e196095cad2a952	TTCCTCCTTTTTTCCTCTTTCTCCCTTTTTTCCCCCCTTCCTCCTCCCCGCCGCGTGGCGGCTGCCACTTTTCGGAGCGTAAACTCCTTTTCTTTGGGAAGAATTATGACGGTACCAAAGGAATAAGCACCGGCTAACTCCGTGCCAGCAGCCGCGGTAATACGGGGGGTGCAAGCGTTACTCGGAATCACTGGGCGTAAAGGGTGCGTAGGTGGATTGTCAAGTCTTTTGTGAAATCTAATGGCTTAACCATTAAACTGCTTGGGAAACTGACAATCTAGAGTGAGGGAGAGGTAGATGGAATTCTTGGTGTAGGGGTAAAATCCGTAGAGATCAAGAAGAATACCCATTGCGAAAGCGATCTACTAGAACTCAACTGACACTGAGGCACGAAAGCGT…	Bacteria	Epsilonbacteraeota	Campylobacteria	Campylobacterales	Campylobacteraceae	Campylobacter	uncultured Campylobacteraceae bacterium	0	0	0	0	0	0	0	0	0	0	0	0	0	0	0	0	0	0	0	2	0	0	0	0	0	0	0	0	0	0	0	0	0	0	0	0	0	0	0
064ed9132efc203ea392995e8e231130	GGCAGCAGTGGGGAATTTTGGACAATGGGGGGAACCCTGATCCAGCCATCCCGCGTGTATGATGAAGGCCTTCGGGTTGTAAAGTACTTTTGACAGGGAAGAAACGGCACCACCTAATACGTGGTGTTACTGACGGTACCTGTAGAATAAGCACCGGCTAACTACGTGCCAGCAGCCGCGGTAATACGTAGGGTGCAAGCGTTAATCGGAATTACTGGGCGTAAAGGGTACGCAGGCGGCTAGGAAAGAAGGATGTGAAATCCCAGGGCTCAACCTTGGAACTGCATTCTTAACTGCCTAGCTAGAGTATGTCAGAGGGGGGTAGAATTCCACGTGTAGCAGTGAAATGCGTAGATATGTGGAGGAATACCGATGGCGAAGGCAGCCCCCTGGGATAAT…	Bacteria	Proteobacteria	Gammaproteobacteria	Betaproteobacteriales	Burkholderiaceae	Paenalcaligenes	NA	0	0	0	0	0	0	0	0	0	0	0	0	0	0	0	0	0	0	0	0	0	0	15	0	0	0	0	0	0	0	0	0	0	0	0	0	0	0	0
065af0bce16873e98a6ae4e930f12935	GGCAGCAGTAGGGAATCTTCCGCAATGGACGAAAGTCTGACGGAGCAACGCCGCGTGAGCGAAGAAGGTCTTCGGATCGTAAAGCTCTGTTGTTAGGGAAGAACAAGTGCCGGAGGAAATGCCGGTACCTTGACGGTACCTGACGAGAAAGCCACGGCTAACTACGTGCCAGCAGCCGCGGTAATACGTAGGTGGCAAGCGTTGTCCGGATTTATTGGGCGTAAAGCGCGCGCAGGCGGTCCTTTAAGTCTGATGTGAAATCTTGCGGCTCAACCGCAAGCGGTCATTGGAAACTGGGGGACTTGAGTGCAGAAGAGGAAAGCGGAATTCCACGTGTAGCGGTGAAATGCGTAGAGATGTGGAGGAACACCAGTGGCGAAGGCGGCTTTCTGGTCTGTA…	Bacteria	Firmicutes	Bacilli	Bacillales	Bacillaceae	Bacillus	NA	0	0	30	38	0	34	20	58	0	30	0	0	0	0	0	0	0	0	0	0	0	0	0	0	0	0	0	0	0	18	0	0	0	0	0	0	0	0	0
06646ad542fe9fd2cad36d79fd22ddde	GGCTGCAGTGAGGAATATTGGTCAATGGACGAGAGTCTGAACCAGCCAAGTCGCGTGATGGAAGACTGCCTTATGGGTTGTAAACATCTTTTATATGGGAATAAAACGCTTTACGTGTAAAGCTTTGCATGTACCATATGAATAAGCATCGGCTAACTTCGTGCCAGCAGCCGCGGTAATACGAAGGATGCGAGCGTTATCCGGATTTATTGGGTTTAAAGGGTGCGCCGGCGGGAGATTAAGTCAGGGGTGAAATCTGGACGCTCAACGTTCAAATTGCCTTTGATACTGGTTTTCTTGAGTGTAGTTGAAGTAGGCGGAATTCGTTGTGTAGCGGTGAAATGCATAGATATAACGAGGAACTCCGATAGCGTAGGCAGCTTACTAAACTACTACTGA…	Bacteria	Bacteroidetes	Bacteroidia	Bacteroidales	Dysgonomonadaceae	Dysgonomonas	NA	414	0	0	0	0	708	9	0	0	755	0	0	0	0	0	0	0	0	0	0	0	139	54	0	0	0	0	0	328	0	0	0	0	0	0	0	0	0	0
066c2a3fe066d314bef2809c2446698f	GGCTGCAGTGAGGAATATTGGTCAATGGGCGCAAGCCTGAACCAGCCATGCCGCGTGCAGGAAGACGGTCCTATGGATTGTAAACTGCTTTTATTCGGGGATAAACCTCCTTACGTGTAGGGAGCTGAAGGTACCGAAAGAATAAGCATCGGCTAACTCCGTGCCAGCAGCCGCGGTAATACGGAGGATGCGAGCGTTATCCGGATTTATTGGGTTTAAAGGGTGCGTAGGTGGTTTGTTAAGTCAGCGGTGAAAGTTTGTCGCTTAACGATAAAATTGCCGTTGAAACTGGTAAACTTGAGTATATTTGAAGTAGGCGGAATGCGTGGTGTAGCGGTGAAATGCATAGATATCACGCAGAACTCCGATTGCGAAGGCAGCTTACTAAACTATAACTGA…	Bacteria	Bacteroidetes	Bacteroidia	Bacteroidales	Tannerellaceae	Parabacteroides	NA	0	0	0	0	0	0	0	0	0	0	0	0	0	0	0	0	0	0	0	0	0	0	0	0	0	0	0	0	0	0	0	0	2	0	0	0	0	0	0
067e7a7d86dd8a22b11db79c3f3c2357	GGCTGCAGTGGGGAATATTGGACAATGGGCGCAAGCCTGATCCAGCCATGCCGCGTGGGTGAAGAAGGCCTTCGGGTTGTAAAGCCCTTTTGTTGGGAAAGAAAAGCAGTCGATTAATACTCGATTGTTCTGACGGTACCCAAAGAATAAGCACCGGCTAACTTCGTGCCAGCAGCCGCGGTAATACGAAGGGTGCAAGCGTTGTCCGGATTTATTGGGCGTAAAGCGAGCGCAGGCGGTTTCTTAAGTCTGATGTGAAAGCCTTCGGCTCAACCGAAGAAGTGCATCGGAAACTGGGAAACTTGAGTGCAGAAGAGGACAGTGGAACTCCATGTGTAGCGGTGAAATGCGTAGATATATGGAAGAACACCAGTGGCGAAGGCGGCTGTCTGGTCTGTA…	Bacteria	Firmicutes	Bacilli	Lactobacillales	Lactobacillaceae	Lactobacillus	NA	0	0	0	0	0	0	0	0	0	0	0	0	0	0	0	0	0	0	0	0	0	0	0	0	0	0	0	0	0	0	0	0	0	3	0	0	0	0	0
067f761affee98545d3fdbc1768f9ba4	GGCAGCAGTAGGGAATCTTCCGCAATGGACGAAAGTCTGACGGAGCAACGCCGCGTGAGTGATGAAGGTTTTCGGATCGTAAAGCTCTGTTGCCAGGGAAGAACGTCTTGGAGAGTAACTGCTCTAAGAGTGACGGTACCTGAGAAGAAAGCCCCGGCTAACTACGTGCCAGCAGCCGCGGTAATACGTAGGGGGCGAGCGTTGTCCGGAATTATTGGGCGTAAAGCGCGCGCAGGCGGCTGTTTAAGTCTGGTGTTTAATCCTGGGGCTCAACCCCGGGTCGCACTGGAAACTGGGCAGCTTGAGTGCAGAAGAGGAGAGTGGAATTCCACGTGTAGCGGTGAAATGCGTAGAGATGTGGAGGAACACCAGTGGCGAAGGCGACTCTCTGGGCTGTAA…	Bacteria	Firmicutes	Bacilli	Bacillales	Paenibacillaceae	Paenibacillus	NA	0	11	23	23	15	0	8	17	0	9	0	0	0	0	0	0	0	0	0	0	0	0	0	0	0	0	0	0	10	0	0	0	0	0	0	0	0	0	0
0696283e420d6fed96115ef13f4db5d5	GGCAGCAGTAGGGAATCTTCCACAATGGACGAAAGTCTGATGGAGCAACGCCGCGTGAGCGATGAAGGCCTTCGGGTCGTAAAGCTCTGTTGTTAGGGAAGAACAAGTACCGGAGTAACTGCCGGTACCTTGACGGTACCTAACCAGAAAGCCACGGCTAACTACGTGCCAGCAGCCGCGGTAATACGTAGGTGGCAAGCGTTGTCCGGAATTATTGGGCGTAAAGCGCGCGCAGGCGGTCCTTTAAGTCTGATGTGAAAGCCCCCGGCTCAACCGGGGAGGGTCATTGGAAACTGGAGGACTTGAGTGCAGAAGAGGAAAGCGGAATTCCACGTGTAGCGGTGAAATGCGTAGAGATGTGGAGGAACACCAGTGGCGAAGGCGGCTTTCTGGTCTGTA…	Bacteria	Firmicutes	Bacilli	Bacillales	Bacillaceae	Anaerobacillus	Anaerobacillus alkalidiazotrophicus	0	0	0	0	0	0	0	0	0	0	0	0	0	0	0	0	0	0	0	0	0	0	0	0	0	0	0	0	0	0	0	0	0	0	0	0	8	0	0
06bc5da407d742ceb694d576092e3581	GGCAGCAGTGGGGAATCTTGCGCAATGGAGGCAACTCTGACGCAGCGATGCCGCGTGGGCGAAGAAGGGCTCCGGCCCGTAAAGCCCTGCCGCCGGGGAAGAATACAGACGGTACCCGGCAAGCAAGCCCCGGCTAACCACGTGCCAGCAGCCGCGGTAATACGTGGGGGGCGAGCGTTGTCCGGAATCACTGGGCGTAAAGGGCGCGCAGGCGGCTGCGAAGGTGGGATGTGAAAGCCCGGGGCCCAACCCCGGATCGGCATCCCAAACCGGGCAGCTCGAGTACTGGAGGGGCAGGCAGAATTCCTGGTGTAGCGGTGAAATGCGCAGATATCAGGAGGAATACCCGAGGCGAAGGCGGCCTGCCGGACAGATACTGACGCTCAGGCGCGAAAGCGT…	Bacteria	Firmicutes	Clostridia	Natranaerobiales	Natranaerobiaceae	Natranaerobius	NA	0	0	0	0	0	0	0	0	0	0	0	0	0	0	0	0	0	0	0	0	0	0	0	0	0	0	0	0	0	0	0	0	0	0	0	0	0	0	4
06c382999dd22c211093e319e694a11c	GGCAGCAGTAGGGAATCTTCCACAATGGGCGAAAGCCTGATGGAGCAACGCCGCGTGAGCGAAGAAGGTCTTCGGATCGTAAAGCTCTGTTGTAAGGGAAGAATAAGTGCAGTAGTAACTGGCTGCACCTTGACGGTACCTTACTAGAAAGCCACGGCTAACTACGTGCCGGCAGCCGCGGTAATACGTAGGTGGCAAGCGTTGTCCGGAATTATTGGGCGTAAAGCGCGCGCAGGCGGTCTCTTAAGTCTGATGTGAAAGCCCCCGGCTTAACCGGGGAGGGTCATTGGAAACTGGGAGACTTGAGTGCAGGAGAGGGAAGCGGAATTCCATGTGTAGCGGTGAAATGCGTAGAGATATGGAGGAACACCAGTGGCGAAGGCGGCTTCCTGGCCTGTA…	Bacteria	Firmicutes	Bacilli	Bacillales	Bacillaceae	Bacillus	NA	0	0	0	0	0	0	12	0	0	0	0	0	0	0	0	0	0	0	0	0	0	0	0	0	0	0	0	0	0	0	0	0	0	0	0	0	0	0	0
06ccca7c0452303631bd5064d0095adf	GGCTGCAGTGGGGAATATTGCGCAATGGAGGCAACTCTGACGCAGCAATGCCGCGTGAGTGAAGAAGGGATTCGTTCTGTAAAGCTCTGTTATCGGGGAAGAGGTGACGGTACCCGATGAGCAAGCCCCAGCCAACTACGTGCCAGCAGCTGCGGTAATACGTAGGGGGCGAGCGTTATCCGGATTTATTGGGCGTAAAGGGCACGCAGGCGGCTGTTTAGGTGTGATGTGAAAGCCCGGGGCTTAACCCTGAGGTAGCATTGCAAACCGGGCAGCTAGAGTGAGGTAGAGGCAGACAGAATTTCTGGTGTAGCGGTGAAATGCGCAGAGATCAGGAGGAATACCGGAGGCGAAGGCGGTCTGCTGAGCCTTTGACTGACGCTCAGGTGCGAAAGCGTG…	Bacteria	Actinobacteria	Actinobacteria	Streptomycetales	Streptomycetaceae	Streptacidiphilus	NA	0	0	0	0	0	0	0	0	0	0	0	0	0	0	0	0	0	0	0	0	0	0	0	0	0	0	0	0	0	0	0	0	0	0	0	0	0	10	0
071239895feddfd14f9a4e20bdfc3dcb	GGCTGCAGTGGGGGATATTGCGCAATGGGGGAAACCCTGACGCAGCAACGCCGCGTGAAGGAAGACGGTTTTCGGATTGTAAACTTCTTTTGTTAAGGACGAAGAAAGCGACGGTACTTAACGAATAAGCTCCGGCTAACTATGTGCCAGCAGCCGCGGTAATACATAGGGAGCAAGCGTTGTCCGGATTTACTGGGTGTAAAGGGTGCGTAGGCGGCAATGCAAGTCAGATGTGAAATGTATGGGCTCAACCCATGAACTGCATTTGAAACTGCGTTGCTTGAGTGAAGTAGAGGCAGGCGGAATTCCCGGTGTAGCGGTGAAATGCGTAGAGATCGGGAGGAACACCAGTGGCGAAGGCGGCCTGCTGGGCTTTAACTGACGCTGAGGCACGAAAGC…	Bacteria	Firmicutes	Clostridia	Clostridiales	Ruminococcaceae	Ruminococcus	NA	0	0	0	0	0	0	0	0	0	0	0	0	0	0	0	0	0	0	0	0	0	0	0	0	0	0	0	0	0	0	0	0	0	0	5	0	0	0	0
0715cf499f439d7f4a3193d84f280b6a	GGCAGCAGTGGGGAATCTTGCGCAATGGAGGCAACTCTGACGCAGCGATGCCGCGTGCGTGAAGAAGGTATTCGTACCGTAAAGCGCTGTAGCCGGGGAAGAGAGAGACGGTACCCGGCAAGCAAGCCCCGGCCAACTACGTGCCAGCAGCCGCGGTAATACGTAGGGGGCGAGCGTTGTCCGGAATCACTGGGCTTAAAGCGTCTGAAGGCGGTTTACGGGGAGTGGGCATTAAAAGACTGGTGAAACATCAGGGCGGTGCCCAGGACCCCCGAACTAGAGAGCCGAAGAGGCAGGCAGAATTCCTGGTGTAGCGGTGAAATGCGCAGAGATCAGGAGGAATACCAGAGGCGAAGGCGGCCTGCTGGGCGGACTCGGACGCTAAAGGACGAAAGCGTG…	Bacteria	Firmicutes	Clostridia	Clostridiales	Eubacteriaceae	Pseudoramibacter	NA	0	0	0	0	0	0	0	0	0	0	0	0	0	0	0	0	0	0	0	0	0	0	0	0	0	0	0	0	0	62	0	0	0	0	0	0	64	0	0
0719f5a8773491397a5a068a5e535bf9	GGCTGCAGTGGGGAATCTTAGACAATGGGGGCAACCCTGATCTAGCCATGCCGCGTGAGTGATGAAGGCCTTAGGGTTGTAAAGCTCTTTCAGCTGGGAAGATAATGACGGTACCAGCAGAAGAAGCCCCGGCTAACTCCGTGCCAGCAGCCGCGGTAATACGGAGGGGGCTAGCGTTGTTCGGAATTACTGGGCGTAAAGCGCACGTAGGCGGATTGAAAAGTTGGGGGTGAAATCCCGGGGCTCAACCCCGGAACTGCCTCCAAAACTGTCAGTCTTGAGGTCGAGAGAGGTGAGTGGAATTCCGAGTGTAGAGGTGAAATTCGTAGATATTCGGAGGAACACCAGTGGCGAAGGCGGCTCACTGGCTCGATACTGACGCTGAGGTGCGAAAGCGTG…	Bacteria	Proteobacteria	Alphaproteobacteria	Rhodobacterales	Rhodobacteraceae	Paracoccus	NA	0	0	0	0	0	0	0	0	0	0	0	0	0	0	0	0	0	0	0	16	0	0	0	0	0	0	0	0	0	0	0	0	0	0	0	0	0	0	0
073280f6e1fc28f8d1ccff7e2790ba33	GGCAGCAGTGGGGAATATTGCGCAATGGGGGAAACCCTGACGCAGCAACGCCGCGTGGAGGATGACACTTTTCGGAGCGTAAACTCCTTTTCTTTGGGAAGAATTATGACGGTACCAAAGGAATAAGCACCGGCTAACTCCGTGCCAGCAGCCGCGGTAATACGGAGGATCCGAGCGTTATCCGGATTTATTGGGTTTAAAGGGTGCGTAGGCGGCTTTATAAGTCAGGGGTGAAAGACGGCAGCTCAACTGTCGCAGTGCCTTTGATACTGTAGAGCTTGAATGTGGTTGAAGATGGCGGAATGAGACAAGTAGCGGTGAAATGCATAGATATGTCTCAGAACTCCGATTGCGAAGGCAGCTGTCTAAGTCATTATTGACGCTGATGCACGAAAGCGT…	Bacteria	Bacteroidetes	Bacteroidia	Sphingobacteriales	Sphingobacteriaceae	Sphingobacterium	Sphingobacterium sp. JAS3	0	0	0	0	0	0	0	0	0	0	0	0	0	0	0	0	0	0	0	0	0	0	0	2	0	0	0	0	0	0	0	0	0	0	0	0	0	0	0
0736b26ebd533b90e24d5ad21ca5c0e7	GGCAGCAGTGAGGAATATTGGACAATGGGTGGAAGCCTGATCCAGCCATCCCGCGTGCAGGAAGACGGCCTTATGGGTTGTAAACTGCTTTTGTATAGGAATAAACCACCTTACGTGTAGGGTGTTGAAGGTACTATACGAATAAGCACCGACTAACTCCGTGCCAGCAGCCGCGGTAATACGGAGGGTGCGAGCGTTATCCGGATTTATTGGGTTTAAAGGGTGCGTAGGTGGATTGTCAAGTCTTTTGTGAAATCTAATGGCTTAACCATTAAACTGCTTGGGAAACTGACAATCTAGAGTGAGGGAGAGGTAGATGGAATTCTTGGTGTAGGGGTAAAATCCGTAGAGATCAAGAAGAATACCCATTGCGAAAGCGATCTACTAGAACTCAACTGA…	Bacteria	Epsilonbacteraeota	Campylobacteria	Campylobacterales	Campylobacteraceae	Campylobacter	uncultured Campylobacteraceae bacterium	0	0	0	0	0	0	0	0	0	0	0	0	0	0	0	0	0	0	0	0	0	0	0	0	0	0	0	0	0	0	0	0	0	0	0	2	0	0	0
073848d015fb9dc58f13da134e9892a7	GGCAGCAGTCGAGAATTTTTCTCAATGGGGGAAACCCTGAAGGAGCGACGCCGCGTGGAGGATGAAGGTTTTCGGATCGTAAACTCCTGTCATTGGGGAACAATGCTAAGGGTGGTAACTCGCCTTTAGTTGATAGTACCCGAAGAGGAAGGGACGGCTAACTCTGTGCCAGCAGCCGCGGTAATACAGAGGTCCCAAGCGTTGTTCGGATTCATTGGGCGTAAAGGGTGCGTAGGCGGCGAGGTAAGTTGGATGTGAAATCCCGGGGCTCAACCCCGGAACTGCATTCAATACTGCTTTGCTAGAGTACTGGAGAGGAGATTGGAATTCACGGTGTAGCAGTGAAATGCGTAGATATCGTGAGGAAGACCAGTGGCGAAGGCGAATCTCTGGACAGTT…	Bacteria	Verrucomicrobia	Verrucomicrobiae	Chthoniobacterales	Chthoniobacteraceae	LD29	bacterium enrichment culture clone heteroC45_4W	0	0	0	0	0	0	0	0	0	0	0	0	0	0	0	0	0	0	0	0	0	0	0	0	0	0	0	0	0	12	0	0	0	0	0	0	0	0	0
0746620a8cb9c60faef1094ef9b578b7	GGCTGCAGTGGGGAATATTGGACAATGGGCGGAAGCCTGATCCAGCAATACCGCGTGTGTGAAGAAGGCCTTCGGGTTGTAAAGCACTTTTGTCAGGGAGAATGGTAATTGAGGTTAATACCCTTAGTTGCTGATGTTACCTGAAGAATAAGCACCGGCTAACTCCGTGCCAGCAGCCGCGGTAATACGGGGGGTGCAAGCGTTACTCGGAATCACTGGGCGTAAAGGGTGCGTAGGTGGATTGTCAAGTCTTTTGTGAAATCTAATGGCTTAACCATTAAACTGCTTGGGAAACTGACAATCTAGAGTGAGGGAGAGGTAGATGGAATTCTTGGTGTAGGGGTAAAATCCGTAGAGATCAAGAAGAATACCCATTGCGAAAGCGATCTACTAGAACTC…	Bacteria	Epsilonbacteraeota	Campylobacteria	Campylobacterales	Campylobacteraceae	Campylobacter	uncultured Campylobacteraceae bacterium	0	0	0	0	0	0	0	0	0	0	0	0	0	0	0	0	0	0	0	0	0	0	0	0	0	0	0	0	0	0	0	0	15	0	0	0	0	0	0
0777dc7a494daf5606bff46ba0d0175a	GGCTGCAGTGAGGAATATTGGTCAATGGGCGAGAGCCTGAACCAGCCAAGTCGCGTGAAGGATGACTGCCCTATGGGTTGTAAACTTCTTTTATACAGGAATAAAAAAGGTCACGTGTGGCCTATTGCATGTACTGTATGAATAAGCATCGGCTAACTCCGTGCCAGCAGCCGCGGTAATACGGAGGATGCGAGCGTTATCCGGATTTATTGGGTTTAAAGGGTGCGCAGGCGGGAACTTAAGTCAGCGGTGAAATCTCGACGCTTAACGTCGAAACTGCCGTTGAAACTGGGTTTCTTGAGTATAGATGAAGTAGGCGGAATTCGTTGTGTAGCGGTGACATGCTTAGATATAACGAGGAACTCCGATTGCGTAGGCAGCTTACTAAGCTATAACTGA…	Bacteria	Bacteroidetes	Bacteroidia	Bacteroidales	Dysgonomonadaceae	Dysgonomonas	NA	0	0	0	0	0	0	0	0	0	0	11	0	0	0	0	0	0	0	0	0	0	0	0	0	0	0	0	0	0	0	0	0	0	0	0	0	0	0	0
07886d09b3d22613527e38d2b17e3802	GGCAGCAGTGGGGAATTTTGGACAATGGGGGAAACCCTGATCCAGCCATCCCGCGTGTGCGATGAAGGCCTTCGGGTTGTAAAGCACTTTTGTCAGGGAAGAAACAGTACGAGCTAATATCTCGTACGAATGACGGTACCTGAAGAATAAGCACCGGCTAACTACGTGCCAGCAGCCGCGGTAATACGTAGGGTGCAAGCGTTAATCGGAATTACTGGGCGTAAAGGGTGCGCAGGCGGTTTATCAAGAAAGGTGTGAAATCCCCGGGCTCAACCTGGGAATGGCACTTTTAACTGATAGGCTAGAGTATGTCAGAGGGGGGTAGAATTCCACGTGTAGCAGTGAAATGCGTAGAGATGTGGAGGAATACCGATGGCGAAGGCAGCCCCCTGGGATAAT…	Bacteria	Proteobacteria	Gammaproteobacteria	Betaproteobacteriales	Burkholderiaceae	Parapusillimonas	NA	0	0	0	0	0	0	0	0	0	0	0	3	0	0	0	0	0	0	0	0	0	0	0	0	0	0	0	0	0	0	0	0	0	0	0	0	0	0	0
07967f05a907acf23348b0df43b6819e	GGCTGCAGTGGGGAATATTGCGCAATGGAGGCAACTCTGACGCAGCAATGCCGCGTGAGTGAAGAAGGAATTCGTTCCGTAAAGCTCTGCCGTTAGGGAAGAGAGCAGACGGTACCTAACAAGCAAGCCCCGGCCAACCACGTGCCAGCAGCCGCGGCAATACGTGGGGGGCGAGCGTTGTCCGGAATCACTGGGCGTAAAGCGCGCGCAGGCGGCCGCTAGGGCGGGGTGTGAAAATCCGGGGCCCAACCCCGGGAAAGCGCCCCGAACCGAGCGGCTGGAGTGCCGGAGGGGCGGGCGGAACTCCCGGCGTAGCGGTGAAATGCGCAGAGGCCGGGAGGAACACCAGAGGCGAAGGCGGCCCGCCGGACGGACACTGACGCTGAGGCGCGAGAGCGT…	Bacteria	Firmicutes	Clostridia	Clostridiales	Peptococcaceae	Desulfotomaculum	NA	0	0	0	0	0	0	0	0	0	0	0	0	0	0	0	0	0	0	0	0	0	0	0	0	0	0	0	0	0	0	0	0	0	0	0	0	3	0	0
07ae12a2e8d9e965c6ef223b7867873a	GGCAGCAGTGGGGAATCTTGCACAATGGGCGAAAGCCTGATGCAGCGACGCCGCGTGAGCGATGAAGGCCTTCGGGTCGTAAAGCTCTGTTTCGAGGGAAGATAATGACGGTACCTCGGCAGAAAGCCCCGGCTAACTACGTGCCAGCAGCCGCGGTAATACGTAGGGGGCAAGCGTTATCCGGAATCACTGGGCGTAAAGGGTGCGTAGGCGGCCATTAAAGTCAGAAGTTAAATCCCACGGCTCAACCGTGGTAAGCTTTTGAAACTTAATGGCTTGAGTGCAGGAGAGGAGAGTAGAATTCCTAGTGTAGCGGTGAAATGCGTAGATATTAGGAGGAATACCAGTGGCGAAGGCGACTCTCTGGACTGCAACTGACGCTGAGGCACGAAAGTGTGG…	Bacteria	Firmicutes	Clostridia	Clostridiales	Clostridiaceae	Natronincola	NA	0	0	0	0	0	0	0	0	0	0	0	0	0	0	0	0	0	0	0	0	0	0	0	0	0	0	0	0	0	0	3	0	0	0	0	0	0	0	0
07d4f50a7ca751504a537b227ffdf77f	GGCTGCAGTGGGGAATATTGCACAATGGGGGAAACCCTGATGCAGCGACGCCGCGTGAGCGATGAAGGAATTCGTTTCGTAAAGCTCTGTCCTAGGGGAAGATAATGACAGTACCCTTGGAGGAAGCCCCGGCTAAATACGTGCCAGCAGCCGCGGTAATACGTATGGGGCGAGCGTTGTCCGGAATTATTGGGCGTAAAGGGTACGTAGGCGGTTTCATAAGTCAGATGTAAAAGCGTGGGGCTCAACCCCATAAAGCATTTGAAACTGTGGAACTTGAGTAGTGGAGAGGAAAGTGGAATTCCTAGTGTAGCGGTGAAATGCGTAGATATTAGGAGGAATACCAGTGGCGAAGGCGACTTTCTGGACACAAACTGACGCTGAGGTACGAAAGCATGG…	Bacteria	Firmicutes	Clostridia	Clostridiales	Family XI	Gallicola	Peptostreptococcaceae bacterium SK031	0	0	0	0	0	0	0	0	0	0	0	0	0	0	0	0	0	0	0	0	0	9	9	0	0	0	0	0	0	0	0	0	0	0	0	0	0	0	0
07dc8a50db7e543643fde3ecff4ab093	GGCTGCAGTGAGGAATATTGGACAATGGACGAAAGTCTGATCCAGCCATGCCGCGTGTAGGAAGAATGCCCTATGGGTTGTAAACTACTTTTATATGGGAATAAACCCCCCGACGTGTTGGGGGCTGAAGGTACCATAAGAATAAGCACCGGCTAACTCCGTGCCAGCAGCCGCGGTAATACGGAGGGTGCAAGCGTTATCCGGATTTATTGGGTTTAAAGGGTGCGTAGGTGGTTTGTTAAGTCAGCGGTGAAAGTTTGTCGCTTAACGATAAAATTGCCGTTGAAACTGGTAAACTTGAGTATATTTGAAGTAGGCGGAATGCGTGGTGTAGCGGTGAAATGCATAGATATCACGCAGAACTCCGATTGCGAAGGCAGCTTACTAAACTATAACTGA…	Bacteria	Bacteroidetes	Bacteroidia	Bacteroidales	Tannerellaceae	Parabacteroides	NA	0	0	0	0	0	0	0	0	0	0	0	0	0	0	0	0	0	0	0	0	0	0	0	0	0	0	0	0	0	0	0	0	0	0	0	2	0	0	0
07ebf2c2fe64bc990637b2d69eae2e1b	GGCAGCAGTGGGGAATTTTGGACAATGGGGGGAACCCTGATCCAGCCATCCCGCGTGTATGATGAAGGCCTTCGGGTTGTAAAGTACTTTTGACAGGGAAGAAACGGCATCGCCTAATATGTGATGCTAATGACGGTACCTGTAGAATAAGCACCGGCTAACTACGTGCCAGCAGCCGCGGTAATACGTAGGGTGCAAGCGTTAATCGGAATTACTGGGCGTAAAGGGCGCGTAGGTGGTATCTTAAGTTGGGTGTGAAATCCCCGGGCTCAACCTGGGAATTGCATCCAAAACTGGGGTGCTAGAGTGTGGTAGAGGGTAGCGGAATTTCTGGTGTAGCGGTGAAATGCGTAGATATCAGAAGGAACATCAATGGCGAAGGCAGCTACCTGGGCCAAC…	Bacteria	Proteobacteria	Gammaproteobacteria	Cardiobacteriales	Wohlfahrtiimonadaceae	Ignatzschineria	NA	0	0	0	0	0	0	0	0	0	0	0	0	0	0	0	0	0	0	0	0	0	0	0	0	0	0	0	0	0	2	0	0	0	0	0	0	0	0	0
07f7a85d7a7537459430ce41930c893f	GGCTGCAGTGGGGAATATTGGACAATGGGCGAAAGCCTGATCCAGCCATGCCGCGTGTGTGAAGAAGGCCCTAGGGTTGTAAAGCACTTTAATTAGGGAGGAAGGCTGTTTGGCTAATATCCAAACAGATTGACGTTACCTAAAGAATAAGCACCGGCTAACTCCGTGCCGGCAGCCGCGGTAATACGGAGGGTGCAAGCGTTATCCGGATTTATTGGGTTTAAAGGGTGCGCAGGCGGGAATTTAAGTCAGCGGTGAAATCTGGTCGCTTAACGATCACACTGCCGTTGAAACTGGGTTTCTTGAGTATGGATGAAGTAGGCGGAATTCGTTGTGTAGCGGTGACATGCATAGATATAACGAGGAACTCCGATTGCGTAGGCAGCTTACTAAGCCATA…	Bacteria	Bacteroidetes	Bacteroidia	Bacteroidales	Dysgonomonadaceae	Dysgonomonas	NA	0	0	0	0	0	0	0	0	0	0	0	0	0	0	0	0	0	0	0	0	0	0	0	2	0	0	0	0	0	0	0	0	0	0	0	0	0	0	0
07feca8fea7926faf0789ca655bef9db	GGCTGCAGTGGGGAATCTTCGGCAATGGGCGCAAGCCTGACCGAGCAACGCCGCGTGAGTGAAGAAGGTTTTCGGATCGTAAAACTCTGTTGTTAGAGAAGAACGACCTAGGTAGTAACTGATCTAGGAGTGACGGTATCTAACCAGAAAGCCACGGCTAACTACGTGCCAGCAGCCGCGGTAATACGTAGGTGGCAAGCGTTATCCGGATTTATTGGGTTTAAAGGGTGCGTAGGCGGCCAGATAAGTCAGGGGTGAAAGTCGGCAGCTCAACTGTCGCAGTGCCTTTGATACTGTTTGGCTTGAATGTGGTTGAAGATGGCGGAATGAGACAAGTAGCGGTGAAATGCATAGATATGTCTCAGAACACCGATTGCGAAGGCAGCTATCTAAGCCGAT…	Bacteria	Bacteroidetes	Bacteroidia	Sphingobacteriales	Sphingobacteriaceae	Sphingobacterium	Sphingobacterium sp. 35	0	0	0	2	0	0	0	0	0	0	0	0	0	0	0	0	0	0	0	0	0	0	0	0	0	0	0	0	0	0	0	0	0	0	0	0	0	0	0
081edb07666b2db4c8d01981d480f491	GGCAGCAGTGAGGAATATTGGTCAATGGACGAGAGTCTGAACCAGCCACGTCGCGTGAAGGAAGACTGCCCTATGGGTTGTAAACTTCTTTTATATGGGAATAAAGAGAGGCATGTATGCCTTATTGCATGTACCATATGAATAAGCATCGGCTAACTCCGTGCCAGCAGCCGCGGTAATACGGAGGATGCGAGCGTTATCCGGATTTATTGGGTTTAAAGGGTGCGCAGGCGGGATTTTAAGTCAGCGGTGAAATTCAGGGGCTCAACCTCTGGCCTGCCGTTGAAACTGATATTCTTGAGTGCGGACGAGGTAAGCGGAATTCGTCATGTAGCGGTGAAATGCATAGATATGACGAGGAACTCCAATTGCGAAGGCAGCTTACCAGGCCGCTACTGA…	Bacteria	Bacteroidetes	Bacteroidia	Bacteroidales	Dysgonomonadaceae	Dysgonomonas	NA	180	2085	3625	3045	2067	401	797	2159	620	398	0	84	0	0	0	0	0	0	0	94	6514	6335	3982	3652	11	0	0	0	2943	19	75	14	0	0	0	0	9	0	0
08241cbff3214e98a1f1075cc0c0b236	GGCTGCAGTGGGGAATATTGGTCAATGGGCGAGAGCCTGAACCAGCCAAATCGCGTGAAGGAAGACTGCCTTATGGGTTGTAAACTTCTTTTATACAGGAATAAAAAGAGTTACGTGTAACTTATTGCATGTACTGTATGAATAAGCATCGGCTAACTCCGTGCCAGCAGCCGCGGTAATACGTAGGTGGCAAGCGTTATCCGGATTTATTGGGCGTAAAGCGAGCGCAGGCGGTTTCTTAAGTCTGATGTGAAAGCCCCCGGCTCAACCGGGGAGGGTCATTGGAAACTGGGAGACTTGAGTGCAGAAGAGGAGAGTGGAATTCCATGTGTAGCGGTGAAATGCGTAGATATATGGAGGAACACCAGTGGCGAAGGCGACTCTCTGGTCTGTAACTGA…	Bacteria	Firmicutes	Bacilli	Lactobacillales	Enterococcaceae	Enterococcus	NA	0	0	0	0	0	0	0	0	0	0	0	7	0	0	0	0	0	0	0	0	0	0	0	0	0	0	0	0	0	0	0	0	0	0	0	0	0	0	0
0833914b0abaee63ea87732f18368eda	GGCAGCAGTGAGGAATATTGGTCAATGAGCGAAAGCTTGAACCAGCCAAGTCGCGTGAAGGATGAATGTCCTAAGGATTGTAAACTTCTTTTATACAGGAATAAATGTTGCCACGTGTGGCAATTTGCATGTACTGTATGAATAAGGATCGGCTAACTCCGTGCCAGCAGCCGCGGTAATACGGAGGATCCGAGCGTTATCCGGATTTATTGGGTTTAAAGGGTGCGCAGGCGGGAAATTAAGTCGGCGGTGAAATTTTGCGGCTCAACCGTAAAAGTGCCTTCGATACTGGTTTTCTTGAGTGTAGCTGAAGTAGGCGGAATTTGTGGTGTAGCGGTGAAATGCATAGATATCACGAGGAACTCCGATTGCGCAGGCAGCTTACTAAACTACTACTGA…	Bacteria	Bacteroidetes	Bacteroidia	Bacteroidales	Dysgonomonadaceae	Dysgonomonas	NA	0	0	0	0	0	0	0	0	0	0	0	0	0	0	0	0	0	0	0	0	0	0	0	15	0	0	0	0	0	14	13	0	0	16	11	0	0	0	0
0834b4c6f6774170e32b0233a40af8db	GGCAGCAGTGAGGAATATTGGTCAATGGACGGAAGTCTGAACCAGCCAAGTCGCGTGAAGGAAGACTGCCCTACGGGTTGTAAACTTCTTTTGTACAGGGGTAAAACGTGGGACGTGTCCCATCTTGCAAGTACTGTACGAATAAGCATCGGCTAACTCCGTGCCAGCAGCCGCGGTAATACGGAGGATGCGAGCGTTATCCGGATTTATTGGGTTTAAAGGGTGCGTAGGCGGAATTATAAGTCAGCGGTGAAAGTTTGAGGCTCAACCTTAAAATTGCCGTTGAAACTGTTTTTCTTGAGTATATTTGAAGTGGGCGGAATTCGTGGTGTAGCGGTGAAATGCATAGATATCACGAAGAACTCCAATTGCGCAGGCAGCTCACTAAACTATAACTGA…	Bacteria	Bacteroidetes	Bacteroidia	Bacteroidales	Dysgonomonadaceae	Dysgonomonas	NA	0	0	0	0	0	0	0	0	0	0	143	122	115	107	145	88	366	72	221	185	32	0	40	46	267	223	350	124	126	5	0	0	3	0	0	0	0	11	0
084621409912878c17ba4496864a5fcd	GGCAGCAGTGGGGAATATTGCGCAATGGGGGAAACCCTGACGCAGCAACGCCGCGTGGAGGATGACACTTTTCGGAGCGTAAACTCCTTTTCTTTGGGTAGAATTATGACGGTACCAAAGGAATAAGCACCGGCTAACTCCGTGCCAGCAGCCGCGGTAATACGTAGGGGGCGAGCGTTGTCCGGAATAACTGGGCGTAAAGGGCGCGTAGGCGGATAAGAAGGCCAGAGGTAAAAGGAGAGGGCTCAACCCTTTCAGGCAACTGGAACCGATTATCTAGAGTGCGCTAGGGGCAGGCAGAATTCCTGGTGTAGCGGTGAAATGCGCAGATATCAGGAGGAATACCAGAAGCGAAGGCGGCCTGCTGGAGCGACACTGACGCTGATGTGCGAAAGCGTG…	Bacteria	Firmicutes	Tissierellia	Tissierellales	Peptoniphilaceae	Peptoniphilus	NA	0	0	0	0	0	0	0	0	0	0	0	0	0	0	0	0	0	0	0	0	0	0	0	0	0	0	0	0	0	0	0	8	0	0	0	0	0	0	0
0862f30300dd006cbac9fc814f71daf1	GGCTGCAGTTGGGAATATTGCACAATGGGCGCAAGCCTGATGCAGCGACGCCGCGTGAGGGATGACGGCCTTCGGGTTGTAAACCTCTTTCAGCAGGGAAGAAGCGAAAGTGACGGTACCTGCAGAAGAAGCACCGGCTAACTACGTGCCAGCAGCCGCGGTAATACGTAGGGGGCAAGCGTTATCCGGATTTACTGGGTGTAAAGGGAGCGTAGACGGCTGTGCAAGTCTGAAGTGAAAGCCCGGGGCTCAACCCCGGGACTGCTTTGGAAACTGTGCAGCTCGAGTACCGGAGGGGTAAGCGGAATTCCTAGTGTAGCGGTGAAATGCGTAGATATTAGGAGGAACACCAGTGGCGAAGGCGGCTTACTGGACGGTAACTGACGTTGAGGCTCGAAA…	Bacteria	Firmicutes	Clostridia	Clostridiales	Lachnospiraceae	Faecalimonas	NA	0	0	0	3	0	0	0	0	0	0	0	0	0	0	0	0	0	0	0	0	0	0	0	0	0	0	0	0	0	0	0	0	0	0	0	0	0	0	0
08687abd8d2742d66c67d56be8b889b4	GGCAGCAGTAGGGAATATTGGACAATGGGCGAAAGCCTGATCCAGCCATGCCGCGTGGAGGATGACTGCCCTCTGGGTTGTAAACTCCTTTTGTACAGGAAGAAACCTCCTCATTTATGAGTGAGCTGACGGTACTGTAAGAATAAGCACCGGCTAACTCCGTGCCAGCAGCCGCGGTAATACGGAGGGTGCAAGCGTTATCCGGATTCACTGGGTTTAAAGGGTGCGTAGGCGGTTTTATAAGTCAGTGGTGAAATCAACGGGCTCAACCTGTTAACTGCCATTGATACTGTAGGACTTGAATATGAGAGAGGTAGGCGGAATGTTGCATGTAGCGGTGAAATGCTTAGATATGCTACGGAACACCGATTGCGAAGGCAGCTTACTATTTCATGATTG…	Bacteria	Bacteroidetes	Bacteroidia	Saprospirales	Lewinellaceae	Lewinella	NA	0	0	0	0	0	0	0	0	0	0	0	12	4	0	3	0	0	0	0	0	0	0	0	0	0	0	0	0	0	0	0	2	0	3	11	3	2	3	5
0886314e9ac62d5d1175d5ae7a3a24ae	GGCAGCAGTGGGGAATATTGGACAATGGGGGCAACCCTGATCCAGCCATGCCGCGTGAGTGAAGAAGGCCCTAGGGTTGTAAAGCTCTTTCACCGGTGAAGATAATGACGGTAACCGGAGAAGAAGCCCCGGCTAACTTCGTGCCAGCAGCCGCGGTAATACGGAGGGTGCAAGCGTTAATCGGAATTACTGGGCGTAAAGGGCGCGTAGGTGGTATCTTAAGTTGGGTGTGAAATCCCCGGGCTCAACCTGGGAATTGCATCCAAAACTGGGGTGCTAGAGTGTGGTAGAGGGTAGCGGAATTTCTGGTGTAGCGGTGAAATGCGTAGATATCAGAAGGAACATCAATGGCGAAGGCAGCTACCTGGGCCAACACTGACGCTGAGGCGCGAAAGCGTG…	Bacteria	Proteobacteria	Gammaproteobacteria	Cardiobacteriales	Wohlfahrtiimonadaceae	Ignatzschineria	NA	2	0	0	0	0	0	0	0	0	0	0	0	0	0	0	0	0	0	0	0	0	0	0	0	0	0	0	0	0	0	0	0	0	0	0	0	0	0	0
08a4c3bcc84d4f1eca3d3d410d23524f	GGCAGCAGTAGGGAATCTTTCACAATGGGCGAAAGCCTGATGCAGCAACGCCGCGTGAGGGATGACGGCCTTCGGGTTGTAAACCTCTTTTAGCAGGGAAGAAGCGAAAGTGACGGTACCTGCAGAAAAAGCACCGGCTAAATACGTGCCAGCAGCCGCGGTAAGACGTATGGAGCGAGCGTTGTCCAAAATGACTGGGCGTAAAGGGCAAGTAGGCGAGCCAGAGCGCGGATGGTCAAAGGGCGAGGCCCAACCTCGCATGGGCCATCCGAACGGCTGGTTTGGAGTGCGATAGAGGCAGGCAGAATTCCTCGTGTAGTGGTGGAATACGCAGATATGAGGAGGAATACCAGAGGCGAAGGCGGCCTGCTGGAGCGGCACTGACGCTGAGGTGCGAAA…	Bacteria	Actinobacteria	Actinobacteria	Streptomycetales	Streptomycetaceae	Streptomyces	NA	0	0	0	0	0	0	0	0	0	0	0	0	0	0	0	0	0	0	0	0	0	0	0	0	0	0	0	0	0	0	0	0	0	0	2	0	0	0	0
08c836d7c628637cbc9e643178cedf7c	GGCAGCAGTGGGGAATATTGCACAATGGGCGCAAGCCTGATGCAGCCATGCCGCGTGTATGAAGAAGGCCCTAGGGTTGTAAAGTACTTTCAGTCGGGAGGAAGGCGTTGATGTTAATACCATCAACGATTGACGTTACCGACAGAAGAAGCACCGGCTAACTCCGTGCCAGCAGCCGCGGTAATACGGAGGGTGCAAGCGTTAATCGGAATTACTGGGCGTAAAGCGCACGCAGGCGGTTAATTAAGTTAGATGTGAAATCCCCGGGCTTAACCTGGGAATGGCATCTAAGACTGGTTAGCTAGAGTCTTGTAGAGGGGGGTAGAATTCCATGTGTAGCGGTGAAATGCGTAGATATTAGGAGGAACACCAGTGGCGAAGGCGGCTTACTGGACGGTA…	Bacteria	Proteobacteria	Gammaproteobacteria	Enterobacteriales	Enterobacteriaceae	Providencia	NA	0	0	0	0	0	0	4	0	0	0	0	0	0	0	0	0	0	0	0	0	0	0	0	0	0	0	0	0	0	0	0	0	0	0	0	0	0	0	0
08d9a2b880c6d38aa07a8d362d01da21	GGCTGCAGTGGGGAATATTGCACAATGGGCGCAAGCCTGATGCAGCCATGCCGCGTGTATGAAGAAGGCCTTCGGGTTGTAAAGCTCTTTCACCGGTGAAGATAATGACGGTAACCGGAGAAGAAGCCCCGGCTAACTTCGTGCCAGCAGCCGCGGTAATACGAAGGGGGCTAGCGTTAATCGGAATTACTGGGCGTAAAGCGCACGCAGGCGGTTGATTGAGTCAGATGTGAAATCCCCGGGCTTAACCCGGGAATTGCATCTGATACTGGTCAGCTAGAGTCTTGTAGAGGGGGGTAGAATTCCATGTGTAGCGGTGAAATGCGTAGAGATGTGGAGGAATACCGGTGGCGAAGGCGGCCCCCTGGACAAAGACTGACGCTCAGGTGCGAAAGCGTG…	Bacteria	Proteobacteria	Gammaproteobacteria	Enterobacterales	Morganellaceae	Morganella	NA	0	0	0	0	0	0	0	2	0	0	0	0	0	0	0	0	0	0	0	0	0	0	0	0	0	0	0	0	0	0	0	0	0	0	0	0	0	0	0
08f07719b24bbd35293f5b6f6a77de01	GGCAGCAGTGGGGAATATTGCGCAATGGAGGCAACTCTGACGCAGCAATGCCGCGTGAGTGAAGAAGGGATTCGTTCTGTAAAGCTCTGTTATCGGGGAAGAGTTGACGGTACCCGATGAGCAAGCCCCAGCCAACTACGTGCCAGCAGCTGCGGTAATACGTAGGGGGCGAGCGTTATCCGGATTTATTGGGCGTAAAGGGCACGCAGGCGGCTGTTTAGGTGTGATGTGAAAGCCCGGGGCTTAACTCCGTGGTAGCATTGCAAACCGGGCAGCTAGAGTGAGGTAGAGGCAGACAGAATTTCTGGTGTAGCGGTGAAATGCGCAGAGATCAGGAGGAATACCGGAGGCGAAGGCGGTCTGCCGGGCCTTTAACTGACGCTGAGGTGCGAAAGCGTG…	Bacteria	Actinobacteria	Actinobacteria	Streptomycetales	Streptomycetaceae	Streptomyces	NA	0	0	0	0	0	0	0	0	0	0	0	0	0	0	0	0	0	0	0	0	0	0	0	0	0	0	0	0	0	75	90	27	0	0	0	0	52	53	83
09183bc08555fa9182963f6f032bacfa	GGCTGCAGTGGGGAATATTGCGCAATGGGGGAAACCCTGACGCAGCGATGCCGCATGAGTGAAGAAGGGACTCGTTCCGTAAAGCTTTGTCCCGGGGGAAGAGAGAAGACGGTACCCCGGTAACAGCCCCAGCTAACTACGTGCCAGCAGCTGCGGTAACACGTGGGGGGCGAGCGTTGTCCGGAATTATTGGGCGTAAAGGGCACGCAGGCGGTTTTTTAGGCTGTCGATTAAAGTGCTGGGCTCAACCCAGTGATGCTTGGCAGAACCGAAAGACTCGAGTGCCAGAGAGGCAGGCAGAATTCCTGGTGTAGCGGTGAAATGCGCAGAGATCAGGAGGAATACCAGAGGCGAAGGCGGCCTGCTGGCTGGCAACTGACGCTCAGGTGCGAAAGCGTG…	Bacteria	Firmicutes	Clostridia	Clostridiales	Eubacteriaceae	Acetobacterium	NA	0	0	0	0	0	0	0	0	0	0	0	0	0	0	0	0	0	0	0	0	0	0	0	0	0	0	0	0	0	0	0	0	0	0	0	0	15	0	0
091eacdb34aedf882ddd0b644897e1cc	GGCAGCAGTGAGGAATATTGGTCAATGGACGGAAGTCTGAACCAGCCATGCCGCGTGCAGGAAGAATGTCCTATGGATTGTAAACTGCTTTTATACGGGAAGAAACGCTTATTTGCGAATGAGTTTGACGGTACCGTAAGAATAAGGATCGGCTAACTCCGTGCCAGCAGCCGCGGTAATACGGAGGATCCTAGCGTTATCCGGAATTATTGGGTTTAAAGGGTTCGTAGGCGGGCTTGTAAGTCAGGGGTGAAAGTTAGCGGCTCAACCGTTAAATTGCCTTTGATACTGCTAGTCTTGAATACTTGTGAAGTAACTAGAATATGTGGTGTAGCGGTGAAATGCATAGATATCACATGGAATACCAATTGCGAAGGCAGGTTACTAACATTTTATTGA…	Bacteria	Bacteroidetes	Bacteroidia	Flavobacteriales	Flavobacteriaceae	Flavobacterium	Flavobacterium sp. ABG	0	0	0	0	0	0	0	0	0	0	0	0	0	0	0	0	0	0	0	0	0	0	0	0	0	0	0	0	0	7376	2468	551	1386	1545	8923	3784	3259	476	2115
09373fc32d6afef206292a708fb1a8d8	GGCAGCAGTGGGGAATATTGCGCAATGGAGGAAACTCTGACGCAGCGATGCCGCGTGAGTGAAGAAGGGATTCGTCCCGTAAAGCTCTGTTGCCAGGGATGATAAGAGACAGTACCTGGCGAGAAAGCCCCGGCTAACTACGTGCCAGCAGCCGCGGTAACACGTAGGGTGCAAGCGTTAATCGGAATTACTGGGCGTAAAGCGTGCGCAGGCGGTTTGGCAAGAAAGATGTGAAATCCCAGGGCTCAACCTTGGAACTGCATTTTTAACTGCTAGGCTAGAGTACGTCAGAGGGGGGTGGAATTCCGTGTGTAGCAGTGAAATGCGTAGATATACGGAGGAACACCGATGGCGAAGGCAGCCCCCTGGGATGATACTGACGCTCATGCACGAAAGCGT…	Bacteria	Proteobacteria	Gammaproteobacteria	Betaproteobacteriales	Burkholderiaceae	Pusillimonas	NA	0	0	0	0	0	0	0	0	0	0	0	0	0	0	0	0	0	0	0	0	0	0	0	0	0	0	0	0	0	0	6	0	0	0	0	0	0	0	0
094ce200c6f88f437e97d693ada18762	GGCAGCAGTGGGGAATATTGGACAATGGGGGGAACCCTGATCCAGCAATACCGCGTGTGTGAAGAAGGCCTTCGGGTTGTAAAGCACTTTTGTCAGGGAGAATGGTTGTTGTGGTTAATACCCATAGCAATTGATGTTACCTGAAGAATAAGCACCGGCTAACTCCGTGCCAGCAGCCGCGGTAATACGGGGGGTGCAAGCGTTAATCGGAATTACTGGGCGTAAAGGGCGCGTAGGTGGTTACTTAAGTCAGATGTGAAAGCCCCGGGCTCAACCTGGGAATTGCATTTGATACTGGGTAACTAGAGTGTGGTAGAGAGTAGCGGAATTTCTGGTGTAGCGGTGAAATGCGTAGATATCAGAAGGAACATCAATGGCGAAGGCAGCTACTTGGGCCAA…	Bacteria	Proteobacteria	Gammaproteobacteria	Cardiobacteriales	Wohlfahrtiimonadaceae	Wohlfahrtiimonas	NA	0	0	0	0	0	0	0	0	0	0	0	0	0	0	0	0	0	0	0	0	0	0	0	0	0	0	0	0	0	0	0	0	126	0	0	0	0	235	0
0950a324bd667b222d7306cb4b52e73d	GGCTGCAGTGAGGAATATTGGTCAATGGACGCAAGTCTGAACCAGCCACGTCGCGTGAAGGATGACGGCCCTACGGGTTGTAAACTTCTTTTATATGGGAATAAAGTGGGCCACGTGTGGTCTTTTGCATGTACCATATGAATAAGGATCGGCTAACTCCGTGCCAGCAGCCGCGGTAATACGGAGGATCCAAGCGTTATCCGGATTTATTGGGTTTAAAGGGTGCTCAGGCGGGCGATTAAGTCGGCGGTGAAATTTTGCGGCTCAACCGTAAAAGTGCCTTCGAAACTGGTCACCTTGAGTGCGGATGAGGTAGGCGGAATTTGTGGTGTAGCGGTGAAATGCTTAGATATCACGAGGAACTCCGATTGCGCAGGCAGCTTACTAAACCGTAACTGA…	Bacteria	Bacteroidetes	Bacteroidia	Bacteroidales	Dysgonomonadaceae	Proteiniphilum	NA	0	0	0	0	0	0	0	0	0	0	0	0	0	0	0	0	0	0	0	0	0	0	0	0	0	0	0	0	0	0	0	0	0	23	33	0	0	0	0
0988d247f3825e63c7127e359d78484d	GGCAGCAGTAGGGAATCTTCCGCAATGGACGAAAGTCTGACGGAGCAACGCCGCGTGAGCGATGAAGGCCTTCGGGTCGTAAAGCTCTGTTGTTAGGGAAGAACAAGTACCGGAGTAACTGCCGGTACCTTGACGGTACCTAACCAGAAAGCCACGGCTAACTACGTGCCAGCAGCCGCGGTAATACGTAGGTGGCAAGCGTTGTCCGGAATTATTGGGCGTAAAGCGCGCGCAGGCGGTCCTTTAAGTCTGATGTGAAAGCCCACGGCTCAACCGTGGAGGGTCATTGGAAACTGGGGGACTTGAGTACAGAAGAGGAAAGCGGAATTCCACGTGTAGCGGTGAAATGCGTAGAGATGTGGAGGAACACCAGTGGCGAAGGCGGCTTTCTGGTCTGTA…	Bacteria	Firmicutes	Bacilli	Bacillales	Bacillaceae	Bacillus	NA	0	0	0	0	0	0	0	0	0	0	0	0	0	0	0	0	0	0	0	33	0	0	0	0	0	0	0	0	0	0	0	0	0	0	0	0	0	0	0
0998e1131cfc62ef4bfe7d5ad0f86687	GGCAGCAGTAGGGAATCTTCCGCAATGGGCGAAAGCCTGACGGAGCAACGCCGCGTGAGTGATGAAGGTCTTCGGATCGTAAAACTCTGTTGTTAGGGAAGAACAAATTTGTTAGTAACTGAACAAGTCTTGACGGTACCTAACCAGAAAGCCACGGCTAACTACGTGCCAGCAGCCGCGGTAATACGTAGGTGGCAAGCGTTATCCGGAATTATTGGGCGTAAAGCGCGCGTAGGCGGTTTCTTAAGTCTGATGTGAAAGCCCACGGCTCAACCGTGGAGGGTCATTGGAAACTGGGAAACTTGAGTGCAGAAGAGGAGAGTGGAATTCCATGTGTAGCGGTGAAATGCGCAGAGATATGGAGGAACACCAGTGGCGAAGGCGGCTCTCTGGTCTGTA…	Bacteria	Firmicutes	Bacilli	Bacillales	Staphylococcaceae	Staphylococcus	NA	0	4	0	12	0	0	8	0	29	0	0	0	0	0	0	0	0	0	0	0	0	0	0	0	0	0	0	0	0	0	0	0	0	0	0	0	0	0	0
09a1950bdee01a35b194c503f25996ec	GGCTGCAGTGGGGAATCTTAGACAATGGGGGCAACCCTGATCTAGCCATGCCGCGTGAGTGATGAAGGCCTTAGGGTTGTAAAGCTCTTTCGCCGGGGAAGATAATGACTGTACCCGGTAAAGAAGTCCCGGCTAACTCCGTGCCAGCAGCCGCGGTAATACGGAGGGGACTAGCGTTGTTCGGAATTACTGGGCGTAAAGCGCACGTAGGCGGACCAGAAAGTTGGGGGTGAAATCCCGGGGCTCAACCCCGGAACTGCCCTCAAAACTATTGGTCTGGAGTTCGAGAGAGGTGAGTGGAATTCCGAGTGTAGAGGTGAAATTCGTAGATATTCGGAGGAACACCAGTGGCGAAGGCGGCTCACTGGCTCGATACTGACGCTGAGGTGCGAAAGCGTG…	Bacteria	Proteobacteria	Alphaproteobacteria	Rhodobacterales	Rhodobacteraceae	Paracoccus	NA	0	0	0	0	0	0	0	0	0	0	0	0	0	0	0	0	0	0	0	0	0	0	0	0	0	0	0	0	0	0	0	0	10	0	0	20	0	0	0
09a795037681d57cd159a4387deeb997	GGCAGCAGTGAGGAATATTGGACAATGGGTGGAAGCCTGATCCAGCCATCCCGCGTGTAGGATGACGGCCTTATGGGTTGTAAACTACTTTTATCTGGGGATAAACCTACTTACGTGTAAGTAGCTGAAGGTACCAGAAGAATAAGCACCGGCTAACTCCGTGCCAGCAGCCGCGGTAATACGGAGGGTGCAAGCGTTATCCGGATTTATTGGGTTTAAAGGGTCCGTAGGCGGATTAATCAGTCAGTGGTGAAATCTCATAGCTTAACTATGAAACTGCCATTGATACTGTTAGTCTTGAGTGAGTTTGAAGTGGCTGGAATGTGTAGTGTAGCGGTGAAATGCTTAGATATTACGCAGAACACCAATTGCGAAGGCAGGTCACTAAGTCTCAACTGA…	Bacteria	Bacteroidetes	Bacteroidia	Flavobacteriales	Weeksellaceae	Empedobacter	Empedobacter sp. PH7-1	0	0	0	0	0	0	0	0	0	0	0	63	0	0	35	0	0	0	5	0	0	0	0	0	0	0	0	0	0	0	0	0	0	0	0	0	0	0	0
09b1af2424f48702d5ff87a663b265f4	GGCAGCAGTGGGGAATATTGCACAATGGGCGCAAGCCTGATGCAGCCATGCCGCGTGTATGAAGAAGGCCTTCGGGTTGTAAAGTACTTTCAGCGGGGAGGAAGGGGTTAAGGTTAATAACCTTAGTCATTGACGTTACCCGCAGAAGAAGCACCGGCTAACTCCGTGCCAGCAGCCGCGGTAATACGGAGGGTGCAAGCGTTAATCGGAATTACTGGGCGTAAAGCGCACGCAGGCGGTCTGTCAAGTCGGATGTGAAATCCCCGGGCTCAACCTGGGAACTGCATTCGAAACTGGCAGGCTTGAGTCTCGTAGAGGGGGGTAGAATTCCAGGTGTAGCGGTGAAATGCGTAGAGATCTGGAGGAATACCGGTGGCGAAGGCGGCCCCCTGGACGAAG…	Bacteria	Proteobacteria	Gammaproteobacteria	Enterobacteriales	Enterobacteriaceae	Dickeya	Dickeya phage phiDP10.3	0	0	0	0	0	30	0	0	0	0	0	0	0	0	0	0	0	0	0	0	0	0	0	0	0	0	0	0	0	0	0	0	0	0	0	0	0	0	0
09f16970c5b09ff37628e26168faa872	GGCTGCAGTGGGGAATATTGGACAATGGGCGCAAGCCTGATCCAGCAATGCCGCGTGAGTGATGAAGGCCTTAGGGTTGTAAAGCTCTTTCGCCCGCGACGATGATGACGGTAGCGGGAGAAGAAGCCCCGGCTAACTTCGTGCCAGCAGCCGCGGTAATACGAAGGGGGCGAGCGTTGTTCGGAATTACTGGGCGTAAAGAGTGTGTAGGCGGTGCCACAAGTCACCTGTGAAATCCCCGGGCTTAACTCGGGGCCTGCAGGCGAAACTGTGGTGCTGGAGTATGGGAGAGGTGCGTGGAATTCCCGGTGTAGCGGTGAAATGCTTAGATATCGGGAGGAACACCAGTGGCGAAGGCGATCACCTGGGGTTGTTCTGACGCTGAGGAGCGAAAGCTAG…	Bacteria	Proteobacteria	Alphaproteobacteria	Rhizobiales	Rhizobiaceae	Allorhizobium-Neorhizobium-Pararhizobium-Rhizobium	Rhizobium sp. FSBRD3	0	0	0	0	0	0	0	0	0	0	0	0	0	0	0	0	0	0	0	97	0	0	0	0	0	0	0	0	0	0	0	0	0	0	0	0	0	0	0
09f40bc1a5105a071dda5afd21312766	GGCAGCAGTGAGGAATATTGGACAATGGGTTAGCGCCTGATCCAGCCATCCCGCGTGCAGGAAGACGGCCTTATGGGTTGTAAACTGCTTTTATACAGGAATAAACCACTTTACGTGTAGGGTGTTGAAGGTACTGTATGAATAAGCATCGGCTAACTCCGTGCCAGCAGCCGCGGTAATACGGAGGATGCGAGCGTTATCCGGATTTATTGGGTTTAAAGGGTCCGCAGGCGGGCTTGTAAGTCAGGGGTGAAATCCGGCAGCTTAACTGTCGAACTGCCCTTGAAACTGCTAGTCTTGAGTGAGAATGAAGTAGCTGGAATGTGTGGTGTAGCGGTGAAATGCATAGATATCACACAGAACACCAATAGCGTAGGCAGGTTACTAATTCTTTACTGA…	Bacteria	Bacteroidetes	Bacteroidia	Flavobacteriales	Weeksellaceae	Moheibacter	NA	0	0	0	0	0	0	0	0	0	0	0	0	0	0	0	0	0	0	0	0	0	0	0	0	0	0	0	0	0	730	332	78	76	557	981	319	518	64	508
0a230ef944318f660ad013e3237441f5	GGCAGCAGTGAGGAATATTGGTCAATGGAGGCAACTCTGAACCAGCCACGTCGCGTGAAGGAAGACGGCCCTACGGGTTGTAAACTTCTTTTGTAAGGGAATAAAGTGAGTCACGCGTGACTTTTTGCATGTACCTTACGAATAAGGATCGGCTAACTCCGTGCCAGCAGCCGCGGTAATACGGAGGATCCGAGCGTTATCCGGATTTATTGGGTTTAAAGGGTGCGCAGGCGGGAGACTCAGTCGGTGGTGAAATCTTGCAGCTCAACTGTAAGCGTGCCATTGATACTGGTTTTCTTGAGTGTGGATGAAGTAGGCGGAATTTGTGGTGTAGCGGTGAAATGCATAGATATCACGAGGAACTCCGATTGCGTAGGCAGCTTACTAAACCATAACTGA…	Bacteria	Bacteroidetes	Bacteroidia	Bacteroidales	Dysgonomonadaceae	Fermentimonas	uncultured Bacteroidetes bacterium	0	0	0	0	0	0	0	0	0	0	0	0	0	0	0	0	0	0	0	0	0	0	0	0	0	0	0	0	0	11	0	0	0	0	0	0	0	4	8
0a53945b7f04f265b6d44501bfe7d803	GGCAGCAGTGAGGAATATTGGACAATGGGTGGAAGCCTGATCCAGCCATCCCGCGTGCAGGAAGACGGCCTTATGGGTTGTAAACTGCTTTTGTATAGGAATAAACCACCTTACGTGTAGGGTGTTGAAGGTACTATACGAATAAGCACCGGCTAACTCCGTGCCAGCAGCCGCGGTAATACGGAGGGTGCAAGCGTTATCCGGATTTATTGGGTTTAAAGGGTCCGCAGGCGGATTTGTAAGTCAGGGGTGAAATCCGGCAGCTTAACTGTCGAATTGCCTTTGATACTGCAAATCTTGAGTGAGGTTGAAGTAGCTGGAATGTGTAGTGTAGCGGTGAAATGCATAGATATTACACAGAACACCAATTGCGTAGGCAGGTTACTAAGTCTCAACTGA…	Bacteria	Bacteroidetes	Bacteroidia	Flavobacteriales	Weeksellaceae	Chryseobacterium	NA	0	0	0	0	0	0	0	0	0	0	0	0	0	0	0	0	0	0	0	0	0	0	0	0	0	0	0	0	0	0	0	0	0	23	41	0	0	0	0
0a5b8f401fdb63d0bc0231afb3351b43	GGCAGCAGTGAGGAATATTGGACAATGGGTGAGAGCCTGATCCAGCCATCCCGCGTGCAGGAAGACGGCCCTATGGGTTGTAAACTGCTTTTATACAGGAATAAACCACCTTACGCGTAGGGTGTTGAAGGTACTGTATGAATAAGCACCGGCTAACTCCGTGCCAGCAGCCGCGGTAATACGGAGGGTGCAAGCGTTATCCGGATTTATTGGGTTTAAAGGGTCCGCAGGCGGGCTTGTAAGTCAGGGGTGAAATCCGGCAGCTTAACTGTCGAATTGCCTTTGAAACTGCAGGTCTTGAGTAAGATTGAAGTAGCTGGAATGTGTAGTGTAGCGGTGAAATGCATAGATATTACACGGAACACCAATAGCGTAGGCAGGTTACTAACTCTTAACTGA…	Bacteria	Bacteroidetes	Bacteroidia	Flavobacteriales	Weeksellaceae	Moheibacter	NA	0	0	0	0	0	0	0	0	0	0	0	0	0	0	0	0	0	0	0	0	0	0	16	17	0	0	0	0	0	0	0	0	0	0	0	0	0	0	0
0a61ce6916d301f5effb094b9285298b	GGCAGCAGTAAGGAATATTGGTCAATGGGCGAAAGCCTGAACCAGCCATGCCGCGTGCAGGAAGACGGCCCTACGGGTTGTAAACTGCTTTTATACGGGAACAAACCCCCGCTCGTGAGCGGGGCTGAGTGTACCGTAAGAATAAGGATCGGCTAACTCCGTGCCAGCAGCCGCGGTAATACGGAGGATCCAAGCGTTATCCGGATTTATTGGGTTTAAAGGGTACGTAGGCGGACTTATAAGTCAGTGGTGAAATTCTGCAGCTTAACTGTAGCATTGCCATTGATACTGTTTGTCTTGAGTATAGTTGAGGTAGGCGGAATGTAGTGTGTAGCGGTGAAATGCATAGATATACTACAGAACACCGATTGCGAAGGCAGCTTACTAAACTATCACTGA…	Bacteria	Bacteroidetes	Bacteroidia	Marinilabiliales	Marinilabiliaceae	Mangroviflexus	NA	0	0	0	0	0	0	0	0	0	0	0	0	0	0	0	0	0	0	0	0	0	0	0	0	0	0	0	0	0	0	0	0	0	0	9	0	0	0	0
0a9efbab749540267ef84cb848f3e1fa	GGCAGCAGTGGGGAATTTTGGACAATGGGGGCAACCCTGATCCAGCCATCCCGCGTGTGCGATGAAGGCCTTCGGGTTGTAAAGCACTTTTGGCAGGGAAGAAAAGCCGCGGGTTAATACCCTGCGGTGCTGACGGTACCTGCAGAATAAGCACCGGCTAACTACGTGCCAGCAGCCGCGGTAATACGTAGGGTGCAAGCGTTAATCGGAATTACTGGGCGTAAAGCGTGCGCAGGCGGTTCGGCAAGAAGGATGTGAAATCCCGAAGCTTAACTTCGGACTTGCCATTGAAACTGGGAGGCTTGAGTGTAGATGAAGTAGGCGGAATTCGTTGTGTAGCGGTGACATGCTTAGATATAACGAGGAACTCCAATTGCGTAGGCAGCTTACTAAACTATA…	Bacteria	Proteobacteria	Betaproteobacteria	Burkholderiales	Alcaligenaceae	Achromobacter	NA	0	0	0	0	0	0	0	0	0	2	0	0	0	0	0	0	0	0	0	0	0	0	0	0	0	0	0	0	0	0	0	0	0	0	0	0	0	0	0
0a9fc77b48b2790d4fe5d85d1832366e	GGCTGCAGTGGGGAATATTGCGCAATGGAGGCAACTCTGACGCAGCAATGCCGCGTGAGTGAAGAAGGAATTCGTTCCGTAAAGCTCTGCCGTTAGGGAAGAGAGAAGACGGTACCTAACCAGAAAGCCACGGCTAACTACGTGCCAGCAGCCGCGGTAATACGTAGGTGGCAAGCGTTATCCGGATTTATTGGGCGTAAAGCGAGCGCAGGCGGTTTCTTAAGTCTGATGTGAAAGCCCCCGGCTCAACCGGGGAGGGTCATTGGAAACTGGGAGACTTGAGTGCAGAAGAGGAGAGTGGAATTCCATGTGTAGCGGTGAAATGCGTAGATATATGGAGGAACACCAGTGGCGAAGGCGACTCTCTGGTCTGTAACTGACGCTGAGGCTCGAAAGCGT…	Bacteria	Firmicutes	Bacilli	Lactobacillales	Enterococcaceae	Enterococcus	NA	0	0	0	0	0	0	0	0	0	0	0	0	0	0	0	0	0	0	0	0	0	0	0	0	0	0	0	0	0	0	0	0	0	2	0	0	0	0	0
0ac84b759ca2c45cbdaabe6563f47b07	GGCAGCAGTGAGGAATATTGGTCAATGGACGGAAGTCTGAACCAGCCAAGTCGCGTGAAGGAAGACTGCCCTACGGGTTGTAAACTTCTTTTGTACAGGGGTAAAATGTGGGACGTGTCCCATCTTGCAAGTACTGTACGAATAAGCATCGGCTAACTCCGTGCCAGCAGCCGCGGTAATACGGAGGATGCGAGCGTTATCCGGATTTATTGGGTTTAAAGGGTGCGTAGGCGGAATTATAAGTCAGCGGTGAAAGTTTGAGGCTCAACCTTAAAATTGCCGTTGAAACTGTTTTTCTTGAGTATATTTGAAGTGGGCGGAATTCGTGGTGTAGCGGTGAAATGCATAGATATCACGAAGAACTCCAATTGCGCAGGCAGCTCACTAAACTATAACTGA…	Bacteria	Bacteroidetes	Bacteroidia	Bacteroidales	Dysgonomonadaceae	Dysgonomonas	NA	0	0	0	0	0	0	0	0	0	0	46	32	0	27	40	55	112	42	81	0	0	0	0	0	72	66	110	44	32	0	0	0	0	0	0	0	0	0	0
0ad8e7f513c6c33a613cf650335f1761	GGCAGCAGTAGGGAATTTTCCACAATGGACGAAAGTCTGATGGAGCAACGCCGCGTGAACGATGAAGGCCTTCGGGTTGTAAAGTTCTGTTGTCAGGGACGAACAAGTACCGTTCGAACAGGGCGGTACCTTGACGGTACCTGACGAGAAAGCCACGGCTAACTACGTGCCAGCAGCCGCGGTAATACGTAGGTGGCAAGCGTTGTCCGGAATTATTGGGCGTAAAGCGCGCGCAGGCGGCTATGTAAGTCTGATGTTAAAGCCCGGGGCTCAACTCCGGTTCGCATTGGAAACTGTGTAGCTTGAGTGCAGAAGAGGAAAGCGGTATTCCACGTGTAGCGGTGAAATGCGTAGAGATGTGGAGGAACACCAGTGGCGAAGGCGGCTTTCTGGTCTGTA…	Bacteria	Firmicutes	Bacilli	Bacillales	Paenibacillaceae	Brevibacillus	NA	0	0	0	0	0	0	0	0	0	0	0	0	0	0	0	0	0	0	0	0	0	0	0	0	0	0	0	0	6	0	0	0	0	0	0	0	0	0	0
0ae0875e3fed6d09b9d587f02cd4d9e8	GGCAGCAGTGGGGAATATTGCACAATGGGGGGGACCCTGATGCAGCCATGCCGCGTGTATGAAGAAGGCCTTAGGGTTGTAAAGTACTTTCGTGGAGGAGGAAGGGTTTGTATTTAATAGATGCAAGCATTGACGTTACTCCAAGAAGAAGCACCGGCTAACTCCGTGCCAGCAGCCGCGGTAATACGGAGGATGCGAGCGTTATCCGGATTTATTGGGTTTAAAGGGTGCGCAGGCGGGAATTTAAGTCAGCGGTGAAATCTGGTCGCTTAACGATCACACTGCCGTTGAAACTGGGTTTCTTGAGTATGGATGAAGTAGGCGGAATTCGTTGTGTAGCGGTGACATGCATAGATATAACGAGGAACTCCGATTGCGTAGGCAGCTTACTAAACTATA…	Bacteria	Bacteroidetes	Bacteroidia	Bacteroidales	Dysgonomonadaceae	Dysgonomonas	Dysgonomonas sp. TW5-36	0	0	0	0	0	0	0	0	0	0	0	0	0	0	0	0	0	0	0	0	0	0	0	0	1	0	0	0	0	0	0	0	0	0	0	0	0	0	0
0ae94b509956b80e870af54944f3de60	GGCTGCAGTGGGGAATATTGCGCAATGGAGGAAACTCTGACGCAGCAATGCCGCGTGAGTGAAGAAGGGATTCGTTCCGTAAAGCTCTGTTATCGGGGAAGAGGGAGACGGTACCCGATGAGCAAGCCCCAGCCAACCACGTGCCAGCAGCTGCGGTAATACGTGGGGGGCGAGCGTTATCCGGATTTATTGGGCGTAAAGGGCACGCAGGCGGCTGTTTAGGCGCAGTGTCAAAGACCGGGGCTCAACCCCGGGGTGTCACTGTGAACCGGGCAGCTCGAGTGCTGGAGAGGCAGACAGAATTCCTGGTGTAGCGGTGAAATGCGCAGAGATCAGGAGGAATACCGGAGGCGAAGGCGGTCTGCCGGCCAGATACTGACGCTCAGGTGCGAAAGCGTG…	Bacteria	Firmicutes	Clostridia	Clostridiales	Eubacteriaceae	Pseudoramibacter	NA	0	0	0	0	0	0	0	0	0	0	0	0	0	0	0	0	0	0	0	0	0	0	0	0	0	0	0	0	0	0	0	0	31	0	0	0	0	0	0
0b043131d0e85eac1c80050cbe58307e	GGCAGCAGTGGGGAATATTGGACAATGGGCGCAAGCCTGATCCAGCCATGCCGCGTGAGTGATGAAGGCCCTAGGGTTGTAAAGCTCTTTCACCGGTGAAGATAATGACGGTAACCGGAGAAGAAGCCCCGGCTAACTTCGTGCCAGCAGCCGCGGTAATACGAAGGGGGCTAGCGTTGTTCGGATTTACTGGGCGTAAAGCGCACGTAGGCGGACTTTTAAGTCAGGGGTGAAATCCCGGGGCTCAACCCCGGAACTGCCTTTGATACTGGAAGTCTTGAGTATGGAAGAGGTAAGTGGAATTGCGAGTGTAGAGGTGAAATTCGTAGATATTCGCAGGAACACCAGTGGCGAAGGCGGCTTACTGGTCCATTACTGACGCTGAGGTGCGAAAGCGTG…	Bacteria	Proteobacteria	Alphaproteobacteria	Rhizobiales	Rhizobiaceae	Allorhizobium-Neorhizobium-Pararhizobium-Rhizobium	NA	0	0	0	0	0	0	0	0	0	0	0	0	0	0	0	0	0	0	0	0	0	0	0	0	0	0	0	0	0	4	0	0	0	0	0	0	0	0	0
0b32cf1fbdb19a6d74a2fb8e1a557e4e	GGCAGCAGTGGGGAATATTGCGCAATGGAGGCAACTCTGACGCAGCAATGCCGCGTGAGTGAAGACGGGATTCGTTCTGTAAAGCTCTGTTACCGGGGAAGAGGAAGACGGTACCCGGTGAGCAAGCCCCAGCCAACTACGTGCCAGCAGCTGCGGTAATACGTAGGGGGCGAGCGTTATCCGGAATTATTGGGCGTAAAGGGCACGCAGGCGGTTATTTAGGCGCGTCATGAAAGCCGGGGGCTTAACCCCCGGAGGCTGACGCGAACCGGATAACTGGAGTGCTGGCGAGGCAGGCAGAATTCCTGGTGTAGCGGTGAAATGCGCAGAGATCAGGAGGAATACCGGTGGCGAAGGCGGCCTGCCAGCCAGAGACTGACGCTGAGGTGCGAAAGCGTG…	Bacteria	Firmicutes	Bacilli	Bacillales	Thermoactinomycetaceae	Laceyella	NA	0	0	0	0	0	0	0	0	0	0	0	0	0	0	0	0	0	0	0	0	0	0	0	0	0	0	0	0	0	62	77	12	28	16	36	0	55	42	40
0b3b20e9c1bdce011d1ee6fe85c14abc	GGCTGCAAGCGTTAATCGGAATTACTGGGCGTAAAGGGCGCGTAGGTGGTACCTTAAGTCAGATGTGAAAGCCCCGGGCTCAACCTGGGAATTGCATTTGATACTGGGGTGCTAGAGTGTGGTAGAGAGTAGCGGAATTTCTGGTGTAGCGGTGAAATGCGTAGATATCAGAAGGAACATCAATGGCGAAGGCAGCTACTTGGGCCAACACTGACGCTGAGGCGCGAAAGCGTGGGGAGCAAACAGGATTAGATACCCGGGTAGTCCTGTCTCTTATACACATCTC	Bacteria	Proteobacteria	Gammaproteobacteria	Cardiobacteriales	Wohlfahrtiimonadaceae	Wohlfahrtiimonas	NA	0	0	0	0	0	0	0	0	0	0	0	0	0	0	0	0	0	0	0	0	0	0	0	0	5	0	0	0	0	0	0	0	0	0	0	0	0	0	0
0b4dc330c4775900d6b6f1ef74f7a9c7	GGCAGCAGTGGGGAATATTGGACAATGGGGGGAACCCTGATCCAGCAATGCCGCGTGAGTGAAGAAGGCCTTCGGGTTGTAAAACTCTTTTATTGGGGAAGATAATGACGGTACCCAATGAATAAGCCCCGGCTAACTTCGTGCCAGCAGCCGCGGTAATACGAGGGGGGCTAGCGTTGTTCGGAATTACTGGGCGTAAAGGGCGCGTAGGCTGCCATTTAAGTTAGATGTGAAACCCCTGGGCTCAACCTAGGACGTGCATTTAATACTGGATGGCTAGAGGACGATAGAGGAGAGTGGAATTGTGAGTGTAGAGGTGAAATTCGTAGATATTCACAAGAACACCAGTGGCGAAGGCGGCTCTCTGGGTCGTCCCTGACGCTGAGGCGCGAAAGCGTG…	Bacteria	Proteobacteria	Alphaproteobacteria	Rhizobiales	Methylocystaceae	Pleomorphomonas	NA	0	0	0	0	0	0	0	0	0	0	0	0	0	0	0	0	0	0	0	0	0	0	0	0	0	0	0	0	0	0	0	0	0	3	0	0	0	0	0
0b6d0ce4dbf957728597c22f824f84c5	GGCAGCAGTGGGGAATATTGCACAATGGAGGAAACTCTGATGCAGCAACGCCGCGTGAGTGATGAAGGTTTTCGGATCGTAAAGCTCTGTCTTCAGGGACGATAATGACGGTACCTGAGGAGGAAGCCACGGCTAACTACGTGCCAGCAGCCGCGGTAATACGTAGGTGGCGAGCGTTGTCCGGATTTACTGGGCGTAAAGGGAGCGTAGGTGGACTTTTAAGTGAGATGTGAAATACCCGGGCTCAACTTGGGTGCTGCATTTCAAACTGGAAGTCTAGAGTGCAGGAGAGGAAAGTGGAATTCCTAGTGTAGCGGTGAAATGCGTAGAGATTAGGAAGAACACCAGTGGCGAAGGCGACTTTCTGGACTGTAACTGACACTGAGGCTCGAAAGCGTG…	Bacteria	Firmicutes	Clostridia	Clostridiales	Clostridiaceae 1	Clostridium sensu stricto 1	NA	0	0	0	0	0	0	0	0	0	0	0	0	0	0	0	0	0	0	0	0	0	0	0	7	0	0	0	0	0	0	0	0	0	0	0	0	0	0	0
0b8037580e26bc5dcc194546491dedcb	GCAGCAGTGGGGAATATTGGACAATGGGGGCAACCCTGATCCAGCCATGCCGCGTGAGTGATGAAGGCCCTAGGGTTGTAAAGCTCTTTTATCCGGGAAGATAATGACTGTACCGGAAGAATAAGCCCCGGCTAACTTCGTGCCAGCAGCCGCGGTAATACGAAGGGGGCTAGCGTTGCTCGGAATCACTGGGCGTAAAGGGCGCGTAGGCGGACAATTAAGTCAGGGGTGAAATCCCGAGGCTCAACCTCGGAATTGCCTTTGATACTGGTTGTCTTGAGATCGGAAGAGGTAAGTGGAATTGCGAGTGTAGAGGTGAAATTCGTAGATATTCGCAGGAACACCAGTGGCGAAGGCGACTTACTGGTCCGTATCTGACGCTGAGGCGCGAAAGCGTGG…	Bacteria	Proteobacteria	Alphaproteobacteria	Rhizobiales	Beijerinckiaceae	Pseudochelatococcus	NA	0	0	0	0	0	0	0	0	0	0	0	0	0	0	0	0	0	0	0	0	0	0	0	0	0	0	0	0	0	0	0	0	0	0	0	0	5	0	0
0b84515de720dc02aa3b1390dd637990	GGCAGCAGTAAGGAATATTGGTCAATGGACGGAAGTCTGAACCAGCCATGCCGCGTGCAGGAAGACTGCCCTACGGGTTGTAAACTGCTTTTATACGGGAACAAACCCCACTACGTGTTAGTGGGCTGAGTGTACTGTAAGAATAAGGATCGGCTAACTCCGTGCCAGCAGCCGCGGTAATACGGAGGATCCGAGCGTTATCCGGATTTATTGGGTTTAAAGGGTGCGTAGGCGGCATGCTAAGTCAGGGGTGAAATTCGGCAGCTTAACTGTCGGCGTGCCTTTGATACTGGTGTGCTTGAATGCGGATGAGGTAGGCGGAATGAGACAAGTAGCGGTGAAATGCATAGATATGTCTCAGAACACCGATTGCGAAGGCAGCTTACTAAGTCGTGATTG…	Bacteria	Bacteroidetes	Bacteroidia	Sphingobacteriales	Sphingobacteriaceae	Sphingobacterium	NA	0	0	0	0	0	0	0	0	0	0	0	0	0	0	0	0	0	0	0	0	0	0	0	0	0	0	0	0	0	0	0	0	0	0	13	0	0	0	0
0b9b8ae7bb5723dbd1bb489aa1c1e863	GGCAGCAGTGGGGAATCTTGCGCAATAGAGGCAACTCTGACGCAGCGATGCCGCGTGAACGACGGAGGGCTTCGGCCCGTAAAGTTCTGTCGTCGGGGAAGAAGAGACGTTACCCGATGAGAAAGCCCCGGCTAACTACGTGCCAGCAGCCGCGGTAACACGTAGGGGGCGAGCGTTGTCCGGAATGACTGGGCGTAAAGGGCGCGTAGGCGGCGCGCGCGGCGCAGCGTCAAAGACCGGGGCCCAACCCCGGGACGCGCTGCGGACCGGCGTGCTGGAGTGCTGGAGAGGCAGGCAGAATTCCTGGTGTAGCGGTGAAATGCGCAGAGATCAGGAGGAATACCAGAGGCGAAGGCGGCCTGCCGGACAGACACTGACGCTGAGGCGCGAAAGCGTGGG…	Bacteria	Firmicutes	Clostridia	Clostridiales	Eubacteriaceae	Eubacterium	NA	0	0	0	0	0	0	0	0	0	0	0	0	0	0	0	0	0	0	0	0	0	0	0	0	0	0	0	0	0	71	83	26	27	0	45	32	65	35	56
0b9cc2be50400cd44e58d631178d0b18	GGCTGCAGTGGGGAATATTGGACAATGGGCGAAAGCCTGATCCAGCGACGCCGCGTGGGTGAAGAAGGCCTGCGGGTTGTAAAGCCCTTTCGGTAGGGAAGAAAAGTTTCGACTTAATACGTCGGGACCTTGACGTAACCTACTAAAGAAGCACCGGCTAACTCTGTGCCAGCAGCCGCGGTAATACAGAGGGTGCGAGCGTTAATCGGAATTACTGGGCGTAAAGCGCGCGTAGGCGGCTTCGCAAGTCGGATGTGAAATCCCCGGGCTTAACCTGGGAACTGCATTCGAGACTGCGTTGCTAGAGTATGGGAGAGGGAAGTGGAATTTCAGGTGTAGCGGTGAAATGCGTAGATATCTGAAGGAACATCAGTGGCGAAAGCGACTTCCTGGACCAAT…	Bacteria	Proteobacteria	Gammaproteobacteria	Steroidobacterales	Steroidobacteraceae	Steroidobacter	NA	0	0	0	0	0	0	0	0	0	0	0	0	0	0	0	0	0	0	0	0	0	0	2	0	0	0	0	0	0	0	0	0	0	0	0	0	0	0	0
0b9f672b6d0c33879054e32b468005d3	GGCAGCAGTGAGGAATATTGGACAATGGATGGAAATCTGATCCAGCCATGCCGCGTGCAGGAAGGCGGTCCTATGGATTGTAAACTGCTTTTGTACGGGAGCAATAATTTCTACGGGGTAGGGAGATGAGAGTACCGTACGAATCAGCATCGGCTAACTCCGTGCCAGCAGCCGCGGTAATACGGAGGATGCGAGCGTTATCCGGATTTATTGGGTTTAAAGGGTGCGTAGGCTGTAATTTAAGTCAGTGGTGAAATGTACGGGCTTAACCGGTGATATGCCATTGATACTGGATTGCTGGAATACGGATGCGGTATGCGGAATGTGTAGTGTAGCGGTGAAATGCATAGATATTACACAGAACACCGATTGCGAAGGCAGCATACCAAGGCGGGATTG…	Bacteria	Bacteroidetes	Bacteroidia	Marinilabiliales	Marinilabiliaceae	Marinilabilia	NA	0	0	0	0	0	0	0	0	0	0	0	0	0	0	0	0	0	0	0	0	0	0	0	0	0	0	0	0	0	7	0	0	0	0	0	0	0	0	0
0ba54a1bafaf09647907e238b4f407d5	GGCAGCAGTGGGGAATATTGGTCAATGGGCGAGAGCCTGAACCAGCCAAGTCGCGTGAAGGAAGACTGCCCTATGGGTTGTAAACTTCTTTTATAGGAGAGTAAAAAACATTACGTGTAATGTATTGCAAGTATCCTATGAATAAGCATCGGCTAACTCCGTGCCAGCAGCCGCGGTAATACGGAGGATGCGAGCGTTATCCGGATTTATTGGGCGTAAAGCGAGCGCAGGCGGTTTCTTAAGTCTGATGTGAAAGCCCCCGGCTCAACCGGGGAGGGTCATTGGAAACTGGGAGACTTGAGTGCAGAAGAGGAGAGTGGAATTCCATGTGTAGCGGTGAAATGCGTAGATATATGGAGGAACACCAGTGGCGAAGGCGACTCTCTGGTCTGTAACTGA…	Bacteria	Firmicutes	Bacilli	Lactobacillales	Enterococcaceae	Enterococcus	NA	0	0	0	0	0	0	0	0	0	0	0	0	0	0	0	0	0	0	0	0	0	0	0	0	0	0	0	0	0	0	0	4	0	0	0	0	0	0	0
0baa82070e2e3fcb71020189ce9d48d5	GGCAGCAGTGGGGAATATTGCACAATGGGGGGAACCCTGATGCAGCCATGCCGCGTGTATGAAGAAGGCCTTAGGGTTGTAAAGTACTTTCGTGGAGGAGGAAGGGTTTGTATTTAATAGATGCAAGCATTGACGTTACTCCAAGAAGAAGCACCGGCTAACTCCGTGCCAGCAGCCGCGGTAATACGTAGGGTGCAAGCGTTAATCGGAATTACTGGGCGTAAAGCGTGCGCAGGCGGTTCGGAAAGAAAGATGTGAAATCCCAGGGCTCAACCTTGGAATGGCATTTTTAACTACCGGGCTAGAGTGTGTCAGAGGGAGGTGGAATTCCGCGTGTAGCAGTGAAATGCGTAGATATGCGGAGGAACACCGATGGCGAAGGCAGCCTCCTGGGATAAC…	Bacteria	Proteobacteria	Gammaproteobacteria	Betaproteobacteriales	Burkholderiaceae	Verticiella	NA	0	0	0	0	0	0	0	0	0	0	0	0	0	0	0	0	0	0	0	0	0	0	0	2	0	0	0	0	0	0	0	0	0	0	0	0	0	0	0
0bb24665960b7bed59472b594c4da144	GGCAGCAGTGGGGAATATTGGGCAATGGAGGCAACTCTGACCCAGCAACGCCGCGTGAAGGATGAAGGCCTTAGGGTTGTAAACTTCTGTTATAGAGGAAGAAAAAAATGACGGTACTCTATCAGAAAGCCCCGGCAAACTATGTGCCAGCAGCCGCGGTAAGACATAGGGGGCGAGCGTTATCCGGAATTACTGGGCGTAAAGCGAGTGTAGGCGGTTAATTAAGTTAAGTGTGAAAGCCTTGGGCTCAACCCAAGAATTGCTCTTAATACTGGTTAACTAGAGTGTTGGAGAGGTAAGTGGAATTTCTAGTGTAGCGGTAAAATGCGTAGATATTAGAAGGAACATCAGTGGCGAAGGCGGCTTACTGGACAATCACTGACGCTGAGACTCGAAAGC…	Bacteria	Firmicutes	Clostridia	Clostridiales	Hungateiclostridiaceae	Ruminiclostridium	NA	0	0	0	0	0	0	0	0	0	0	0	0	0	0	0	0	0	0	0	0	0	0	0	0	0	0	0	0	0	0	0	0	0	0	0	0	0	0	5
0bb4662e18be41417179b6a8973e78fb	GGCTGCAGTGAGGAATATTGGTCAATGGGCGGAAGCCTGAACCAGCCAAGTCGCGTGAAGGATGACTGCCCTATGGGTTGTAAACTTCTTTTGTAATGGGAGAATAAGGATTACGTGTAATCTGATGACTGTACTTTACGAATAAGCATCGGCTAACTCCGTGCCAGCAGCCGCGGTAATACGGAGGATGCGAGCGTTATCCGGATTTATTGGGTTTAAAGGGTGCGTAGGCGGGATAATAAGTCAGCGGTGAAAGTTTGAGGCTCAACCTTAAAATTGCCGTTGAAACTGTTTTTCTTGAGTATATTTGAAGTAGGCGGAATTCGTGGTGTAGCGGTGAAATGCATAGATATCACGAAGAACTCCAATTGCGAAGGCAGCTTACTAAACTATAACTGA…	Bacteria	Bacteroidetes	Bacteroidia	Bacteroidales	Dysgonomonadaceae	Dysgonomonas	NA	0	0	0	0	0	0	0	0	0	0	0	0	0	0	0	0	0	0	0	0	0	0	0	0	0	0	0	0	0	0	0	0	0	0	0	0	0	9	0
0bc4844f3711e0bb00b89982106de4e7	GGCAGCAGTGAGGAATTTTCTGCAATGGGCGAAAGCCTGACAGAGCAATGCCGCGTGGGGGAAGAAGGCCTAAGGGTTGTAAACCTCTTTTTTTGAGGAGGAATAAAGACAGTACTCAAAGAATAAGCATCGGCTAACCCTGTGCCAGCAGCCGCGGTAATACGGAGGATCCAAGCGTTATCCGGAATCATTGGGTTTAAAGGGTCCGTAGGCGGCCTTATAAGTCAGCGGTGAAAGTTTTTGGCTTAACCAAAAAATTGCCGTTGATACTGTAGGGCTTGAATTTTTGTGAAGTAACTAGAATATGTAGTGTAGCGGTGAAATGCTTAGATATTACATGGAATACCAATTGCGAAGGCAGGTTACTAACAAACGATTGACGCTGATGGACGAAAGCGT…	Bacteria	Bacteroidetes	Bacteroidia	Flavobacteriales	Flavobacteriaceae	Flavobacterium	Flavobacterium sp. wh15	0	0	0	0	0	0	0	0	0	0	0	0	0	0	0	0	0	0	0	0	0	0	0	0	0	0	0	0	0	2	0	0	0	0	0	0	0	0	0
0bd53c7a9cbdae1808725841be101659	GGCTGCAGTGGGGAATCTTAGACAATGGGGGAAACCCTGATCTAGCCATGCCGCGTGAGCGATGAAGGCCTTAGGGTTGTAAAGCTCTTTCAGCTGGGAAGATAATGACGGTACCAGCAGAAGAAGCCCCGGCTAACTCCGTGCCAGCAGCCGCGGTAATACGGAGGGGGCTAGCGTTGTTCGGAATTACTGGGCGTAAAGCGCACGTAGGCGGATTAATAAGTCAGAGGTGAAATCCCAGGGCTCAACCTTGGAACTGCCTTTGATACTGTTAGTCTTGAGGTCGAGAGAGGTGAGTGGAATTCCGAGTGTAGAGGTGAAATTCGTAGATATTCGGAGGAACACCAGTGGCGAAGGCGGCTCACTGGCTCGATACTGACGCTGAGGTGCGAAAGCGTG…	Bacteria	Proteobacteria	Alphaproteobacteria	Rhodobacterales	Rhodobacteraceae	Gemmobacter	NA	0	0	0	0	0	0	0	0	0	0	0	0	0	0	0	0	0	0	0	0	0	0	0	0	0	0	4	0	0	0	0	0	0	0	0	0	0	0	0
0bd5809f1c731ee5d4f5347d425c419a	GGCTGCAGTGGGGAATATTGCACAATGGGCGAAAGCCTGATGCAGCAACGCCGCGTGAGGGAGGAAGGCCTTCGGGTTGTAAACCTCTTTTAGCAGGAAAGAAGCGAAAGTGACGGTACCTGCAGAAAAAGCGCCGGCTAACTACGTGCCAGCAGCCGCGGTAATACGTAGGGCGCAAGCGTTGTCCGGAATTATTGGGCGTAAAGAGCTCGTAGGCGGTTTGTCACGTCTGCTGTGAAAACTGGAGGCTCAACCTCCAGCCTGCAGTGGGTACGGGCAGACTAGAGTGCGGTAGGGGAGACTGGAATTCCTGGTGTAGCGGTGAAATGCGTAGATATAGGAAGGAACATCAGTGGCGAAGGCGACTGCCTGGACTGATACTGACACTGAGGTGCGAAA…	Bacteria	Actinobacteria	Actinobacteria	Micrococcales	Microbacteriaceae	Microbacterium	NA	0	0	0	0	0	0	0	0	0	0	0	0	0	0	0	0	0	0	0	0	0	0	0	2	0	0	0	0	0	0	0	0	0	0	0	0	0	0	0
0bed1b1e04ce2c3ebcb7104dfe23ca4c	GGCTGCAGTGAGGAATATTGGTCAATGGACGAGAGTCTGAACCAGCCACGTCGCGTGAAGGAAGACTGCCCTATGGGTTGTAAACTTCTTTTATATGGGAATAAAGAGAGGCATGTATGCCTTATTGCATGTACCATATGAATAAGCATCGGCTAACTCCGTGCCAGCAGCCGCGGTAATACGGAGGATGCGAGCGTTATCCGGATTTATTGGGTTTAAAGGGTGCGCAGGCGGGATTTTAAGTCAGCGGTGAAATTCAGGGGCTCAACCTCTGGCCTGCCGTTGAAACTGATATTCTTGAGTGCGGACGAGGTAAGCGGAATTCGTCATGTAGCGGTGAAATGCATAGATATGACGAGGAACTCCAATTGCGAAGGCAGCTTACCAGGCCGCTACTGA…	Bacteria	Bacteroidetes	Bacteroidia	Bacteroidales	Dysgonomonadaceae	Dysgonomonas	NA	73	777	1495	1477	783	136	303	967	394	175	0	0	0	0	0	0	0	0	0	118	5507	6308	4981	3585	0	0	0	0	3770	0	0	0	0	0	0	0	0	0	0
0c1757322a39fab271d80bab96ad7303	GGCAGCAGTAGGGAATTTTCCACAATGGACGAAAGTCTGATGGAGCAATGCCGCGTGAAGGAAGAAGGCCTTAGGGTTGTAAACTTCTGTTGTAAGTGAAGAAAGGTATAAGTAGGAAATGGCTTATATTTGACATTAGCTTACCAGAAAGCCACGGCTAACTACGTGCCAGCAGCCGCGGTAATACGTAGGTGGCGAGCGTTATCCGGAATTATTGGGCGTAAAGGGTGCGCAGGCGGTTTGATAAGATTGTGGTTAAAGAATGGGGCTTAACTCCATAATGCCATGATAACTGTCAAACTAGAGTGCAGAAGAGGAAAGTGGAATTCCATGTGTAGCGGTGAAATGCGTAGATATCACGAAGAACTCCAATTGCGAAGGCAGCTTACTAAACTATAA…	Bacteria	RsaHF231	bacterium PM5-3	bacterium PM5-3	bacterium PM5-3	bacterium PM5-3	bacterium PM5-3	0	0	6	0	0	0	0	0	0	0	0	0	0	0	0	0	0	0	0	0	0	0	0	0	0	0	0	0	0	0	0	0	0	0	0	0	0	0	0
0c24dc46b95c8cc3e513396908df1cfc	GGCAGCAGTAAGGAATATTGGACAATGGGCGAAAGCCTGATCCAGCCATGCCGCGTGAGTGACGAAGGCCTTAGGGTTGTAAAGCTCTTTCAGCTGTGAGGATAATGACCGTAGCAGCAGAAGAAGCCCCGGCTAAATTCGTGCCAGCAGCCGCGGTAATACGAATGGGGCAAGCGTTGTTCGGAATCACTGGGCGTAAAGCGTACGTAGGCGGCGAAACAAGTCAGGAGTGAAATCCCGGGGCTCAACCCCGGAACTGCTTTTGAAACTGTATCGCTAGAGTCCCGGAGAGGTTGGCGGAATTCCGAGTGTAGAGGTAAAATTCGCAGATATTCGGAGGAACACCAGTGGCGTAGGCGGCCAACTGGACGGGAACTGACGCTGAGGTACGAAAGCGTG…	Bacteria	Proteobacteria	Alphaproteobacteria	Micavibrionales	Micavibrionaceae	uncultured	unidentified marine bacterioplankton	0	0	0	0	0	0	0	0	0	0	0	0	0	0	0	0	0	0	0	0	0	0	0	0	0	0	0	0	0	0	0	0	0	0	0	0	0	0	7
0c2d44822f227f888e3a6d28d276ab9d	GGCTGCAGTGAGGAATATTGGTCAATGGAGGCAACTCTGAACCAGCCATGCCGCGTGCAGGATGACGGTCCTATGGATTGTAAACTGCTTTTGTACAGGAAGAAACCTCCCTACGAGTAGGGACTTGACGGTACTGTAAGAATAAGGATCGGCTAACTCCGTGCCAGCAGCCGCGGTAATACGGAGGATCCGAGCGTTATCCGGATTTATTGGGCGTAAAGCGAGCGCAGACGGTTATTTAAGTCTGAAGTGAAAGCCCTCAGCTCAACTGAGGAATTGCTTTGGAAACTGGATGACTTGAGTGCAGTAGAGGAAAGTGGAACTCCATGTGTAGCGGTGAAATGCGTAGATATATGGAAGAACACCAGTGGCGAAGGCGGCTGTCTGGTCTGTAACTGA…	Bacteria	Firmicutes	Bacilli	Lactobacillales	Leuconostocaceae	Weissella	NA	0	0	0	0	0	0	0	0	0	0	0	0	0	0	0	0	0	0	0	0	0	0	0	0	0	0	0	0	0	0	0	0	0	2	0	0	0	0	0
0c3db4c005c7de376bf194989f5708cb	GGCTGCAGTAGGGAATATTGGGCAATGGAGGCAACTCTGACCCAGCCATGCCGCGTGAAGGATGAAGGCCTTCTGGGTTGTAAACTTCTTTTATATGGGAAGAAAGGACTCTTGCGAGAGGCGTTGACGGTACCATATGAATAAGCACCGGCTAACTCCGTGCCAGCAGCCGCGGTAATACGGAGGGTGCAAGCGTTGTCCGGATTTATTGGGTTTAAAGGGTGCGTAGGCGGCTTTATAAGTCAGTGGTGAAAGACTGTGGCTCAACCATAGAATTGCCATTGATACTGTAGAGCTTGAGTATAGTTGAGGTAGGCGGAATTGACGGTGTAGCGGTGAAATGCATAGATATCGTCAGGAACACCGATTGCGTAGGCAGCTTACTAAGCCATAACTGAC…	Bacteria	Bacteroidetes	Bacteroidia	Cytophagales	Hymenobacteraceae	Adhaeribacter	NA	0	0	0	0	0	0	0	0	0	0	0	0	0	0	0	0	0	0	0	0	0	0	0	0	0	0	0	0	0	0	4	0	0	0	0	0	0	0	0
0c47b787f4e756b82a93b332802949e0	GCTGCAGTAGGGAATCTTCCGCAATGGACGAAAGTCTGACGGAGCAACGCCGCGTGAGTGATGAAGGTTCTCGGATCGTAAAACTCTGTTGTTAGGGAAGAACAAGTTAGGTAGTAACTGACCTGACCTTGACGGTACCTAACCAGAAAGCCCCGGCTAACTACGTGCCAGCAGCCGCGGTAATACGTAGGGGGCAAGCGTTGTCCGGAATTATTGGGCGTAAAGCGCGCGCAGGCGGTCTTTTAAGTCTGATGTGAAATCTCGTGGCTTAACCATGAGCGGTCATTGGAAACTGGAGGACTTGAGTGCAGAAGAGGAGAGTGGAATTCCATGTGGAGCGGTGAAATGCGTAGAGATATGGAGGAACACCAGTGGCGAAGGCGACTCTCTGGTCTGTAA…	Bacteria	Firmicutes	Bacilli	Bacillales	Bacillaceae	Anaerobacillus	Anaerobacillus alkalidiazotrophicus	0	0	0	0	0	0	0	0	0	0	0	0	0	0	0	0	0	0	0	0	0	0	0	3	0	0	0	0	0	0	0	0	0	0	0	0	0	0	0
0c596ac2c064bece4925f25a25197b85	GGCTGCAAGCGTTACTCGGAATCACTGGGCGTAAAGGGTGCGTAGGTGGATTGTCAAGTCTTTTGTGAAATCTAATGGCTTAACCATTAAACTGCTTGGGAAACTGACAATCTAGAGTGAGGGAGAGGTAGATGGAATTCTTGGTGTAGGGGTAAAATCCGTAGAGATCAAGAAGAATACCCATTGCGAAAGCGATCTACTAGAACTCAACTGACACTGAGGCACGAAAGCGTGGGGAGCAAACAGGATTAGATACCCTGGTAGTCCTGTCTCTTATACACATCTC	Bacteria	Epsilonbacteraeota	Campylobacteria	Campylobacterales	Campylobacteraceae	Campylobacter	uncultured Campylobacteraceae bacterium	0	0	23	0	0	0	0	0	0	0	0	0	0	0	0	0	0	0	0	0	0	0	0	0	0	0	0	0	0	0	0	0	0	0	0	0	0	0	0
0c67d64eff35d0c1aef8c53867d3d097	GGCAGCAGTGGGGAATATTGGACAATGGGGGCAACCCTGATCCAGCAATGCCGCGTGTGTGAAGAAGGTCTTCGGATTGTAAAGCACTTTCGACGGGGACGATGATGACGGTACCCGTAGAAGAAGCCCCGGCTAACTTCGTGCCAGCAGCCGCGGTAATACGAAGGGGGCTAGCGTTGCTCGGAATGACTGGGCGTAAAGGGCGTGTAGGCGGTTTTGACAGTCAGATGTGAAATCCCCGGGCTTAACCTGGGAGCTGCATTTGAGACGTTAAGACTAGAGTGTGAGAGAGGGTTGTGGAATTCCCAGTGTAGAGGTGAAATTCGTAGATATTGGGAAGAACACCGGTGGCGAAGGCGGCAACCTGGCTCATTACTGACGCTGAGGCGCGAAAGCGTG…	Bacteria	Proteobacteria	Alphaproteobacteria	Acetobacterales	Acetobacteraceae	Acetobacter	NA	0	0	0	0	0	20	0	0	0	0	0	0	0	0	0	0	0	0	0	0	0	0	0	0	0	0	0	0	0	0	0	0	0	0	0	0	0	0	0
0c7370191e6e97462bea7a08e96ba022	GGCAGCAGTGGGGAATATTGGACAATGGGGGAAACCCTGATCCAGCGACGCCGCGTGAGTGAAGAAGTATTTCGGTATGTAAAGCTCTATCAGCAGGGAAGAAAATGACGGTACCTGACTAAGAAGCCCCGGCTAACTACGTGCCAGCAGCCGCGGTAATACGTAGGTGGCGAGCGTTGTCCGGAATTACTGGGTGTAAAGGGAGCGCAGGCGGGAATGCAAGTTGAATGTCAAATCTATGGGCTCAACCCATAGCCGCGTTCAAAACTGCATTTCTTGAGTGAAGTAGAGGTAGGCGGAATTCGTTGTGTAGCGGTGACATGCTTAGATATAACGAGGAACTCCGATTGCGTAGGCAGCTTACTAAGCTATAACTGACGCTCAAGCACGAAAGCGTGG…	Bacteria	Firmicutes	Clostridia	Clostridiales	Lachnospiraceae	Lachnoanaerobaculum	NA	0	0	0	0	0	0	0	0	0	0	0	0	0	0	0	0	0	0	0	0	0	0	0	0	2	0	0	0	0	0	0	0	0	0	0	0	0	0	0
0c7b5d98c36c853f7d618227c23d4715	GGCAGCAGTGGGGAATATTGCGCAATGGAGGCAACTCTGACGCAGCAATGCCGCGTGAGTGAAGAAGGGATTCGTTCTGTAAAGCTCTGTTATCGGGGAAGAGAAAGACGGTACCCGATGAGCAAGCCCCAGCCAACTACGTGCCAGCAGCTGCGGTAATACGTAGGGGGCGAGCGTTATCCGGATTTATTGGGCGTAAAGGGCACGCAGGCGGCTGTTTAGGTGTGATGTGAAAGCCCGGGGCTTAACTCCGTGGTAGCATTGCAAACCGGGCAGCTAGAGTGAGGTAGAGGCAGACAGAATTTCTGGTGTAGCGGTGAAATGCGCAGAGATCAGGAGGAATACCGGAGGCGAAGGCGGTCTGCCGGGCCTTTAACTGACGCTGAGGTGCGAAAGCGT…	Bacteria	Actinobacteria	Actinobacteria	Streptomycetales	Streptomycetaceae	Streptomycetes	NA	0	0	0	0	0	0	0	0	0	0	0	0	0	0	0	0	0	0	0	0	0	0	0	0	0	0	0	0	0	143	116	74	86	38	105	88	81	99	165
0c9058d8fc5b22d9ffee03f726584bb4	GGCTGCAGTAGGGAATTTTCGGCAATGGGGGCAACCCTGACCGAGCAACGCCGCGTGAATGAAGAAGTACTTCGGTACGTAAAATTCTTTTATTAGGGAAGAATGGCTATTGTAGGAAATGACAGTAGAATGACGGTACCTAATGAATAAGCCCCGGCTAACTCCGTGCCAGCAGCCGCGGTAATACGGGGGGTGCAAGCGTTACTCGGAATCACTGGGCGTAAAGGGTGCGTAGGTGGATTGTCAAGTCTTTTGTGAAATCTAATGGCTTAACCATTAAACTGCTTGGGAAACTGACAATCTAGAGTGAGGGAGAGGTAGATGGAATTCTTGGTGTAGGGGTAAAATCCGTAGAGATCAAGAAGAATACCCATTGCGAAAGCGATCTACTAGAACTCA…	Bacteria	Epsilonbacteraeota	Campylobacteria	Campylobacterales	Campylobacteraceae	Campylobacter	uncultured Campylobacteraceae bacterium	0	0	0	0	0	0	0	0	0	0	0	0	0	0	0	0	0	0	0	0	0	0	0	0	0	0	0	0	0	0	0	0	0	0	5	0	0	0	0
0c9bb5ea946db260a384d4cdb0b9bc4d	GGCAGCAGTGGGGAATATTGCACAATGGGCGCAAGCCTGATGCAGCGACGCCGCGTGGGGGATGAAGGCCTTCGGGTTGTAAACTCCTTTCGCTATCGACGAAGCCACTTGTGGTGACGGTAGGTAGATAAGAAGCACCGGCTAACTACGTGCCAGCAGCCGCGGTAATACGGAGGATGCGAGCGTTATCCGGATTTATTGGGTTTAAAGGGTGCGCAGGCGGGATTTTAAGTCAGCGGTGAAATTCAGGGGCTCAACCTCTGGCCTGCCGTTGAAACTGATATTCTTGAGTGCGGACGAGGTAAGCGGAATTCGTCATGTAGCGGTGAAATGCATAGATATGACGAGGAACTCCAATTGCGAAGGCAGCTTACCAGGCCGCTACTGACGCTGAGGCAC…	Bacteria	Actinobacteria	Actinobacteria	Corynebacteriales	Corynebacteriaceae	Corynebacterium	NA	0	0	0	0	0	0	0	0	0	0	0	0	0	0	0	0	0	0	0	0	2	0	0	0	0	0	0	0	0	0	0	0	0	0	0	0	0	0	0
0cacb60312574d5fb3d07ea50a2445f3	GGCAGCAGTGGGGAATATTGGGCAATGGAGGAAACTCTTACCCAGCAATGCCGCGTGAGTGAATGAAGGTCTTCGGATTGTAAAGCTCTTTGATTGGGGACGAATAAATGACGGTACCCAAAAAACAAGCCCCGGCTAACTATGTGCCAGCAGCCGCGGTAATACATAGGGGGCAAGCGTTGTCCGGAATTATTGGGCGTAAAGGGTGCGTAGGCGGTCTGGCAAGTTGGAAGTGTAATACCTAGGGCTTAACCCAGGTGCTGCTTCCAAAACTGCTGGACTTGAGTGTTGGAGAGGAAAATGGAATTCCTAGTGTAGCGGTGGAATGCGTAGATATTAGGAGGAACACCAGAGGCGAAAGCGATTTTCTGGACAATAACTGACGCTGAGGCACGAAAG…	Bacteria	Firmicutes	Clostridia	Clostridiales	Hungateiclostridiaceae	Hungateiclostridium	NA	0	0	0	0	0	0	0	0	0	0	0	0	0	0	0	0	0	0	0	0	0	0	0	0	0	0	0	0	0	0	0	0	0	0	0	4	0	0	7
0cdaeeff4126ccbb028a39e00301f191	GGCAGCAGTAAGGAATATTGGTCAATGAGCGGAAGCTTGAACCAGCCATGCCGCGTGCAGGACGACTGCCCTATGGGTTGTAAACTGCTTTTATACGGGAATAAACCCCGCTACGTGTAGTGGGCTGAATGTACTGTAAGAATAAGGATCGGCTAACTCCGTGCCAGCAGCCGCGGTAATACGGAGGATCCAAGCGTTATCCGGATTTATTGGGTTTAAAGGGTGCGTAGGCGGCCTATCAAGTCAGAGGTGAAAGACGGTAGCTCAACTATCGCAGTGCCTTTGAAACTGGTGGGCTTGAATGTACTTGAGGTGGGCGGAATGTGACAAGTAGCGGTGAAATGCATAGATATGTCACAGAACCCCGATTGCGAAGGCAGCTCACTAAAGTATTATTGA…	Bacteria	Bacteroidetes	Bacteroidia	Sphingobacteriales	Sphingobacteriaceae	Pedobacter	Sphingobacteriia bacterium WF20	0	0	0	0	0	0	0	0	0	0	0	0	0	0	0	0	0	0	0	0	0	0	0	0	0	0	0	0	0	17	0	0	0	57	22	7	5	0	10
0cf6fdb8f2ac1ce881f8fe6aa4acfb54	GGCTGCAGTAGGGAATTTTCGGCAATGGGGGGAACCCTGACCGAGCAATGCCGCGTGAGTGATGAAGGTTTTCGGATCGTAAAGCTCTGTTGTAAGAGAAAAATGTTATAGACAGGAAATGGTCTGTGAGTGATGGTATCTTACCAGAAAGCCACGGCTAACTACGTGCCAGCAGCCGCGGTAATACGTAGGTGGCGAGCGTTATCCGGAATTATTGGGCGTAAAGGGTGCGTAGGTGGATTGTCAAGTCTTTTGTGAAATCTAATGGCTTAACCATTAAACTGCTTGGGAAACTGACAATCTAGAGTGAGGGAGAGGTAGATGGAATTCTTGGTGTAGGGGTAAAATCCGTAGAGATCAAGAAGAATACCCATTGCGAAAGCGATCTACTAGAACTCA…	Bacteria	Epsilonbacteraeota	Campylobacteria	Campylobacterales	Campylobacteraceae	Campylobacter	uncultured Campylobacteraceae bacterium	0	0	0	0	0	0	0	0	0	0	0	0	0	0	0	0	0	0	0	0	0	0	0	0	0	0	0	0	0	0	5	0	0	0	0	0	0	0	0
0cfedbed30e377ffeac5387f9aa1ec3f	GGCAGCTGTAGGGAATTTTCGGCAATGGGGGAAACCCTGACCGAGCAACGCCGCGTGAGTGAAGAAGGCCTTCGGGTTGTAAAGCTCTGTTGTAAGGGAAGAACGATACGGATAGGGAATGATCTGTATGTGACGGTACCTTACCAGAAAGCCACGGCTAACTACGTGCCAGCAGCCGCGGTAATACGTAGGGGGCAAGCGTTATCCGGAATTACTGGGTGTAAAGGGTGAGTAGGCGGATTAGTAAGCCATATGTGAAAACTCAGGGCTCAACTTTGAGATTGCATAAGGAACTGTTAATCTAGAGTACAGGAGAGGTAAGTGGAATTCCTAGTGTAGCGGTGAAATGCGTAGATATTAGGAGGAACACCAGTGGCGAAGGCGACTTACTGGACTGAA…	Bacteria	Firmicutes	Clostridia	Clostridiales	Lachnospiraceae	Tyzzerella 3	NA	0	0	0	0	0	0	0	0	0	0	0	0	0	0	0	0	0	0	0	0	0	0	0	0	0	4	0	0	0	0	0	0	0	0	0	0	0	0	0
0d0f1d689f5973193f82026b7fe41a34	GGCAGCAGTGAGGAATATTGGACAATGGGCGAGAGCCTGATCCAGCCATGCCGCGTGCAGGAAGACTGCCCTATGGGTTGTAAACTGCTTTTGTACGGGAAGAAACCCCTTTACGTGTAGAGGATTGACGGTACCGTACGAATAAGGATCGGCTAACTCCGTGCCAGCAGCCGCGGTAATACGGAGGATCCGAGCGTTATCCGGAATCATTGGGTTTAAAGGGTCCGTAGGCGGATAGTTAAGTCAGCGGTGAAAGTCTGCAGCTCAACTGTAGAATTGCCGTTGATACTGGTTATCTTGAATCAAATTGAAGTGGCTGGAATATGTGGTGTAGCGGTGAAATGCATAGATATCACATGGAACACCTATTGCGAAGGCAAGTCACTAAATTTGTATTGA…	Bacteria	Bacteroidetes	Bacteroidia	Flavobacteriales	Flavobacteriaceae	Aequorivita	uncultured Flavobacteriia bacterium	0	0	0	0	0	0	0	0	0	0	0	0	0	0	0	0	0	0	0	0	25	0	0	0	0	0	0	0	0	0	0	0	0	0	0	0	0	0	0
0d12957957ff47b670a7b1658292955d	GGCAGCAGTGGGGAATATTGCACAATGGACGCAAGTCTGATGCAGCAACGCCGCGTGAGGGATGACGGCCTTCGGGTTGTAAACCTCTTTTAGTGAGGAAGAAGCGTAAGTGACGGTACTCACAGAAAAAGCACCGGCTAACTACGTGCCAGCAGCCGCGGTAATACGTAGGGTGCAAGCGTTGTCCGGAATTATTGGGCGTAAAGAGCTCGTAGGCGGTTTGTCGCGTCTGCTGTGAAAAACCGAGGCTCAACCTCGGGCTTGCAGTGGGTACGGGCAGGCTAGAGTGCGGTAGGGGAGATTGGAATTCCTGGTGTAGCGGTGGAATGCGCAGATATCAGGAGGAACACCGATGGCGAAGGCAGATCTCTGGGCCGTTACTGACGCTGAGGAGCGAAA…	Bacteria	Actinobacteria	Actinobacteria	Micrococcales	Microbacteriaceae	Leucobacter	NA	0	0	0	0	0	0	0	0	0	0	0	0	0	0	0	0	0	0	0	0	0	0	0	0	0	0	0	0	0	8	0	0	0	0	0	0	0	0	0
0d157880b188cf82f7b67814641305be	GGCAGCAGTGGGGAATATTGCACAATGGGGGAAACCCTGATGCAGCAACGCCGCGTGAGTGATGACGGTCTTCGGATTGTAAAACTCTGTCTTTAGGGACGATAATGACGGTACCTAAGGAGGAAGCCACGGCTAACTACGTGCCAGCAGCCGCGGTAATACGTAGGTGGCAAGCGTTGTCCGGATTTACTGGGCGTAAAGGGAGCGTAGGCGGACTTTTAAGTGGGATGTGAAATACCCGGGCTTAACCTGGGTGCTGCATTCCAAACTGGAAGTCTAGAGTGCAGGAGGGGAAAGTGGAATTCCTAGTGTAGCGGTGAAATGCGTAGATATTAGGAAGAACACCAGTGGCGAAGGCGACTTTCTGGACTGTAACTGACGCTGAGGCTCGAAAGCGTG…	Bacteria	Firmicutes	Clostridia	Clostridiales	Clostridiaceae 1	Clostridium sensu stricto 1	NA	0	0	0	0	0	0	0	0	0	0	0	10	0	0	0	6	0	0	0	40	0	0	0	0	0	6	0	0	0	0	0	0	0	0	0	0	0	0	0
0d171b78d7de20cbad830eb8a7cc22b4	GGCTGCAGTGGGGAATTTTCCGCAATGGGCGAAAGCCTGACGGAGCAATGCCGCGTGAATGAAGAAGGTCTTCGGATCGTAAAGTTCTGTCATCAGGGAAGAACAGCAGTGGTGTGAATAATGCCATTGCCTGACGGTACCTGAGGAGGAAGCCACGGCTAACTACGTGCCAGCAGCCGCGGTAATACGTAGGTGGCGAGCGTTGTCCGGAATTACTGGGCGTAAAGGGCGTGTAGGCGGGAATTTAAGTCAGATGTGAAAGACCCGGGCTCAACTTGGGGATTGCATTTGATACTGGATTTCTTGAGGACAGGAGAGGAAAGCGGAATTCCTAGTGTAGCGGTGAAATGCGTAGATATTAGGAGGAACACCAGTGGCGAAGGCGGCTTTCTGGACTGT…	Bacteria	Firmicutes	Clostridia	Clostridiales	Peptococcaceae	Desulfitobacterium	NA	0	0	0	0	0	0	0	0	0	0	0	3	0	0	0	0	0	0	0	0	0	0	0	0	0	0	0	0	0	0	0	0	0	0	0	0	0	0	0
0d27782aca99b21c92cbc8b614089e50	TTCCTCCTTTCTTCCTCTTTTTCCCTTTTCTCGCGCCTGAACCAGCCAAGTCGCGTGAAGGATGAAGGATCTATGGTTCGTAAACTTCTTTTATACGGGAATAAAGTGCAGTACGAGTACTGTTTTGTATGTACCGTAATGAATAAGCATCGGCTAACTCCGTGCCAGCAGCCGCGGTAATACGGAGGATGCGAGCGTTATCCGGATTTATTGGGTTTAAAGGGTGCGTAGGTGGTTTGTTAAGTCAGCGGTGAAATTCAGGGGCTCAACCTCTGGCCTGCCGTTGAAACTGATATTCTTGAGTGCGGACGAGGTAAGCGGAATTCGTCATGTAGCGGTGAAATGCATAGATATGACGAGGAACTCCAATTGCGAAGGCAGCTTACCAGGCCGCTACTG…	Bacteria	Bacteroidetes	Bacteroidia	Bacteroidales	Dysgonomonadaceae	Dysgonomonas	NA	0	0	0	0	2	0	0	0	0	0	0	0	0	0	0	0	0	0	0	0	0	0	0	0	0	0	0	0	0	0	0	0	0	0	0	0	0	0	0
0d297c6538217dc4d0c65682ed76fe56	GGCTGCAGTGAGGAATATTGGACAATGGGCGAGAGCCTGATCCAGCCATGCCGCGTGCAGGAAGACTGCCTTATGGGTTGTAAACTGCTTTTGTACGAGAAGAAACACCTCTACGTGTAGGGGCTTGACGGTATCGTACGAATAAGGATCGGCTAACTCCGTGCCAGCAGCCGCGGTAATACGGAGGATCCAAGCGTTATCCGGAATCATTGGGTTTAAAGGGTCCGTAGGCGGGCAATTAAGTCAGCGGTGAAATCTTGCAGCTCAACTGCAAGCCTGCCGTTGATACTGGTTGTCTTGAATTGATGTGAAGTGGCTAGAATATGTGGTGTAGCGGTGAAATGCATAGATATCACATGGAATACCGATTGCGAAGGCAGGTCACTAACATTATATTGA…	Bacteria	Bacteroidetes	Bacteroidia	Flavobacteriales	Flavobacteriaceae	Aequorivita	NA	0	0	0	0	0	0	0	0	0	0	0	0	0	0	0	0	0	0	0	0	0	0	0	0	0	0	0	0	0	0	0	0	0	39	0	0	0	0	0
0d2dd32bc8510a5cf8ea0204d4be8fe5	GGCTGCAGTGAGGAATATTGGTCAATGGACGCGAGTCTGAACCAGCCAAGTAGCGTGAAGGAAGACTGCCCTATGGGTTGTAAACTTCTTTTGTTAGGGAATAAAGTGCGCCACGTGTGGTGTTTTGTATGTACCTAACGAATAAGGATCGGCTAACTCCGTGCCAGCAGCCGCGGTAATACGGAGGATCCGAGCGTTATCCGGATTTATTGGGTTTAAAGGGTGCGTAGGCGGACTAGTAAGTCAGCTGTGAAAGTTAGTGGCTCAACCACTAAATTGCAGTTGAAACTGTTGGTCTTGAGTATACATGAGGTGAGCGGAATTTGTGGTGTAGCGGTGAAATGCATAGATATCACAAGGAACTCCAATTGCGAAGGCAGCTCACTGGGGTATAACTGA…	Bacteria	Bacteroidetes	Bacteroidia	Bacteroidales	Bacteroidaceae	Bacteroides	Bacteroides coprosuis	0	0	0	0	0	0	0	0	0	0	0	0	0	0	0	0	0	0	0	0	0	9	23	0	0	0	0	0	0	0	0	0	0	0	0	0	0	0	0
0d5a4c2fb97d42da7f9d9d4a44d62564	GGCAGCAGTGGGGAATCTTGCGCAATGGGCGAAAGCCTGACGCAGCCATGCCGCGTGGATGATGAAGGTCTTAGGATTGTAAAATCCTTTCACCGGTGAAGATAATGACTGTAGCCGGAGAAGAAGCCCCGGCTAACTTCGTGCCAGCAGCCGCGGTAATACGAAGGGGGCTAGCGTTGCTCGGAATTACTGGGCGTAAAGGGAGCGTAGGCGGACATTTAAGTCAGGGGTGAAATCCCGAGGCTCAACCTCGGAACTGCCTTTGATACTGGGTGTCTTGAGTGTGAGAGAGGTGAGTGGAACTCCGAGTGTAGAGGTGAAATTCGTAGATATTCGGAAGAACACCAGTGGCGAAGGCGACTCACTGGCTCATTACTGACGCTGAGGCTCGAAAGCGTG…	Bacteria	Proteobacteria	Alphaproteobacteria	Caulobacterales	Caulobacteraceae	Brevundimonas	Brevundimonas viscosa	0	0	0	0	0	2	0	0	0	0	0	0	0	0	0	0	0	0	0	16	0	0	0	0	0	0	0	0	0	0	0	0	0	0	0	0	0	0	0
0d6e7e19dfe7959db1b80e8fe2fb879e	GGCAGCAGTGGGGAATATTGGACAATGGGCGCAAGCCTGATCCAGCAACGCCGCGTGAGGGATGACGGCCTTCGGGTTGTAAACCTCTTTCAGCAGGGACGAAGCGAAAGTGACGGTACCTGCAGAAGAAGGACCGGCCAACTACGTGCCAGCAGCCGCGGTAATACGTAGGGTCCGAGCGTTGTCCGGAATTATTGGGCGTAAAGGGCTCGTAGGCGGCCTGTCGCGTCGGGAGTGAAAACTCGGGGCTCAACCCCGAGCGTGCTTTCGATACGGGCAGGCTAGAGGTATGCAGGGGAGAATGGAATTCCTGGTGTAGCGGTGGAATGCGCAGATATCAGGAGGAACACCGGTGGCGAAGGCGGTTCTCTGGGCATCACCTGACGCTGAGGAGCGAAA…	Bacteria	Actinobacteria	Actinobacteria	Propionibacteriales	Nocardioidaceae	Aeromicrobium	NA	0	0	0	0	3	0	0	0	25	0	0	0	0	0	0	0	0	0	0	0	0	0	0	0	0	0	0	0	0	0	0	0	0	0	0	0	0	0	0
0d6f1b88fb9c85d91a33cb8ca5d3db81	GGCAGCAGTGAGGAATATTGGTCAATGGACGAGAGTCTGAACCAGTCAAGTCGCGTGATGGAAGACTGCCTTATGGGTTGTAAACATCTTTTATACGGGAATAAAGTGCTCTACGTGTAGAGTTTTGCATGTACCGTATGAATAAGCATCGGCTAACTTCGTGCCAGCAGCCGCGGTAATACGAAGGATGCGAGCGTTATCCGGATTTATTGGGTTTAAAGGGTGCGCCGGCGGGGGATTAAGTCAGCGGTGAAATCTGGACGCTCAACGTTCAAATTGCCATTGATACTGGTTCTCTTGAGTGTAGTTGAAGTAGGCGGAATTCGTTGTGTAGCGGTGAAATGCATAGATATAACGAGGAACTCCGATAGCGTAGGCAGCTTACTAAACTACTACTGA…	Bacteria	Bacteroidetes	Bacteroidia	Bacteroidales	Dysgonomonadaceae	Dysgonomonas	NA	0	0	0	67	0	0	141	0	161	0	0	0	0	0	0	0	0	0	0	0	0	70	118	109	0	0	0	0	419	0	0	0	0	0	0	0	0	0	0
0d7e7864e1e204ce64d6e00f460b5b55	GGCTGCAGTGGGGAATTTTGGACAATGGGGGGAACCCTGATCCAGCCATCCCGCGTGTGCGACGAAGGCCTTCGGGTTGTAAAGCACTTTTGGCAGGAAAGAAATTGCACGGGCTAATACCCCGTGTGGATGACGGTACCTGCAGAATAAGCACCGGCTAACTACGTGCCAGCAGCCGCGGTAATACGTAGGGTGCAAGCGTTAATCGGAATTACTGGGCGTAAAGCGTGCGCAGGCGGTTTGGCAAGAAAGATGTGAAATCCCAGGGCTCAACCTTGGAACTGCATTTTTAACTGCTAGGCTAGAGTACGTCAGAGGGGGGTGGAATTCCGTGTGTAGCAGTGAAATGCGCAGAGATCAGGAGGAATACCAGAGGCGAAGGCGGCCTGCTGGGCGGAC…	Bacteria	Proteobacteria	Gammaproteobacteria	Betaproteobacteriales	Burkholderiaceae	Pusillimonas	NA	0	0	0	0	0	0	0	0	0	0	0	0	0	0	0	0	0	0	0	0	0	0	0	0	0	0	0	0	0	0	0	0	0	0	2	0	0	0	0
0d854d5b23cde77119dbe0572208f2ea	GGCAGCAGTGGGGAATATTGGACAATGGGGGGAACCCTGATCCAGCCATGCCGCGTGTGTGAAGAAGGCCTTATGGTTGTAAAGCACTTTAAGCGAGGAGGAGGCTACTCTAGTTAATACCTAGAGATAGTGGACGTTACTCGCAGAATAAGCACCGGCTAACTCCGTGCCAGCAGCCGCGGTAATACGGGGGGTGCAAGCGTTACTCGGAATCACTGGGCGTAAAGGGTGCGTAGGTGGATTGTCAAGTCTTTTGTGAAATCTAATGGCTTAACCATTAAACTGCTTGGGAAACTGACAATCTAGAGTGAGGGAGAGGTAGATGGAATTCTTGGTGTAGGGGTAAAATCCGTAGAGATCAAGAAGAATACCCATTGCGAAAGCGATCTACTAGAACTC…	Bacteria	Epsilonbacteraeota	Campylobacteria	Campylobacterales	Campylobacteraceae	Campylobacter	uncultured Campylobacteraceae bacterium	0	0	0	0	0	3	0	0	0	0	0	0	0	0	0	0	0	0	0	0	0	0	0	0	0	0	0	0	0	0	0	0	0	0	0	0	0	0	0
0d90f1f8632ad70f636e6dc895c43311	GGCAGCAGTGGGGAATATTGGGCAATGGGGGGAACCCTGACCCAGCGACGCCGCGTGGGTGAAGAAATCCTTCGGGATGTAAAGCCCTGTTGTGTGGGAAGATAATGACGGTACCACACGAGGAAGCCCCGGCAAACTACGTGCCAGCAGCCGCGGTAATACGTAGGGGGCAAGCGTTGTTCGGAATTACTGGGCGTAAAGCGCACGCAGGCTGGCCGTTAAGTCTGTCGTCAAAGGCGGAGGCTCAACCTCCGTTCTACGATAGATACTGGCGGCCTAGAGTATGTGAGAGGGAAGTGGAATTCCCGGTGTAGCGGTGAAATGCGTAGATATCGGGAGGAACACCAGTGGCGAAGGCGGCTTCCTGGCACACAACTGACGCTCATGTGCGAAAGCCAG…	Bacteria	Synergistetes	Synergistia	Synergistales	Synergistaceae	Cloacibacillus	NA	0	0	0	0	0	0	0	0	0	0	0	0	0	0	0	0	0	0	0	0	0	0	5	0	0	0	0	0	0	0	0	0	0	0	0	0	0	0	0
0dbe315048371aeb7ba3053ad573175f	GGCTGCAGTGAGGAATATTGGTCAATGGACGCAAGTCTGAACCAGCCAAGTCGCGTGATGGATGACTGCCTTATGGGTTGTAAACATCTTTTATTAGGGGGTAAAGTGTACTACGTGTAGTATATTGCAAGTACCTAATGAATAAGCATCGGCTAACTCCGTGCCAGCAGCCGCGGTAATACGGAGGATGCGAGCGTTATCCGGATTTATTGGGTTTAAAGGGTGCGCAGGCGGGATTGTAAGTCAGTGGTGAAATCTGGACGCTCAACGTTCAGCTTGCCATTGAAACTGTGATTCTTGAGTGTGGTTGAAGTAGGCGGAATTCGTTGTGTAGCGGTGAAATGCATAGATATGTCCCGGAACCCCGATTGCGAAGGCAGCTTCCTAGGCCATCATTGA…	Bacteria	Bacteroidetes	Bacteroidia	Bacteroidales	Dysgonamonadaceae	Dysgonomonas	NA	0	0	0	0	0	0	0	0	0	0	0	0	0	0	0	0	0	0	0	0	0	0	0	0	0	0	0	0	0	0	0	0	0	0	0	2	0	0	0
0ddba6176dd091178a11f097990e96ae	GGCAGCAGTGGGGAATTTTCGACAATGGGGGGAACCCTGATCGAGCCATCTCGCGTGTGGGACGAAGGCCTTCGGGTTGTAAACCACTTTTCTCAACGAAGAAAAGTCTTAGGCTAATACCTTAAGATGCTGACGGTAGTTGAGGAATAAGCACCGGCTAACTACGTGCCAGCAGCCGCGGTAATACGTAGGGTGCGAGCGTTAATCGGAATTACTGGGCGTAAAGGGTGCGCAGGCGGCTTGGAAAGAACGGTGTGAAATCCCGGGGCTCAACCTCGGAACTGCACTATTAACTGCCAAGCTAGAGTACGTCAGAGGGGGGTGGAATTCCGCGTGTAGCAGTGAAATGCGTAGATATGCGGAGGAACACCGATGGCGAAGGCAGCCCCCTGGGATGGT…	Bacteria	Proteobacteria	Gammaproteobacteria	Betaproteobacteriales	Burkholderiaceae	Oligella	Oligella urethralis DNF00040	0	0	35	19	0	43	23	0	0	0	0	0	0	0	0	0	0	0	0	0	0	0	0	0	0	0	0	0	0	0	0	0	0	0	0	0	0	0	0
0e0b6312b4afc36f44e2eedcffb35c54	GGCAGCAGTGGGGAATCTTGCGCAATGGGCGAAAGCCTGACGCAGCGACGCCGCGTGTGCGATGAAGGTCCTTGGATCGTAAAGCACTGTCGCGAGGGAAGAAACCTGACGGTACCTCGAGAGGAAGCACCGGCTAACTCTGTGCCAGCAGCCGCGGTAATACAGAGGGTGCGAGCGTTGTTCGGAATTATTGGGCGTAAAGCGCAAGTAGGCGGCACTGCAAGTCGCGTGTGAAAGCTTCCGGCTCAACCGGAAAAGTGCGCGCGAAACTGCAGAGCTTGAGTCCCGGAGAGGGTGGCGGAATTCCCGGTGTAGAGGTGAAATTCGTAGATATCGGGAGGAACACCAGATGCGAAGGCGGCCACCTGGAAGGGTACTGACGCTGAGAGGCGAAAGCGT…	Bacteria	Proteobacteria	Deltaproteobacteria	Myxococcales	Anaeromyxobacteraceae	Anaeromyxobacter	NA	0	0	0	0	0	0	0	0	0	0	0	0	0	0	0	0	0	0	0	19	0	0	0	0	0	0	0	0	0	0	0	0	0	0	0	0	0	0	0
0e0f437893b5e2e4a11504e6a997d4f1	GGCAGCAGTGGGGAATATTGGGCAATGGAGGGAACTCTGACCCAGCAACGCCGCGTTAAGGAAGAAGGTCTTTGGATTGTAAACTTATGTTGTAGAGGAAGAAGAATGACGGTACTCTACGAGAAAGCCCCGGCAAACTATGTGCCAGCAGCCGCGGTAATACATAGGGGGCAAGCGTTGTCCGGAATGACTGGGCGTAAAGGGAGCGTAGGCGGTTGTTTAAGTTATATGTGAAATCCCGAGGCTTAACCTCGGAACTGCATATAAAACTGGATGACTAGAGTGTGGGAGAGGAAAGTGGAATTCCTAGTGTAGCGGTGGAATGCGTAGATATTAGGAGGAACACCAGCGGCGAAGGCGGCTTTCTGGACCATAACTGACGCTGAGGCTCGAAAGCGT…	Bacteria	Firmicutes	Clostridia	Clostridiales	Clostridiales vadinBB60 group	Clostridiales bacterium enrichment culture clone 06-1235251-67	Clostridiales bacterium enrichment culture clone 06-1235251-67	0	0	0	0	0	0	0	0	0	0	0	0	0	0	0	0	0	0	0	0	0	0	0	0	0	0	0	0	0	5	0	0	0	0	0	0	0	0	0
0e22e6c6f517ffdb318714318587386d	GGCAGCAGTGGGGAATATTGCACAATGGGCGCAAGCCTGATGCAGCAACGCCGCGTGAAGGATGAAGGTCTTCGGATTGTAAACTTCTATCAGTAGGGAAGAATAAATGACGGTACCTAACTAAGAAGCTCCGGCTAACTACGTGCCAGCAGCCGCGGTAATACGTAGGGAGCAAGCGTTATCCGGATTTACTGGGTGTAAAGGGTGCGTAGGCGGCTTGTTAAGTCAGAAGTGAAATTTCGGGGCTCAACCCCGGAGCTGCTTCTGAAACTGGCGAGCTAGAGTGTGGGAGAGGAAAGTGGAACTTTGAGTGTAGCGGTGAAATGCGTAGAGATTCAAAGGAACACCAGTAGCGAAGGCGGCTTTCTGGACCATAACTGACGCTGAGGCACGAAAGCG…	Bacteria	Firmicutes	Clostridia	Clostridiales	Lachnospiraceae	Cellulosilyticum	NA	0	0	0	0	0	0	0	0	0	0	0	0	0	0	0	0	0	0	0	0	0	0	0	4	0	0	0	0	15	0	0	0	0	0	0	0	0	0	0
0e33d869ac73c1c2d1af9303ccc9446a	GGCAGCAGTGGGGAATATTGCGCAATGGAGGCAACTCTGACGCAGCAATGCCGCGTGAGTGAAGAAGGGATTCGTTCCGTAAAGCTCTGTTACCGGGGAAGAGAGAAGACGGTACCCGGTGAGCAAGCCCCAGCCAACTACGTGCCAGCAGCTGCGGTAATACGTAGGGGGCGAGCGTTATCCGGATTTATTGGGCGTAAAGGGCACGCAGGCGGTTATTCAGGTGTGATGTTCAAGGGTGGGGCTCAACCCCGCAGGTCATGGCAAACCGGATAACTCGAGTAATGTCGGGGCAGACAGAATTCCTGGTGTAGCGGTGAAATGCGCAGAGATCAGGAGGAATACCAGAGGCGAAGGCGGTCTGCCAGGCACTTACTGACGCTGAGGTGCGAAAGCGTG…	Bacteria	Firmicutes	Clostridia	Clostridiales	Eubacteriaceae	Eubacterium	NA	0	0	0	0	0	0	0	0	0	0	0	0	0	0	0	0	0	0	0	0	0	0	0	0	0	0	0	0	0	40	0	0	0	0	0	0	0	44	42
0e37f3e76aa70bc0455f95e74140c9b2	GGCAGCAGTAGGGAATTTTCGGCAATGGGGGGAACCCTGACCGAGCAACGCCGCGTGAATGAAGAAGTTTTTCGGAATGTAAAGTTCTTTTATCTGGGAAGAAAAATAGCCAAATTGACGGTACCAGATGAATAAGCCCCGGCTAACTATGTGCCAGCAGCCGCGGTAATACATAGGGGGCAAGCGTTATCCGGATTTATTGGGCGTAAAGGGTGCGTAGGTGGATTGTCAAGTCTTTTGTGAAATCTAATGGCTTAACCATTAAACTGCTTGGGAAACTGACAATCTAGAGTGAGGGAGAGGTAGATGGAATTCTTGGTGTAGGGGTAAAATCCGTAGAGATCAAGAAGAATACCCATTGCGAAAGCGATCTACTAGAACTCAACTGACACTGAGGCA…	Bacteria	Epsilonbacteraeota	Campylobacteria	Campylobacterales	Campylobacteraceae	Campylobacter	uncultured Campylobacteraceae bacterium	0	0	0	0	0	0	0	0	0	0	0	0	0	0	0	0	0	0	0	0	0	0	0	0	0	0	0	0	0	0	0	0	0	0	0	0	0	0	4
0e3fd6ece0e9881d7ed9985332f73429	GGCTGCAGTGGGGAATCTTCCGCAATGGACGAAAGTCTGACGGAGCAACGCCGCGTGAGTGATGAAGGATTTCGGTCTGTAAAGCTCTGTTGTTTATGACGAACGTGCAGTGTGTGAACAATGCATTGCAATGACGGTAGTAAACGAGGAAGCCACGGCTAACTACGTGCCAGCAGCCGCGGTAATACGTAGGTGGCGAGCGTTGTCCGGAATTATTGGGCGTAAAGAGCATGTAGGCGGCTTAATAAGTCGAGCGTGAAAATGCGGGGCTCAACCCCGTATGGCGCTGGAAACTGTTAGGCTTGAGTGCAGGAGAGGAAAGGGGAATTCCCAGTGTAGCGGTGAAATGCGTAGATATTGGGAGGAACACCAGTGGCGAAGGCGCCTTTCTGGACTGTG…	Bacteria	Firmicutes	Negativicutes	Selenomonadales	Acidaminococcaceae	Phascolarctobacterium	Ruminococcus sp. N15.MGS-57	0	0	0	0	0	0	0	0	0	0	0	4	0	0	0	0	0	0	0	66	0	45	0	12	0	0	0	3	0	0	20	464	139	26	0	151	0	0	0
0e4bcdb37304579811356a3b81b3c619	GGCAGCAGTGAGGAATATTGGTCAATGGACGCAAGTCTGAACCAGCCATGTCGCGTGCAGGAAGACTGCCCTATGGGTTGTAAACTGCTTTTGTACGGGAAGAAAATCAGCTACGTGTAGTTGTTTGCCGGTACCGTACGAATAAGGATCGGCTAACTCCGTGCCAGCAGCCGCGGTAATACGGGGGGTGCAAGCGTTACTCGGAATCACTGGGCGTAAAGGGTGCGTAGGTGGATTGTCAAGTCTTTTGTGAAATCTAATGGCTTAACCATTAAACTGCTTGGGAAACTGACAATCTAGAGTGAGGGAGAGGTAGATGGAATTCTTGGTGTAGGGGTAAAATCCGTAGAGATCAAGAAGAATACCCATTGCGAAAGCGATCTACTAGAACTCAACTGA…	Bacteria	Epsilonbacteraeota	Campylobacteria	Campylobacterales	Campylobacteraceae	Campylobacter	uncultured Campylobacteraceae bacterium	0	0	0	0	0	0	0	0	0	0	0	0	0	0	0	0	0	0	0	0	0	0	0	0	0	0	0	0	0	0	0	0	0	0	0	0	4	0	0
0e4e7d9aa4db9ab0499f8778f8ee8a85	GGCAGCAGTAGGGAATCTTCCGCAATGGACGAAAGTCTGACGGAGCAACGCCGCGTGAGTGATGAAGGTTTTCGGATCGTAAAGCTCTGTTGCCAGGGAAGAACGCTTACGAGAGTAACTGCTCGTAAGGTGACGGTACCTGAGAAGAAAGCCCCGGCTAACTACGTGCCAGCAGCCGCGGTAATACGTAGGGGGCAAGCGTTGTCCGGAATTATTGGGCGTAAAGCGCGCGCAGGCGGCTTGTTAAGTCTGGTGTATAAGTGCGGGGCTCAACCCCGTGAGGCACTGGAAACTGGCAGGCTTGAGTGCAGAAGAGGAGAGTGGAATTCCACGTGTAGCGGTGAAATGCGTAGATATGTGGAGGAACACCAGTGGCGAAGGCGACTCTCTGGGCTGTAA…	Bacteria	Firmicutes	Bacilli	Bacillales	Paenibacillaceae	Paenibacillus	NA	0	0	0	0	0	0	0	0	0	0	0	11	7	0	0	5	0	0	0	0	0	0	0	0	0	0	0	0	0	0	0	0	0	0	0	0	0	0	0
0e55ca196b490927fc1ab645a813a066	GGCTGCAGTGGGGAATATTGCACAATGGGCGCAAGCCTGATGCAGCCATGCCGCGTGTGTGAAGAAGGCCTTCGGGTTGTAAAGCACTTTCAGCGAGGAGGAAGGCAGTAAGGTTAATAACCTTGCTGATTGACGTTACTCGCAGAAGAAGCACCGGCTAACTCCGTGCCAGCAGCCGCGGTAATACGGAGGGTGCAAGCGTTAATCGGAATGACTGGGCGTAAAGCGCACGCAGGCGGTTTGTTAAGTTGGATGTGAAATCCCCGGGCTTAACCTGGGAACTGCATTCAAAACTGGCAAGCTAGAGTCTCGTAGAGGGGGGTAGAATTCCAGGTGTAGCGGTGAAATGCGTAGAGATCTGGAGGAATACCGGTGGCGAAGGCGGCCCCCTGGACGAAG…	Bacteria	Proteobacteria	Gammaproteobacteria	Enterobacteriales	Enterobacteriaceae	Dickeya	Dickeya phage phiDP10.3	0	0	0	0	0	0	0	0	0	0	0	0	0	0	0	0	0	0	5	0	0	0	0	0	0	0	0	0	0	0	0	0	0	0	0	0	0	0	0
0e62603826f4166db1f7e463ee3c33d9	GGCTGCAGTGGGGAATATTGCACAATGGGGGAAACCCTGATGCAGCGACGCAGCGTGCGGGATGACGGCCTTCGGGTTGTAAACCGCTTTCAGCAGGGAAGAAGCCGTGAGGTGACGGTACCTGCAGAAGAAGTACCGGCTAACTACGTGCCAGCAGCCGCGGTAATACGTAGGGTACGAGCGTTGTCCGGAATTATTGGGCGTAAAGAGCTCGTAGGTGGTTGGTCACGTCTGCTGTGGAAACGCAACGCTTAACGTTGCGCGGGCAGTGGGTACGGGCTGACTAGAGTGCAGTAGGGGAGTCTGGAATTCCTGGTGTAGCGGTGAAATGCGCAGATATCAGGAGGAACACCGGTGGCGAAGGCGGGACTCTGGGCTGTGACTGACACTGAGGAGCGA…	Bacteria	Actinobacteria	Actinobacteria	Micrococcales	Brevibacteriaceae	Brevibacterium	NA	0	0	0	0	0	0	0	0	0	5	0	0	0	0	0	0	0	0	0	0	0	0	0	0	0	0	0	0	0	0	0	0	0	0	0	0	0	0	0
0e8fb2e47bba56973e27bc3f5ee9038d	GGCAGCAGTGGGGAATTTTCGACAATGGGGGGAACCCTGATCGAGCCATCCCGCGTGTGGGACGAAGGCCTTCGGGTTGTAAACCACTTTTCTCAACGAAGAAAAGTCTTAGGCTAATACCTTAAGATGCTGACGGTAGTTGAGGAATAAGCACCGGCTAACTATGTGCCAGCAGCCGCGGTAATACGGGGGGTGCAAGCGTTAATCGGAATGACTGGGCGTAAAGGGCATGTAGGCGGGTTAATAAGTTAGATGTGAAATCCCTGGGCTTAACCTAGGAACTGCATTTAAAACTGTTAATCTAGAGTATTGTAGAGGAAGGTAGAATTCCATGTGTAGCGGTGAAATGCGTAGAGATGTGGAGGAATACCGGTGGCGAAGGCGGCCTTCTGGACAAAT…	Bacteria	Proteobacteria	Gammaproteobacteria	Orbales	Orbaceae	uncultured	uncultured bacterium	0	0	0	0	0	0	0	0	0	0	0	0	0	0	0	0	0	0	0	0	4	0	0	0	0	0	0	0	0	0	0	0	0	0	0	0	0	0	0
0e95b43855f994ad3e8d3f4e79cb7ac5	GGCAGCAGTGGGGAATATTGCGCAATGGGGGAAACCCTGACGCAGCAATGCCGCGTGAGTGAAGAAGGGATTCGTTCCGTAAAGCTTTGTCCCCGGGGAAGAGAGAGACGGTACCCGGGTATGAGCCCCAGCCAACTACGTGCCAGCAGCTGCGGTAACACGTGGGGGGCGAGCGTTGTCCGGAATCATTGGGCGTAAAGGGCGCGCAGGCGGCGCTTTAGGCCGCCGATGAAACCACCGGGCCCAACCCGGTGACGGTCGGCGGAACCGGGGCGCTCGAGTGCCAGAGAGGCAGGCAGAATTCCTGGTGTAGCGGTGAAATGCGCAGAGATCAGGAGGAATACCGGAGGCGAAGGCGGCCTGCTGGCTGGCAACTGACGCTCAGGCGCGAAAGCGTGG…	Bacteria	Firmicutes	Actinobacteria	NA	NA	Chlostridia	NA	0	0	0	0	0	0	0	0	0	0	0	0	0	0	0	0	0	0	0	0	0	0	0	0	0	0	0	0	0	0	0	0	0	8	32	0	44	0	0
0eb655d166488841980feb97613c1485	GGCTGCAGTGGGGAATATTGGACAATGGGCGAAAGCCTGATCCAGCCATGCCGCGTGTGTGAAGAAGGCCCTAGGGTTGTAAAGCACTTTAATTAGGGAGGAAGGCTGTTTGGCTAATATCCAAACAGATTGACGTTACCTAAAGAATAAGCACCGGCTAACTCCGTGCCAGCAGCCGCGGTAATACGGAGGATGCAAGCGTTATCCGGATTTATTGGGTTTAAAGGGTGCGTAGGCGGGATAATAAGTCAGCGGTGAAAGTTTGAGGCTCAACCTTAAAATTGCCGTTGAAACTGTTTTTCTTGAGTATATTTGAAGTAGGCGGAATTCGTGGTGTAGCGGTGAAATGCATAGATATCACGAAGAACTCCAATTGCGAAGGCAGCTTACTAAGCCATA…	Bacteria	Bacteroidetes	Bacteroidia	Bacteroidales	Dysgonomonadaceae	Dysgonomonas	NA	0	0	0	0	0	0	0	0	0	0	0	0	0	0	0	0	0	0	0	0	0	0	0	0	0	0	0	0	0	0	0	0	1	0	0	0	0	0	0
0eb6f20b8963ce390989185017aaf370	GGCAGCAGTGGGGAATATTGGACAATGGGGGGAACCCTGATCCAGCAATACCGCGTGTGTGAAGAAGGCCTTCGGGTTGTAAAGCACTTTTGTCAGGGAGAATGGTTGTTATGGTTAATACCCATAGCAATTGATGTTACCTGAAGAATAAGCACCGGCTAACTCCGTGCCAGCAGCCGCGGTAATACGGGGGGTGCAAGCGTTAATCGGAATTACTGGGCGTAAAGGGCGCGTAGGTGGTACCTTAAGTCAGATGTGAAAGCCCCGGGCTCAACCTGGGAATTGCATTTGATACTGGGGTGCTAGAGTGTGGTAGAGAGTAGCGGAATTTCTGGTGTAGCGGTGAAATGCGTAGATATCAGAAGGAACATCAATGGCGAAGGCAGCTACTTGGGCCAA…	Bacteria	Proteobacteria	Gammaproteobacteria	Cardiobacteriales	Wohlfahrtiimonadaceae	Wohlfahrtiimonas	NA	0	0	0	0	0	0	0	0	0	0	465	176	2054	440	1391	897	147	501	539	283	37	113	277	56	707	347	963	1561	272	0	7	38	0	0	8	26	10	45	5
0ed1495ac5b224e1645215003e95414e	GGCTGCAGTAAGGAATATTGGACAATGGGCGGAAGCCTGATCCAGCCATGCCGCGTGCAGGAAGACTGCCCTATGGGTTGTAAACTGCTTTTGTACGGGAACAAACCCCTCTACGTGTTAGTGGGCTGAGCGTACCGTAAGAATAAGGATCGGCTAACTCCGTGCCAGCAGCCGCGGTAATACGGAGGATCCGAGCGTTATCCGGATTTATTGGGTTTAAAGGGTGCGTAGGCGGCATGCTAAGTCAGGGGTGAAAGACGGTGGCTCAACCATCGCAGTGCCTTTGATACTGGCGTGCTTGAATGCGGACGAGGCAGGCGGAATGAGACAAGTAGCGGTGAAATGCATAGATATGTCTCAGAACCCCGATTGCGAAGGCAGCTTGCCAGGTCGCTATTG…	Bacteria	Bacteroidetes	Bacteroidia	Sphingobacteriales	Sphingobacteriaceae	Sphingobacterium	NA	0	0	0	0	0	0	0	0	0	0	0	0	0	0	0	0	0	0	0	0	0	0	0	0	0	0	0	0	0	0	0	0	0	7	0	0	0	0	0
0ee8e36786f1a44b1941623cc99d20a8	GGCAGCAGTGGGGAATCTTGGGCAATGGGGGAAACCCTGACCCAGCAACGCCGCGTGAAGGAAGAAGGCCTTCGGGTTGTAAACTTTTGTCCTATGGGATGATAATGACAGTACCATTGGAGGAAGCTCCGGCTAACTACGTGCCAGCAGCCGCGGTAATACGTAGGGAGCGAGCGTTGTCCGGAATTACTGGGCGTAAAGGGTGCGTAGGCGGCAATGCATGTCGGATGTGAAACACCGGGGCTTAACCTCGGGGCTGCATTCGAAACTGTGTTGCTTGAGTGTAGGAGAGGTAAGTGGAATTCCTAGTGTAGCGGTGAAATGCGTAGATATTAGGAGGAACATCGGTGGCGAAGGCGACTTACTGGCCTACAACTGACGCTGAGGCACGAAAGTGTG…	Bacteria	Firmicutes	Clostridia	Clostridiales	Catabacteriaceae	Catabacter	NA	0	0	0	0	0	0	0	0	0	0	0	0	0	0	0	0	0	0	0	0	0	0	0	0	0	0	0	0	0	2	0	0	0	0	0	0	0	0	0
0ef7eb95393c5b1e9de483a12f9782cc	GGCTGCAGTCGAGAATTTTTCTCAATGGGGGAAACCCTGAAGGAGCGACGCCGCGTGGAGGATGAAGGTTTTCGGATCGTAAACTCCTGTCATTGGGGAACAATGCTATGGGTGGTAACTCGCCTGTAGTTGATAGTACCCGAAGAGGAAGGGACGGCTAACTCTGTGCCAGCAGCCGCGGTAATACAGAGGTCCCAAGCGTTGTTCGGATTCATTGGGCGTAAAGGGTGCGTAGGCGGCGAGGTAAGTTGGATGTGAAATCCCGGGGCTCAACCCCGGAACTGCATTCAATACTGCTTTGCTAGAGTACTGGAGGGGAGATTGGAATTCACGGTGTAGCAGTGAAATGCGTAGATATCGTGAGGAAGACCAGTGGCGAAGGCGAATCTCTGGACAGTT…	Bacteria	Verrucomicrobia	Verrucomicrobiae	Chthoniobacterales	Chthoniobacteraceae	LD29	bacterium enrichment culture clone heteroC45_4W	0	0	0	0	0	0	0	0	0	0	0	0	0	0	0	0	0	0	0	0	0	0	0	0	0	0	0	0	0	0	0	5	0	0	0	0	0	0	0
0f0d60f971740bdb895e8ce4894a478b	GGCTGCAGTGGGGAATATTGGACAATGGGCGCAAGCCTGATCCAGCCATACCGCGTGGGTGAAGAAGGCCTTCGGGTTGTAAAGCCCTTTTGTTGGGAAAGAAATCCAGCTGGCTAATACCCGGTTGGGATGACGGTACCCAAAGAATAAGCACCGGCTAACTTCGTGCCAGCAGCCGCGGTAATACGAAGGGTGCAAGCGTTACTCGGAATTACTGGGCGTAAAGCGTGCGTAGGTGGTCGTTTAAGTCCGTTGTGAAAGCCCTGGGCTCAACCTGGGAACTGCAGTGGATACTGGGCGACTAGAATGTGGTAGAGGGTAGCGGAATTCCTGGTGTAGCAGTGAAATGCGTAGAGATCAGGAGGAACATCCATGGCGAAGGCAGCTACCTGGACCAAC…	Bacteria	Proteobacteria	Gammaproteobacteria	Xanthomonadales	Xanthomonadaceae	Stenotrophomonas	NA	0	0	0	0	0	0	0	0	0	0	0	0	0	0	0	0	0	0	0	0	0	0	0	0	0	0	0	0	0	0	0	0	0	14	0	0	0	0	0
0f6792863922a9de0b31f43a200cbb76	GGCAGCAGTGGGGAATATTGGACAATGGGCGAAAGCCTGATCCAGCCATGCCGCGTGAGTGATGAAGGCCCTAGGGTTGTAAAGCTCTTTCGTCAGGGACGATAATGACGGTACCTGAAGAAGAAGCCCCGGCTAACTCTGTGCCAGCAGCCGCGGTAATACAGAGGGTGCGAGCGTTGTTCGGAATTATTGGGCGTAAAGGGCGCGTAGGCGGTGCCACAAGTCACTTGTGAAATCTCCAGGCTTAACCTGGAGCCTGCAGGCGAAACTGTGGTGCTGGAGTATGGGAGAGGTGCGTGGAATTCCCGGTGTAGCGGTGAAATGCGTAGATATCTGCAGGAACACCCGTGGCGAAAGCGGCGCGCTGGACCACTACTGACGCTGAGGAACGAAAGCTAG…	Bacteria	Acidobacteria	Acidobacteriia	Acidobacteriales	uncultured	uncultured Acidobacterium UA3	uncultured Acidobacterium UA3	0	0	0	0	0	0	0	0	0	0	0	0	0	0	0	0	0	0	0	69	0	0	0	0	0	0	0	0	0	0	0	0	0	0	0	0	0	0	0
0fc78ab8395cda5a466b0f738865f0a4	GGCTGCAGTGAGGAATATTGGTCAATGGGCGCAGGCCTGAACCAGCCAAGTAGCGTGAAGGATGACTGCCCTATGGGTTGTAAACTTCTTTTATAAAGGAATAAAGTCGGGTATGTATACCCGTTTGCATGTACTTTATGAATAAGGATCGGCTAACTCCGTGCCAGCAGCCGCGGTAATACGGAGGATCCAAGCGTTATCCGGATTTATTGGGTTTAAAGGGTGCGTAGGCGGTTTGATAAGTTAGAGGTGAAATACCGGTGCTTAACACCGGAACTGCCTCTAATACTGTTGAACTAGAGAGTAGTTGCGGTAGGCGGAATGTATGGTGTAGCGGTGAAATGCTTAGAGATCATACAGAACACCGATTGCGAAGGCAGCTTACCAAACTATATCTGA…	Bacteria	Bacteroidetes	Bacteroidia	Bacteroidales	Rikenellaceae	Alistipes	NA	0	0	0	0	0	0	0	0	0	0	0	0	0	0	0	0	0	0	0	0	0	0	0	4	0	0	0	0	0	0	0	0	0	0	0	0	0	0	0
0fc9d627b77d7106c3f3791f9bc5e81f	GGCTGCAGTGGGGAATATTGGACAATGGGGGGAACCCTGATCCAGCCATGCCGCGTGTGTGAAGAAGGTCTTCGGATTGTAAAGCACTTTAAGTTGGGAGGAAGGGTTTTTGGTTAATACCCAAGAATTTTGACGTTACCAACAGAATAAGCACCGGCTAACTTCGTGCCAGCAGCCGCGGTAATACGAAGGGTGCAAGCGTTAATCGGAATTACTGGGCGTAAAGCGCGCGTAGGTGGTTTGTTAAGTTGGAAGTGAAATCCCCGGGCTTAACCTGGGAATGGCTTTCAAAACTGGCGAGCTAGAGTACGGTAGAGGGTAGTGGAATTTCCTGTGTAGCGGTGAAATGCGTAGATATAGGAAGGAACATCAGTGGCGAAGGCGACTACCTGGACTGAT…	Bacteria	Proteobacteria	Gammaproteobacteria	Pseudomonadales	Pseudomonadaceae	Pseudomonas	NA	0	0	0	0	0	0	0	0	0	0	0	0	0	0	0	0	0	0	0	0	0	0	14	0	0	0	0	0	0	0	0	0	0	0	0	0	0	0	0
0fec2090d384a227f46d6de6e6162e7c	GGCTGCAGTGAGGAATATTGGTCAATGGGCGCGAGCCTGAACCAGCCAAGTCGCGTGAAGGATGAAGGATCTATGGTTCGTAAACTTCTTTTATACGGGAATAAAGTGCAGTACGAGTACTGTTTTGTATGTACCGTAATGAATAAGCATCGGCTAACTCCGTGCCAGCAGCCGCGGTAATACGGAGGATGCGAGCGTTATCCGGATTTATTGGGTTTAAAGGGTGCGTAGGTGGTTTGTTAAGTCAGCGGTGAAAGTTTGTCGCTTAACGATAAAATTGCCGTTGAAACTGGTAAACTTGAGTATATTTGAAGTAGGCGGAATGCGTGGTGTAGCGGTGAAATGCATAGATATCACGCAGAACTCCGATTGCGAAGGCAGCTTACTAAACTATAACTG…	Bacteria	Bacteroidetes	Bacteroidia	Bacteroidales	Tannerellaceae	Parabacteroides	NA	2880	1464	651	1260	5338	3447	3140	260	4130	1952	2484	1113	0	0	34	402	3191	2700	95	2495	50	177	1167	1060	2429	3848	2462	1174	492	35	85	601	519	0	0	163	0	143	63
100ce7f808c1c8923fa5baab65448739	GGCAGCAGTGGGGAATATTGCGCAATGGAGGCAACTCTGACGCAGCGATGCCGCGTGGGCGATGAAGGACTTAGGTTCGTAAAGCCCTGTTGCCGGGGAAGATAGAGACGGTACCCGGCGAGGAAGCCCCAGCCAACCACGTGCCAGCAGCTGCGGTAACACGTGGGGGGCGGGCGTTGTCCGGATTCATTGGGCGTAAAGGGCACGCAGGCGGCCGCGAGGGCGCGCCGTGAAAGGCCGGGGCCCAACCCCGGAACGGCGGCGCGAACCGCGCGGCTCGAGTGCCGGAGAGGCAGGCGGAACTCCTGGTGTAGCGGTGAAATGCGCAGAGATCAGGAGGAACACCGGAGGCGAAGGCGGCCTGCCGGCCGGGCACTGACGCTCAGGTGCGAAAGCGCG…	Bacteria	Actinobacteria	Actinobacteria	NA	NA	Thermobispora	NA	0	0	0	0	0	0	0	0	0	0	0	0	0	0	0	0	0	0	0	0	0	0	0	0	0	0	0	0	0	0	0	0	0	0	0	0	0	7	0
10652fc54b6701a1b6ded60be533eb2c	GGCAGCAGTGGGGAATATTGGACAATGGGCGAAAGCCTGATCCAGCCATGCCGCGTGGGTGAAGAAGGCCTTCGGGTTGTAAAGCCCTTTTGTTGGGAAAGAAAGACGTCCGGTTAATACCCGGATGGAATGACGGTACCCAAAGAATAAGCACCGGCTAACTTCGTGCCAGCAGCCGCGGTAATACGAAGGGTGCAAGCGTTACTCGGAATTACTGGGCGTAAAGGGTGCGTAGGTGGTTCGTTAAGTCTGATGTGAAAGCCCTGGGCTCAACCTGGGAATTGCATTGGATACTGGCGGGCTGGAGTGCGGTAGAGGGTAGTGGAATTCCCGGTGTAGCAGTGAAATGCGTAGATATCGGGAGGAACATCCGTGGCGAAGGCGACTACCTGGACCAGC…	Bacteria	Proteobacteria	Gammaproteobacteria	Xanthomonadales	Xanthomonadaceae	uncultured	Luteimonas sp. FS43	0	0	0	0	0	0	0	0	0	0	0	0	0	0	0	0	0	0	0	0	0	0	0	0	0	0	0	0	0	9	0	0	0	0	0	0	0	0	0
10664135b59a6e43be506ae661690f19	GGCTGCAGTGGGGAATATTGGACAATGGGCGAAAGCCTGATCCAGCAATACCGCGTGTGTGAAGAAGGCCCTAGGGTTGTAAAGCACTTTTGTTAGGGAGAACGGGTTTTGTAGCTAATACCTATAGAATCTGATGTTACCTAAAGAATAAGCACCGGCTAACTCCGTGCCAGCAGCCGCGGTAATACGGAGGATCCGAGCGTTATCCGGATTTATTGGGTTTAAAGGGAGCGTAGGTGGACAGTTAAGTCAGTTGTGAAAGTTTGCGGCTCAACCGTAAAATTGCAGTTGATACTGGCTGTCTTGAGTACAGTAGAGGTGGGCGGAATTCGTGGTGTAGCGGTGAAATGCTTAGATATCACGAAGAACTCCGATTGCGAAGGCAGCTCACTGGACTGC…	Bacteria	Bacteroidetes	Bacteroidia	Bacteroidales	Bacteroidaceae	Bacteroides	NA	0	0	0	0	0	0	0	0	1	0	0	0	0	0	0	0	0	0	0	0	0	0	0	0	0	0	0	0	0	0	0	0	0	0	0	0	0	0	0
10682462a02370b1172a980bacbcc5b5	GGCTGCAGTGGGGAATATTGCACAATGGAGGAAACTCTGATGCAGCAACGCCGCGTGAAGGAAGAAGGTTTTCGGATCGTAAACTTCTATCGATAGGGAAGAAAGAAATGACGGTACCTAAATAAGAAGCCCCGGCTAACTACGTGCCAGCAGCCGCGGTAATACGTAGGGGGCAAGCGTTATCCGGAATTACTGGGTGTAAAGGGAGCGTAGGCGGCATGGTAAGTTAGATGTGAAAGCCCGGGGCTTAACCCCGAGGATTGCATTTAAAACTATCAAGCTAGAGTACAGGAGAGGAAAGCGGAATTCCTAGTGTAGCGGTGAAATGCGTAGATATTAGGAAGAACACCAGTGGCGAAGGCGGCTTTCTGGACTGAAACTGACGCTGAGGCTCGAAAG…	Bacteria	Firmicutes	Clostridia	Clostridiales	Lachnospiraceae	Tyzzerella	NA	0	0	0	0	0	0	0	0	0	0	0	22	0	0	0	0	0	0	13	0	0	0	0	0	0	0	0	0	0	0	0	0	0	0	0	0	0	0	0
106a9a0485f76ac076b11a4ec7fa045f	GGCTGCAGTGGGGAATATTGCACAATGGGCGCAAGCCTGATGCAGCCATGCCGCGTGTATGAAGAAGGCCTTCGGGTTGTAAAGTACTTTCAGCGGGGAGGAAGGTGTTGTGGTTAATAACCGCAACAATTGACGTTACCCGCAGAAGAAGCACCGGCTAACTCCGTGCCAGCAGCCGCGGTAATACGGAGGGTGCAAGCGTTAATCGGAATTACTGGGCGTAAAGCGCACGCAGGCGGTCTGTCAAGTCGGATGTGAAATCCCCGGGCTCAACCTGGGAACTGCATTCGAAACTGGCAGGCTTGAGTCTCGTAGAGGGGGGTAGAATTCCAGGTGTAGCGGTGAAATGCGTAGAGATCTGGAGGAATACCGGTGGCGAAGGCGGCCCCCTGGACGAAG…	Bacteria	Proteobacteria	Gammaproteobacteria	Enterobacteriales	Enterobacteriaceae	Dickeya	Dickeya phage phiDP10.3	0	0	0	0	0	0	0	0	0	0	0	0	0	0	0	0	0	0	0	19	0	0	0	0	0	0	0	0	0	0	0	0	0	0	0	0	0	0	0
10968d33f3a9276cec5efd7b1621404b	GGCAGCAGTGGGGAATATTGCACAATGGGCGAAAGCCTGATGCAGCGACGCCGCGTGAGGGATGACGGCCTTCGGGTTGTAAACCTCTTTCAGTAGGGAAGAAGCCTTTCGGGGTGACGGTACCTGCAGAAGAAGCGCCGGCTAACTACGTGCCAGCAGCCGCGGTAATACGTAGGGCGCAAGCGTTGTCCGGAATTATTGGGCGTAAAGAGCTCGTAGGCGGCTTGTCGCGTCTGCTGTGAAAACGCAAGGCTTAACCTTGCGCCTGCAGTGGGTACGGGCAGGCTAGAGTGCGGTAGGGGAGACTGGAATTTCTGGTGTAGCGGTGGAATGCGCAGATATCAGGAGGAACACCGGTGGCGAAGGCGGGTCTCTGGGCCGTTACTGACGCTGAGGAGC…	Bacteria	Actinobacteria	Actinobacteria	Micrococcales	Bogoriellaceae	Georgenia	Georgenia sp. SSCS26	0	11	0	0	0	0	0	0	38	0	0	0	0	0	0	0	0	0	0	0	0	0	0	0	0	0	0	0	0	0	0	0	0	0	0	0	0	0	0
10973be01d4d095110e56b9270d9fbbe	GGCAGCAGTGGGGAATCTTAGACAATGGGGGAAACCCTGATCTAGCCATGCCGCGTGATCGATGAAGGCCTTAGGGTTGTAAAGATCTTTCGCTGAGGAAGATAATGACTGTACTCAGTAAAGAAGCCCCGGCTAACTCCGTGCCAGCAGCCGCGGTAATACGGAGGGGGCTAGCGTTATTCGGAATTACTGGGCGTAAAGCGCACGTAGGCGGATCAGAAAGTAGGGGGTGAAATCCCGGGGCTCAACCCCGGAACTGCCTTCTAAACTCCTGGTCTTGAGTTCGAGAGAGGTGAGTGGAATTCCGAGTGTAGAGGTGAAATTCGTAGATATTCGGAGGAACACCAGTGGCGAAGGCGGCTCACTGGCTCGATACTGACGCTGAGGTGCGAAAGCGTG…	Bacteria	Proteobacteria	Alphaproteobacteria	Rhodobacterales	Rhodobacteraceae	Gemmobacter	NA	0	0	0	0	0	0	0	0	0	0	0	0	0	0	0	0	0	0	0	0	0	0	0	0	0	0	0	0	0	9	11	0	0	13	0	0	0	0	7
1098b38a65d9bbbb3cec8a97e0ae10b2	GGCAGCAGTGGGGAATATTGGACAATGGGCGCAAGCCTGATCCAGCCATGCCGCGTGAGTGATGAAGGCCCTAGGGTTGTAAAGCTCTTTCACCGGTGAAGATAATGACGGTAACCGGAGAAGAAGCCCCGGCTAACTTCGTGCCAGCAGCCGCGGTAATACGAAGGGGGCTAGCGTTGTTCGGAATTACTGGGCGTAAAGCGCACGTAGGCGGATCGGTCAGTTAGGGGTGAAATCCCGGGGCTCAACCCCGGAACTGCCTTTAATACTGCCGGTCTAGAGTCCGAGAGAGGTGAGTGGAATTCCGAGTGTAGAGGTGAAATTCGTAGATATTCGGAGGAACACCAGTGGCGAAGGCGGCTCACTGGCTCGGTACTGACGCTGAGGTGCGAAAGCGTG…	Bacteria	Proteobacteria	Alphaproteobacteria	Rhizobiales	Rhizobiaceae	Nitratireductor	NA	0	0	0	0	0	0	0	0	0	0	0	0	0	0	0	0	0	0	0	0	0	0	0	0	0	0	0	0	0	0	11	0	0	0	0	0	0	0	0
10a8c1107898af848542f7e8c8c4e0a6	GGCAGCAGTGAGGAATATTGGTCAATGGGCGAGAGCCTGAACCAGCCATGCCGCGTGCAGGATGACGGCGCTACGCGTTGTAAACTGCTTTTGTACGGGAGTAAAAAGGATTACGTGTAATCCCTTGCAAGTACTGTACGAATAAGGATCGGCTAACTCCGTGCCAGCAGCCGCGGTAATACGGAGGATCCAAGCGTTATCCGGATTTATTGGGTTTAAAGGGTGCGCAGGCGGGCTATTAAGTTAGTCGTTAAATATGGAGGCTCAACCTTCACACGGCGATTAATACTGGTAGTCTAGAGATTAGATGCAGAGGGCGGAATGTGTGGTGTAGCGGTGAAATGCTTAGATATCACACAGAACACCGATTGCGAAGGCAGCTCTCTAATCTACATCTGA…	Bacteria	Bacteroidetes	Bacteroidia	Bacteroidales	Rikenellaceae	Mucinivorans	uncultured Rikenella sp.	0	0	0	0	0	0	0	0	0	0	0	0	0	0	0	0	0	0	0	0	0	0	0	0	0	0	0	0	0	0	0	0	0	0	3	0	0	0	0
10b55a74f41222b74344fd5637f44fe9	GGCTGCAGTGAGGAATATTGGACAATGGGCGCAAGCCTGATCCAGCCATGCCGCGTGCAGGAAGAAGGTTCTATGGATCGTAAACTGCTTTTATACGGGAAGAAAAACAACTACGTGTAGTTGACTGACTGTACTGTAAGAATAAGGATCGGCTAACTCCGTGCCAGCAGCCGCGGTAATACGGAGGATCCAAGCGTTATCCGGAATCATTGGGTTTAAAGGGTCCGTAGGCGGATTGATAAGTCAGCGGTGAAAGTTTGTGGCTTAACCATAAAATTGCCGTTGATACTGTTAGTCTTGAATAATTATGAAGTAGCTAGAATATGTAGTGTAGCGGTGAAATGCTTAGATATTACATGGAATACCGATTGCGAAGGCAGGTTACTAATAATTTATTGA…	Bacteria	Bacteroidetes	Bacteroidia	Flavobacteriales	Flavobacteriaceae	Flavobacterium	uncultured Salibacter sp.	0	0	0	0	0	0	0	0	0	0	0	0	0	0	0	0	0	0	0	0	0	0	0	0	0	0	0	0	0	0	10	0	0	0	0	0	0	0	0
10c4bf985b1b1f7f92118adf8a809432	GGCTGCAGTGAGGAATATTGGTCAATGAGCGAAAGCTTGAACCAGCCAAGTCGCGTGAAGGATGAATGTTCTAAGAATTGTAAACTTCTTTTATATAGGAATAAAGTGAGCCACGTGTGGTTTTTTGCATGTACTATATGAATAAGGATCGGCTAACTCCGTGCCAGCAGCCGCGGTAATACGGAGGATCCGAGCGTTATCCGGATTTATTGGGTTTAAAGGGTGCGCAGGCGGGAAATTAAGTCGGCGGTGAAATTTTGCGGCTCAACCGTAAAAGTGCCTTCGAAACTGGTTTTCTTGAGTGTAGATGAAGTAGGCGGAATTTGTGGTGTAGCGGTGAAATGCATAGATATCACGAGGAACTCCGATTGCGCAGGCAGCTTACTAAGCTACTACTGA…	Bacteria	Bacteroidetes	Bacteroidia	Bacteroidales	Dysgonomonadaceae	Proteiniphilum	NA	0	0	0	0	0	0	0	0	0	0	0	0	0	0	0	0	0	0	0	0	43	0	40	56	0	0	0	0	9	0	0	0	0	0	0	13	0	0	0
10cc2ed6c01363c06a3ae3e9faed8674	GGCAGCAGTGAGGGATATTGGTCAATGGGGGAAACCCTGAACCAGCAACGCCGCGTGAGGGAAGACGGTTTTCGGATTGTAAACCTCTGTCCTCTGTGAAGATAATGACGGTAGCAGAGGAGGAAGCTCCGGCTAACTACGTGCCAGCAGCCGCGGTAATACGTAGGGAGCAAGCGTTGTCCGGATTTACTGGGTGTAAAGGGTGCGTAGGCGGCAAAGCAAGTCAGGAGTGAAATCTATGGGCTCAACCCATAAACTGCTCTTGAAACTGTTTTGCTTGAGTGAAGTAGAGGTAGGCGGAATTCCCGGTGTAGCGGTGGAATGCGTAGAGATCGGGAGGAACACCAGTGGCGAAGGCGGCCTACTGGGCTTTAACTGACGCTGAAGCACGAAAGCGTG…	Bacteria	Firmicutes	Clostridia	Clostridiales	Ruminococcaceae	Ruminiclostridium 5	uncultured Clostridia bacterium	0	0	0	0	0	0	0	0	0	0	8	9	8	0	0	0	0	0	0	0	0	0	0	0	0	0	0	23	0	0	0	0	0	0	0	0	0	0	0
10cf4d223bb8321a630e5a1483d4e36c	GGCAGCAGTGGGGAATTTTGGACAATGGGGGGAACCCTGATCCAGCCATCCCGCGTGTGCGACGAAGGCCTTCGGGTTGTAAAGCACTTTTGGCAGGAAAGAAATTGCACGGGATAATACCTCGTGTGGATGACGGTACCATAGGAGGAAGCTCCGGCTAACTACGTGCCAGCAGCCGCGGTAATACGTAGGGAGCAAGCGTTGTCCGGAATTACTGGGCGTAAAGGGTGCGTAGGTGGTCATGTAAGTCAGATGTGAAAGACCCGGGCTTAACCCGGGGGCTGCATTTGAAACTGTGTGACTTGAGTACAGGAGAGGGAAGTGGAATTCCTAGTGTAGCGGTGAAATGCGTAGATATTAGGAGGAACACCAGTGGCGAAGGCGACTTTCTGGACTGTA…	Bacteria	Firmicutes	Clostridia	Clostridiales	Christensenellaceae	Christensenella	Christensenella minuta	0	0	0	0	0	0	0	0	0	0	0	0	0	0	0	0	0	0	0	0	0	0	0	0	0	0	0	0	0	0	0	0	0	0	0	2	0	0	0
10e9026a9e874a6125bce74d672db6d9	GGCTGCAGTTTCGAATCATTCACAATGGGCGAAAGCCTGATGGTGCAATGCCGCGTGTGGGATGAAGGTCTTCGGATCGTAAACCACTGTCATTAAGGACTAAAACACTGTGAAGAGCAGTCTTGAATTAACTTAAAGAGGAAGGGGTGGCTAACTCTGTGCCAGCAGCCGCGGTAATACAGAGACCCCAAGCGTTACTCGGATTCACTGGGCGTAAAGGGTGCGCAGGCGGTCACGTGTGTCAGGTGTGAAATCCCTGGGCTTAACTCCGGAACTGCGCCTGAAACTATGTGACTAGAGTCTTGGAGAGGTAAGCGGAATTTCTGGTGTAGCGGTGAAATGCGTAGATATCAGAAGGAACACCAATGGCGAAGGCAGCTTACTGGACAAGTACTGACG…	Bacteria	Verrucomicrobia	Verrucomicrobiae	Opitutales	Puniceicoccaceae	uncultured	uncultured deep-sea bacterium	0	0	0	0	0	0	0	0	0	0	0	0	0	0	0	0	0	0	0	0	4	0	0	0	0	0	0	0	0	0	0	0	0	0	0	0	0	0	0
10ead090b2d53641c2e43ed0fcd248c3	GGCTGCAGTGGGGAATATTGGACAATGGGCGCAAGCCTGATCCAGCCATGCCGCGTGAGTGATGAAGGCCTTAGGGTTGTAAAGCTCTTTCACCGGTGAAGATAATGACGGTAACCGGAGAAGAAGCCCCGGCTAACTTCGTGCCAGCAGCCGCGGTAATACGAAGGGGGCTAGCGTTGTTCGGAATTACTGGGCGTAAAGCGCACGTAGGCGGATTATTAAGTCAGGGGTGAAATCCCGCAGCTCAACTGCGGAACTGCCTTTGATACTGGTAATCTAGAGACCGAGAGAGGTAAGTGGAACTCCTAGTGTAGAGGTGGAATTCGTAGATATTAGGAAGAACACCAGTGGCGAAGGCGGCTTACTGGCTCGGAACTGACGCTGAGGTGCGAAAGCGTG…	Bacteria	Proteobacteria	Alphaproteobacteria	Rhizobiales	Rhizobiaceae	Allorhizobium-Neorhizobium-Pararhizobium-Rhizobium	[Pseudomonas] geniculata	0	0	0	0	0	0	0	0	0	0	0	0	0	0	0	0	0	0	0	0	0	0	0	0	0	0	0	0	0	0	0	0	5	8	0	0	0	0	0
1109647e4a9aa4e40ae22cf0e68977ea	GGCAGCAGTGGGGAATTTTGGACAATGGGGGCAACCCTGATCCAGCCATCCCGCGTGTGCGATGAAGGCCTTCGGGTTGTAAAGCACTTTTGGCAGGGAAGAAAAGCCACGGGATAATACCCTGTGGTGCTGACGGTACCTGCAGAATAAGCACCGGCTAACTACGTGCCAGCAGCCGCGGTAATACGTAGGGTGCAAGCGTTAATCGGAATTACTGGGCGTAAAGCGTGCGCAGGCGGTTTGGCAAGAAGGATGTGAAATCCCGGGGCTTAACCTCGGAACTGCATTCTTAACTGCCAGGCTAGAGTATGTCAGAGGGGGGTAGAATTCCACGTGTAGCAGTGAAATGCGTAGAGATGTGGAGGAATACCGATGGCGAAGGCAGCCCCCTGGGATAAT…	Bacteria	Proteobacteria	Gammaproteobacteria	Betaproteobacteriales	Burkholderiaceae	Parapusillimonas	unidentified marine bacterioplankton	0	0	0	0	0	0	0	0	0	0	0	0	0	0	0	0	0	0	0	0	0	0	0	0	0	0	0	0	0	0	0	0	0	25	0	0	0	0	0
1173a2e9c105ecfacb1db971c089abed	GGCAGCAGTGGGGAATATTGCACAATGGGCGAAAGCCTGATGCAGCGACGCCGCGTGAGGGATGAAGGCCTTCGGGTTGTAAACCTTTTTCGCTTCAGACCAAGGGCTGTTTTTGTTCAGTTTGAGGGTATGAGGTAAAGAAGCGCCGGCTAACTACGTGCCAGCAGCCGCGGTAATACGTAGGGCGCGAGCGTTGTCCGGAATTATTGGGCGTAAAGGGCTTGTAGGCGGCTTGTCGCGTCTGCCGTGAAATGCTTCAGCTTAACTGGAGCAGTGCGGTGGGTACGGGCAGGCTTGAGTGTGGTAGGGGAGATTGGAATTCCTGGTGTAGCGGTGAAATGCGTAGAGATGTGGAGGAACACCAGTGGCGAAGGCGACTCTTTGGTCTGTAACTGACGC…	Bacteria	Actinobacteria	Actinobacteria	Actinomycetales	Actinomycetaceae	Schaalia	NA	0	0	0	0	0	3	0	0	0	0	0	0	0	0	0	0	0	0	0	0	0	0	0	0	0	0	0	0	0	0	0	0	0	0	0	0	0	0	0
11779ebe53c69b5e7159b47ed801880f	GGCAGCAGTGGGGAATATTGGACAATGGGCGAAAGCCTGATCCAGCCATGCCGCGTGAGTGATGAAGGCCCTAGGGTTGTAAAGCTCTTTCACCGGTGAAGATAATGACGGTAACCGGAGAAGAAGCCCCGGCTAACTTCGTGCCAGCAGCCGCGGTAATACGAAGGGGGCTAGCGTTGTTCGGAATTACTGGGCGTAAAGCGCACGTAGGCGGACATTTAAGTCAGGGGTGAAATCCCGGGGCTCAACCCCGGAACTGCCTTTGATACTGGGTGTCTCGAGTCCGGAAGAGGTGAGTGGAATTCCGAGTGTAGAGGTGAAATTCGTAGATATTCGGAGGAACACCAGTGGCGAAGGCGGCTCACTGGTCCGGTACTGACGCTGAGGTGCGAAAGCGTG…	Bacteria	Proteobacteria	Alphaproteobacteria	Rhizobiales	Rhizobiaceae	Ensifer	NA	0	0	0	0	0	6	0	0	0	0	0	0	0	0	0	0	0	0	0	0	0	0	0	0	0	0	0	0	0	0	0	0	0	0	0	0	0	0	0
118652419715e9ddfea86d92aa88bfc6	GGCAGCAGTGGGGAATATTGCACAATGGGCGGAAGCCTGATGCAGCAACGCCGCGTGAGCGATGAAGGCTTTCGGGTCGTAAAGCTCTGTCCTAAGGGAAGATAATGACGGTACCTTAGGAGGAAGCCCCGGCTAACTACGTGCCAGCAGCCGCGGTAACACGTAGGGGGCGAGCGTTGTCCGGAATCACTGGGCGTAAAGGGCACGCAGGCGGCTGATGCAGGCGGGGATGTGAAAGATGAGGGCCCAACCCTTACAGGACACCCCGAACCGCACAGCTAGAGTGCTGGAGAGGCAGGCAGAATTCCTGGTGTAGCGGTGAAATGCGCAGATATCAGGAGGAATACCGGAGGCGAAGGCGGCCTGCCGGACAGACACTGACGCTCAGGTGCGAAAGCG…	Bacteria	Firmicutes	Clostridia	Clostridiales	Peptostreptococcaceae	Peptoclostridium	NA	0	0	0	0	0	0	0	0	0	0	0	0	0	0	0	0	0	0	0	0	0	0	0	0	0	0	0	0	0	0	2	0	0	0	0	0	0	0	0
1188274b3f6417780849fa53786b3b3b	GGCAGCAGTGAGGAATATTGGGCAATGGGCGAAAGCCTGACCCAGCCACGCCGCGTGAGTGATGAAGGCCCTCGGGTTGTAAAGCTCTGTGGGGAGGGAAGAAAAACTCGGATTCGAATAGGGTCTGAGGTTGACGGTACCTCCTTAGCAAGCACCGGCTAACTCTGTGCCAGCAGCCGCGGTAAGACAGAGGGTGCAAACGTTGCTCGGAATTACTGGGCGTAAAGGGCGCGTAGGCGGACTTGGAAGTCGGGTGTGAAATCCCTGGGCTCAACCTAGGAACTGCATTCGAAACTCCAGGTCTAGAGTGACGGAGAGGAAAGCGGAATTCCCGGTGTAGAGGTGAAATTCGTAGATATCGGGAGGAACACCAGAGGCGAAGGCGGCTTTCTGGACGTC…	Bacteria	Proteobacteria	Deltaproteobacteria	Myxococcales	Sandaracinaceae	uncultured	uncultured compost bacterium	0	0	0	0	0	0	0	0	0	0	0	0	0	0	0	0	0	0	0	0	0	0	0	0	0	0	0	0	0	17	0	0	0	0	0	0	0	0	0
119d86f18e11397ed2d590810d4f00fc	GGCAGCAGTGGGGAATATTGCACAATGGGCGAAAGCCTGATGCAGCGACGCCGCGTGAGGGATGAAGGCCTTCGGGTTGTAAACCTTTTTCGCTTTTGATCAAGGCGCGTCTTTGGGGCGTGTTGAGAGTATGAGGTAAAGAAGCACCGGCTAACTACGTGCCAGCAGCCGCGGTAATACGTAGGGTGCGAGCGTTGTCCGGAATTATTGGGCGTAAAGGGCTTGTAGGTGGCTTGTCGCGTCTGCCGTGAAATGTGCTGGCTTAACTGGTGCAGTGCGGTGGGTACGGGCAGGCTTGAGTGTGGTAGGGGAGATTGGAATTCCTGGTGTAGCGGTGGAATGCGCAGATATCAGGAAGAACACCGGTGGCGAAGGCGGGTCTCTGGGCCATTACTGACG…	Bacteria	Actinobacteria	Actinobacteria	Actinomycetales	Actinomycetaceae	Actinomyces	NA	0	0	0	0	0	0	0	0	0	0	0	0	0	0	0	0	0	0	0	0	0	0	0	0	40	0	0	0	0	0	0	0	0	0	0	0	0	0	0
119d9b03c3f1e7dddbc895394cd6adff	GGCAGCAGTAGGGAATTTTCCACAATGGACGAAAGTCTGATGGAGCAACGCCGCGTGAACGATGAAGGTCTTCGGATTGTAAAGTTCTGTTGTCAGAGACGAACAAGTACCGTTCGAACAGGGCGGTACCTTGACGGTACCTGACGAGAAAGCCACGGCTAACTACGTGCCAGCAGCCGCGGTAATACGTAGGTGGCAAGCGTTGTCCGGAATTATTGGGCGTAAAGCGCGCGCAGGCGGCTATGTAAGTCTGGTGTTAAAGCCCGGGGCTCAACCCCGGTTCGCATCGGAAACTGTGTAGCTTGAGTGCAGAAGAGGAAAGCGGTATTCCACGTGTAGCGGTGAAATGCGTAGAGATGTGGAGGAACACCAGTGGCGAAGGCGGCTTTCTGGTCTGTA…	Bacteria	Firmicutes	Bacilli	Bacillales	Paenibacillaceae	Brevibacillus	NA	0	21	50	57	40	0	46	25	0	0	0	0	0	0	0	0	0	0	0	14	0	0	0	0	0	0	0	0	0	32	0	0	18	0	20	19	0	0	28
11a3efb701170e2657e82187aff2123c	GGCAGCAGTGGGGAATATTGGACAATGGGGGAAACCCTGACCGAGCAACGCCGCGTGAGTGAAGAAGGCCTTCGGGTTGTAAAGCTCTGCTGTAAGGGAAGAATAATAGGTAGAGGGAATGCTATCTATATGACGGTACCTTACCAGAAAGCCACGGCTAACTACGTGCCAGCAGCCGCGGTAATACGGGGGGTGCAAGCGTTAATCGGAATTACTGGGCGTAAAGGGCGCGTAGGTGGTACCTTAAGTCAGATGTGAAAGCCCCGGGCTCAACCTGGGAATTGCATTTGATACTGGGGTGCTAGAGTGTGGTAGAGAGTAGCGGAATTTCTGGTGTAGCGGTGAAATGCGTAGATATCAGAAGGAACATCAATGGCGAAGGCAGCTACTTGGGCCAAC…	Bacteria	Proteobacteria	Gammaproteobacteria	Cardiobacteriales	Wohlfahrtiimonadaceae	Wohlfahrtiimonas	NA	0	0	0	0	0	0	0	0	0	0	2	0	0	0	0	0	0	0	0	0	0	0	0	0	0	0	0	0	0	0	0	0	0	0	0	0	0	0	0
11ca10a6243b5cba9c6336ff461f4e8a	GGCAGCAGTGGGGAATATTGCACAATGGGCGGAAGCCTGATGCAGCGACGCCGCGTGAGGGATGACGGCCTTCGGGTTGTAAACCTCTTTCGCCAGGGACGAAGCGCGAGTGACGGTACCTGGAGAAGAAGCACCGGCCAACTACGTGCCAGCAGCCGCGGTAATACGTAGGGTGCGAGCGTTGTCCGGAATTACTGGGCGTAAAGAGCTCGTAGGCGGTTTGTCACGTCGTCTGTGAAATCCTGCAACTCAATTGCAGGCGTGCAGGCGATACGGGCAGACTTGAGTACTACAGGGGAGACTGGAATTCCTGGTGTAGCGGTGAAATGCGCAGATATCAGGAGGAACACCGGTGGCGAAGGCGGGTCTCTGGGTAGTAACTGACGCTGAGGAGCGAAA…	Bacteria	Actinobacteria	Actinobacteria	Corynebacteriales	Gordoniaceae	Gordonia	NA	0	0	0	0	0	0	0	0	0	0	0	0	0	0	0	0	0	0	0	0	0	0	7	0	0	0	0	0	0	0	0	0	0	0	0	0	0	0	0
11d569a8f464a166cf09fdc658224f29	GGCAGCAGTAAGGAATATTGGTCAATGGACGGAAGTCTGAACCAGCCATGCCGCGTGCAGGACGACTGCCCTATGGGTTGTAAACTGCTTTTATACGGGAACAAACCCCTATACGTGTATAGGGCTGAGTGTACTGTAGGAATAAGGATCGGCTAACTCCGTGCCAGCAGCCGCGGTAATACGGAGGATCCGAGCGTTATCCGGATTTATTGGGTTTAAAGGGTGCGTAGGCGGCTTCATAAGTCAGGGGTGAAATTCGGCAGCTCAACTGTCGGCGTGCCTTTGATACTGTGGGGCTTGAATTTGGTCGAAGGAGGCGGAATGGGACAAGTAGCGGTGAAATGCATAGATATGTCCCGGAACCCCAATTGCGAAGGCAGCTTTCTAGGCCAACATTGA…	Bacteria	Bacteroidetes	Bacteroidia	Sphingobacteriales	Sphingobacteriaceae	uncultured	Sphingobacterium jejuense	5	0	0	38	0	0	0	0	38	0	0	0	0	0	0	0	0	0	0	0	0	0	0	0	0	0	0	0	0	29	12	0	16	0	0	0	0	0	17
1211f7cc3a14b8ea63872dd851373373	GGCAGCAGTGAGGAATATTGGTCAATGGACGGAAGTCTGAACCAGCCATGCCGCGTGCAGGAAGAATGTCCTATGGATTGTAAACTGCTTTTATACGGGAAGAAACGCATCGACGTGTCGATGTTTGACGGTACCGTAAGAATAAGGATCGGCTAACTCCGTGCCAGCAGCCGCGGTAATACGGAGGATCCTAGCGTTATCCGGAATTATTGGGTTTAAAGGGTCCGTAGGCGGCTTGATAAGTCAGCGGTGAAAGTTTTTGGCTTAACCAAAAAATTGCCGTTGATACTGTTTAGCTTGAATAATTGTGAAGTAACTAGAATATGTAGTGTAGCGGTGAAATGCTTAGATATTACATGGAATACCAATTGCGCAGGCAGGTTACTAATAATTTATTGA…	Bacteria	Bacteroidetes	Bacteroidia	Flavobacteriales	Flavobacteriaceae	Flavobacterium	Flavobacterium sp. ABG	0	0	0	0	0	0	0	0	0	0	0	0	0	0	0	0	0	0	0	0	0	0	0	0	0	0	0	0	0	86	0	0	53	0	188	74	0	21	54
1257919601be7a10bfa51f75415e2bfa	GGCTGCAGTGAGGAATATTGGTCAATGGACGCGAGTCTGAACCAGCCAAGTAGCGTGAAGGATGACTGCCCTATGGGTTGTAAACTTCTTTTGTTAGGGAATAAAGTGCACCACGTGTGGTGTTTTGTATGTACCTTTCGAATAAGGATCGGCTAACTCCGTGCCAGCAGCCGCGGTAATACGGAGGATCCGAGCGTTATCCGGATTTATTGGGTTTAAAGGGTGCGCAGGCGGATTTGTAAGTCAGCGGTGAAATCTCCAGGCTCAACCTGGAACCTGCCGTTGAAACTGCAGATCTTGAGTATGGATGAAGTAGGCGGAATTCGTTGTGTAGCGGTGAAATGCTTAGATATAACGAGGAACTCCAATTGCGTAGGCAGCTTACTAAGCCATAACTGA…	Bacteria	Bacteroidetes	Bacteroidia	Bacteroidales	Dysgonomonadaceae	Dysgonomonas	bacterium endosymbiont of Onthophagus Taurus	0	0	0	0	0	0	0	0	0	0	0	0	0	0	0	0	0	0	0	0	0	0	0	0	0	0	0	0	0	0	0	0	15	0	0	0	0	0	0
12659cd63acd583c25cae985c347e676	GGCTGCAGTGGGGAATATTGGACAATGGGCGGAAGCCTGATCCAGCCATCCCGCGTGTATGATGAAGGCCTTCGGGTTGTAAAGTACTTTTGACAGGGAAGAAACGGCACCACCTAATACGTGGTGTTACTGACGGTACCTGTAGAATAAGCACCGGCTAACTACGTGCCAGCAGCCGCGGTAATACGTAGGGTGCAAGCGTTAATCGGAATTACTGGGCGTAAAGGGTACGCAGGCGGCTAGGAAAGAAGGATGTGAAATCCCAGGGCTCAACCTTGGAACTGCATTCTTAACTGCCTAGCTAGAGTATGTCAGAGGGGGGTAGAATTCCACGTGTAGCAGTGAAATGCGTAGATATGTGGAGGAATACCGATGGCGAAGGCAGCCCCCTGGGATAAT…	Bacteria	Proteobacteria	Gammaproteobacteria	Betaproteobacteriales	Burkholderiaceae	Paenalcaligenes	NA	0	0	0	0	0	0	0	0	0	0	0	0	0	0	0	0	0	0	0	0	0	0	0	0	0	0	0	0	0	0	0	0	0	0	0	0	6	0	0
1274b6edb6936c8629fd6f2a20be6faa	GGCAGCAGTGGGGAATTTTGGACAATGGGGGAAACCCTGATCCAGCCATCCCGCGTGTGCGATGAAGGCCTTCGGGTTGTAAAGCACTTTTGGCAGGGAAGAAAAGGCGCTGGTTAATACCTGGCGCCGCTGACGGTACCTGCAGAATAAGCACCGGCTAACTACGTGCCAGCAGCCGCGGTAATACGTAGGGTGCAAGCGTTAATCGGAATTACTGGGCGTAAAGCGTGCGCAGGCGGTTTGGCAAGAAGGATGTGAAATCCCGGGGCTTAACCTCGGAACTGCATTCTTAACTGCCAGGCTAGAGTATGTCAGAGGGGGGTAGAATTCCGCGTGTAGCAGTGAAATGCGTAGAGATGCGGAGGAATACCGATGGCGAAGGCAGCCCCCTGGGATAAT…	Bacteria	Proteobacteria	Gammaproteobacteria	Betaproteobacteriales	Burkholderiaceae	Pusillimonas	NA	0	0	0	0	0	0	0	0	0	0	0	0	0	0	0	0	0	0	0	0	0	0	0	0	0	0	0	0	0	0	0	0	0	0	11	0	0	0	0
128b9c3d0c8b53919901bc4e9056b94a	GGCTGCAGTGAGGAATATTGGTCAATGGGCGCGAGCCTGAACCAGCCAAGTCGCGTGAAGGATGAAGGATCTATGGGTTGTAAACTGCTTTTTTACGGGAACAAACGCCGGTACGTGTACCGGTCTGAGTGTACCGTAAGAATAAGGATCGGCTAACTCCGTGCCAGCAGCCGCGGTAATACGGAGGATCCAAGCGTTATCCGGAATCATTGGGTTTAAAGGGTCCGTAGGCGGCCTTATAAGTCAGCGGTGAAAGTTTTTGGCTTAACCAAAAAATTGCCGTTGATACTGTAGGGCTTGAATTTTTGTGAAGTAACTAGAATATGTAGTGTAGCGGTGAAATGCTTAGATATTACATGGAATACCAATTGCGAAGGCAGGTTACTAACAAACGATTGA…	Bacteria	Bacteroidetes	Bacteroidia	Flavobacteriales	Flavobacteriaceae	Flavobacterium	Flavobacterium sp. wh15	0	0	0	2	0	0	0	0	0	0	0	0	0	0	0	0	0	0	0	0	0	0	0	0	0	0	0	0	0	0	0	0	0	0	0	0	0	0	0
12a57742e1fd9023f0f3fbfe803d0b97	GGCTGCAGTAGGGAATCTTCCACAATGGGCGCAAGCCTGATGGAGCAACGCCGCGTGTGTGATGAAGGCTTTCGGGTCGTAAAGCACTGTTGTATGGGAAGAAATGCTAAAATAGGGAATGATTTTAGTTTGACGGTACCATACCAGAAAGGGACGGCTAAATACGTGCCAGCAGCCGCGGTAATACGTATGTCCCGAGCGTTATCCGGATTTATTGGGCGTAAAGCGAGCGCAGACGGTTGATTAAGTCTGATGTGAAAGCCCGGAGCTCAACTCCGGAATGGCATTGGAAACTGGTTAACTTGAGTGTTGTAGAGGTAAGTGGAACTCCATGTGTAGCGGTGGAATGCGTAGATATATGGAAGAACACCAGTGGCGAAGGCGGCTTACTGGACAACA…	Bacteria	Firmicutes	Bacilli	Lactobacillales	Leuconostocaceae	Leuconostoc	NA	0	0	0	0	0	4	0	0	0	0	0	0	0	0	0	0	0	0	0	0	0	0	0	0	0	0	0	0	12	0	0	0	0	694	0	0	0	0	0
12b012e5350cbef3848bf7cb3cf703b5	GGCTGCAGTAAGGAATATTGGTCAATGGAGGGAACTCTGAACCAGCCATGCCGCGTGCAGGACGACTGCCCTATGGGTTGTAAACTGCTTTTATACGGGAATAAACCTAGGTACGTGTACCTAGCTGAATGTACTGTAAGAATAAGGATCGGCTAACTCCGTGCCAGCAGCCGCGGTAATACGGAGGATCCAAGCGTTATCCGGATTTATTGGGTTTAAAGGGTGCGTAGGCGGCTAATTAAGTCAGGAGTGAAATACGGCAGCTCAACTGTCGCAGTGCTTTTGATACTGGTTAGCTTGAATGTGGACGAAGATGGCGGAATGAGACAAGTAGCGGTGAAATGCATAGATATGTCTCAGAACTCCGATTGCGAAGGCAGCTGTCTAGGTCATTATTGA…	Bacteria	Bacteroidetes	Bacteroidia	Sphingobacteriales	Sphingobacteriaceae	Sphingobacterium	NA	0	0	0	0	0	0	0	0	0	0	0	0	0	0	0	0	0	0	0	0	0	0	0	0	0	0	0	0	0	10	0	0	0	0	0	0	0	0	0
12e473b499b5a991f73d75eccb9bd70f	GGCAGCAGTGGGGAATATTGCACAATGGGCGCAAGCCTGATGCAGCAACGCCGCGTGAGGGATGACGGCCTTCGGGTTGTAAACCTCTTTTAGTAGGGAAGAAGCGAGAGTGACGGTACCTACAGAAAAAGCACCGGCTAACTACGTGCCAGCAGCCGCGGTAATACGTAGGGTGCAAGCGTTGTCCGGAATTATTGGGCGTAAAGAGCTCGTAGGCGGCTTGTCGCGTCTGCTGTGAAAACCCGGGGCTCAACCCCGGGCCTGCAGTGGGTACGGGCAGGCTAGAGTGCGGTAGGGGAGATTGGAATTCCTGGTGTAGCGGTGGAATGCGCAGATATCAGGAGGAACACCGATGGCGAAGGCAGATCTCTGGGCCGCTACTGACGCTGAGGAGCGAAA…	Bacteria	Actinobacteria	Actinobacteria	Micrococcales	Microbacteriaceae	Leucobacter	NA	0	0	0	0	0	0	0	0	0	0	0	0	0	0	96	0	0	0	0	0	0	0	0	0	0	0	0	0	0	0	0	0	0	0	0	0	0	0	0
12e88f4e1bef9fbe9c6ef26a4c1d4c65	GGCTGCAGTGGGGAATCTTGGACAATGGGCGGAAGCCTGATCCAGCCATGCCGCGTGTGTGAAGAAGGCCCTAGGGTTGTAAAGCACTTTCAATGAGGAGGAAGGCTTGGTGCTAATACCATCAAGTACTTGACGTTACTCATAGAAGAAGCACCGGCTAATTTCGTGCCAGCAGCCGCGGTAATACGAAAGGTGCGAGCGTTAATCGGAATTACTGGGCGTAAAGCGCGCGTAGGTGGTTAGTTTAGTCTGATGTGAAATCCCTGGGCTCAACCTAGGAACTGCATCGGATACTGGCTAGCTAGAGTACGGTAGAGGGAGGTGGAATTTCCAGTGTAGCGGTGAAATGCGTAGAGATTGGAAGGAACACCAGTGGCGAAGGCGGCCTCCTGGACTGAT…	Bacteria	Proteobacteria	Gammaproteobacteria	Oceanospirillales	Alcanivoracaceae	Alcanivorax	NA	0	0	0	0	0	0	0	0	0	0	0	0	0	0	0	0	0	0	0	0	0	0	6	0	0	0	0	0	0	0	0	0	0	0	0	0	0	0	0
1312f0029c9f431811ffecdc2752403a	GGCAGCAGTAAGGAATATTGGTCAATGGAGGGAACTCTGAACCAGCCATGCCGCGTGCAGGATGACTGCCCTATGGGTTGTAAACTGCTTTTATCTGTGAATAAACCTATCTACGTGTAGATAGCTGAATGTAGCAGAGGAATAAGGATCGGCTAACTCCGTGCCAGCAGCCGCGGTAATACGGAGGATCCAAGCGTTATCCGGATTTATTGGGTTTAAAGGGTGCGTAGGCGGCTTTATAAGTCAGAGGTGAAAGACGGCAGCTTAACTGTCGCAGTGCCTTTGATACTGTATGGCTTGAATTTGATTGAAGATGGCGGAATGAGACAAGTAGCGGTGAAATGCATAGATATGTCTCAGAACCCCGATTGCGAAGGCAGCTGTCTAAGTCAATATTGA…	Bacteria	Bacteroidetes	Bacteroidia	Sphingobacteriales	Sphingobacteriaceae	Sphingobacterium	Bacteroidetes bacterium RBE2CD-54	0	0	0	0	0	0	0	0	0	0	0	0	0	0	0	0	0	0	0	0	0	0	0	0	0	0	0	0	0	4	0	0	0	0	0	0	0	0	0
134057c8e62556918a2e95ae4b0520b4	GGCAGCAGTGGGGAATATTGGACAATGGGGGCAACCCTGATCCAGCCATGCCGCGTGAGTGATGAAGGCCCTAGGGTTGTAAAGCTCTTTTATCCGGGAAGATAATGACTGTACCGGAAGAATAAGCCCCGGCTAACTTCGTGCCAGCAGCCGCGGTAATACGTAGGGTGCAAGCGTTAATCGGAATTACTGGGCGTAAAGCGTGCGCAGGCGGTTTGGCAAGAAAGATGTGAAATCCCAGGGCTCAACCTTGGAACTGCATTTTTAACTGCTAGGCTAGAGTACGTCAGAGGGGGGTGGAATTCCGTGTGTAGCAGTGAAATGCGTAGATATACGGAGGAACACCGATGGCGAAGGCAGCCCCCTGGGATGATACTGACGCTCATGCACGAAAGCGTG…	Bacteria	Proteobacteria	Gammaproteobacteria	Betaproteobacteriales	Burkholderiaceae	Advenella	NA	0	0	0	0	0	0	0	0	0	0	0	0	0	0	0	0	0	0	0	0	0	0	0	0	0	0	0	0	0	0	2	0	0	0	0	0	0	0	0
134bce884a41cd89f895a24855a3bf13	GGCAGCAGTAGGGAATATTGGTCAATGGGCGGGAGCCTGAACCAGCCATGCCGCGTGCGGGATGAAGGCCCTATGGGTCGTAAACCGCTTTTATACGGGAACAATCGCAGCTACGTGTAGCTGTCTGAGTGTACCGTAGGAATAAGGATCGGCTAACTCCGTGCCAGCAGCCGCGGTAATACGGAGGATCCGAGCGTTATCCGGATTTATTGGGTTTAAAGGGTGCGTAGGCGGCATTTTAAGTCAGGGGTGAAATACAGCGGCTCAACCGTTGCAGTGCCTTTGATACTGAAGTGCTTGAATGTGATCGAAGGAGGCGGAACGGGACAAGTAGCGGTGAAATGCATAGATATGTCCCAGAACCCCGATTGCGAAGGCAGCTTCCTAGAACATAATTGA…	Bacteria	Bacteroidetes	Bacteroidia	Sphingobacteriales	Sphingobacteriaceae	Sphingobacterium	NA	0	0	0	0	0	0	0	0	0	0	0	0	0	0	0	0	0	0	0	0	0	0	8	0	0	0	0	0	0	0	0	0	0	0	0	0	0	0	0
137f906804c22ac5b15eabeabf6e768c	GGCTGCAGTGAGGGATATTGGTCAATGGGGGAAACCCTGAACCAGCAACGCCGCGTGAGGGAAGACGGTTTTCGGATTGTAAACCTCTGTCCTCTGTGAAGATAATGACGGTAGCAGAGGAGGAAGCTCCGGCTAACTACGTGCCAGCAGCCGCGGTAATACGTAGGGAGCAAGCGTTGTCCGGATTTACTGGGTGTAAAGGGTGCGTAGGCGGCAAAGCAAGTCAGGAGTGAAATCTATGGGCTCAACCCATAAACTGCTCTTGAAACTGTTTTGCTTGAGTGAAGTAGAGGTAGGCGGAATTCCCGGTGTAGCGGTGGAATGCGTAGAGATCGGGAGGAACACCAGTGGCGAAGGCGGCCTACTGGGCTTTAACTGACGCTGAAGCACGAAAGCGTG…	Bacteria	Firmicutes	Clostridia	Clostridiales	Ruminococcaceae	Ruminiclostridium 5	uncultured Clostridia bacterium	0	0	0	0	0	0	0	0	0	0	8	12	0	0	0	0	0	0	0	0	0	0	0	0	0	0	0	0	0	0	0	0	0	0	0	0	0	0	0
13800dadbba488947b1a98c807b14477	GGCAGCAGTGGGGAATCTTGCGCAATGGGCGAAAGCCTGACGCAGCAACGCCGCGTGAGCGAAGAAGGCCCTTGGGTCGTAAAGCTCTGTAAGGAGGGAAGAATACTGACGGTACCTCCTAAGTAAGCACCGGCTAACTCCGTGCCAGCAGCCGCGGTAATACGGAGGATGCGAGCGTTATCCGGATTTATTGGGTTTAAAGGGTGCGCAGGCGGATTTGTAAGTCAGCGGTGAAATCTCCAGGCTCAACCTGGAACCTGCCGTTGAAACTGCAGATCTTGAGTATGGATGAAGTAGGCGGAATTCGTTGTGTAGCGGTGAAATGCTTAGATATAACGAGGAACTCCAATTGCGTAGGCAGCTTACTAAGCCATAACTGACGCTCAGGCACGAAAGCGT…	Bacteria	Bacteroidetes	Bacteroidia	Bacteroidales	Dysgonomonadaceae	Dysgonomonas	bacterium endosymbiont of Onthophagus Taurus	0	0	0	0	0	0	0	0	0	0	0	0	0	0	0	0	0	0	0	0	0	0	0	0	0	0	0	0	0	0	0	0	0	0	0	3	0	0	0
138ab9f5a894a36e4e36196a6bb67ada	GGCAGCAGTGGGGAATCTTAGACAATGGGGGCAACCCTGATCTAGCCATGCCGCGTGAGTGATGAAGGCCTTAGGGTTGTAAAGCTCTTTCAGCTGGGAAGATAATGACGGTACCAGCAGAAGAAGCCCCGGCTAACTCCGTGCCAGCAGCCGCGGTAATACGGAGGGGGCTAGCGTTGTTCGGAATTACTGGGCGTAAAGCGCACGTAGGCGGACCGGAAAGTTGGGGGTGAAATCCCGGGGCTCAACCTCGGAACTGCCTTCAAAACTATTGGTCTGGAGTTCGAGAGAGGTGAGTGGAATTCCGAGTGTAGAGGTGAAATTCGTAGATATTCGGAGGAACACCAGTGGCGAAGGCGGCTCACTGGCTCGATACTGACGCTGAGGTGCGAAAGCGTG…	Bacteria	Proteobacteria	Alphaproteobacteria	Rhodobacterales	Rhodobacteraceae	Paracoccus	NA	0	0	0	0	0	0	0	0	0	0	0	0	0	0	0	0	0	0	0	9	0	0	0	0	0	0	0	0	0	0	0	0	0	0	0	0	0	0	0
1394d72dc1489ee7f95f865d2ea890a7	GGCTGCAGTGGGGAATATTGCACAATGGGGGGAACCCTGATGCAGCGACGCCGTGTGAGGGATGAAGGCCTTCGGGTTGTAAACCTTTTTCGCTCTTGACCAAGTGCCGCATTTGTGTGGTGTGAGGGTATGGGGTAAAGAAGCACCGGCTAACTACGTGCCAGCAGCCGCGGTAATACGGAGGATCCTAGCGTTATCCGGAATTATTGGGTTTAAAGGGTTCGTAGGCGGGCTTGTAAGTCAGGGGTGAAAGTTAGCGGCTCAACCGTTAAATTGCCTTTGATACTGCTAGTCTTGAATACTTGTGAAGTAACTAGAATATGTGGTGTAGCGGTGAAATGCATAGATATCACATGGAATACCAATTGCGAAGGCAGGTTACTAACATTTTATTGACGC…	Bacteria	Bacteroidetes	Bacteroidia	Flavobacteriales	Flavobacteriaceae	Imtechella	NA	0	0	0	0	0	0	0	0	0	0	0	0	0	0	0	0	0	0	0	0	0	0	0	0	0	0	0	0	0	6	0	0	0	0	0	0	0	0	0
13a88c4fccf7bc19bc3c75a4e864176c	GGCTGCAGTGAGGAATATTGGTCAATGGACGAGAGTCTGAACCAGCCAAGTAGCGTGAAGGATGACTGCCCTATGGGTTGTAAACTTCTTTTATATGGGAATAAAGGAGCCTACGTGTAGGTTTTTGTATGTACCATACGAATAAGGATCGGCTAACTCCGTGCCAGCAGCCGCGGTAATACGGGGGGTGCAAGCGTTAATCGGAATTACTGGGCGTAAAGGGCGCGTAGGTGGTACCTTAAGTCAGATGTGAAAGCCCCGGGCTCAACCTGGGAATTGCATTTGATACTGGGGTGCTAGAGTGTGGTAGAGAGTAGCGGAATTTCTGGTGTAGCGGTGAAATGCGTAGATATCAGAAGGAACATCAATGGCGAAGGCAGCTACTTGGGCCAACACTGA…	Bacteria	Bacteroidetes	Bacteroidia	Bacteroidales	Bacteroidaceae	Bacteroides	NA	0	0	0	0	0	0	0	0	0	0	0	0	0	0	0	7	0	0	0	0	0	0	0	0	0	0	0	0	0	0	0	0	0	0	0	0	0	0	0
13bb48aeb8885ffc94e824b5c0afeb84	GGCAGCAGTAGGGAATCTTCCGCAATGGACGAAAGTCTGACGGAGCAACGCCGCGTGAGCGAAGAAGGTCTTCGGATCGTAAAGCTCTGTTGTTAGGGAAGAACAAGTACCGGAGTAACTGACGGTACCTTGACGGTACCTAACCAGAAAGCCACGGCTAACTACGTGCCAGCAGCCGCGGTAATACGTAGGTGGCAAGCGTTGTCCGGAATCATTGGGCGTAAAGCGCGCGCAGGCGGTCCTTTAAGTCTGATGTGAAATCTTGCGGCTCAACCGTAAGCGGTCATTGGAAACTGGGGGACTTGAGTGCAGGAGAGGAAAGCGGAATTCCATGTGTAGCGGTGAAATGCGTAGAGATATGGAGGAACACCAGTGGCGAAGGCGGCTTTCTGGCCTGTA…	Bacteria	Firmicutes	Bacilli	Bacillales	Bacillaceae	Bacillus	NA	0	0	0	0	0	0	0	0	0	0	0	0	0	0	0	0	0	0	0	0	0	13	0	0	0	0	0	0	0	0	0	0	0	0	0	0	0	0	0
13c9db4661d22e628584eccab2feac71	GGCTGCAGTGGGGAATTTTGGACAATGGGGGGAACCCTGATCCAGCCATCCCGCGTGTATGATGAAGGCCTTCGGGTTGTAAAGTACTTTTGACAGGGAAGAAACGACACCACCTAATACGTGGTGTTAATGACGGTACCTGTAGAATAAGCACCGGCTAACTACGTGCCAGCAGCCGCGGTAATACGTAGGGTGCAAGCGTTAATCGGAATTACTGGGCGTAAAGGGTACGCAGGCGGCTAGGAAAGAAGGATGTGAAATCCCAGGGCTCAACCTTGGAACTGCATTCTTAACTGCCTAGCTAGAGTATGTCAGAGGGGGGTAGAATTCCACGTGTAGCAGTGAAATGCGTAGATATGTGGAGGAATACCGATGGCGAAGGCAGCCCCCTGGGATAAT…	Bacteria	Proteobacteria	Gammaproteobacteria	Betaproteobacteriales	Burkholderiaceae	Paenalcaligenes	NA	0	0	0	0	0	0	0	0	0	0	0	0	0	0	0	0	0	0	0	0	19	0	0	0	0	0	0	0	0	0	0	0	0	0	0	0	0	0	0
13d03e34f1240bb73a9db1c4b710b7aa	GGCAGCAGTGAGGAATATTGGTCAATGGACGCAAGTCTGAACCAGCCATGCCGCGTGCAGGAAGACGGCTCTATGAGTTGTAAACTGCTTTTGTACTAGGGTAAACGCTTCTACGTGTAGGAGCCTGAAAGTATAGTACGAATAAGGATCGGCTAACTCCGTGCCAGCAGCCGCGGTAATACGGAGGATCCAAGCGTTATCCGGATTTATTGGGTTTAAAGGGTGCGTAGGCGGTTTGATAAGTTAGAGGTGAAATACCGGGGCTCAACTCCGGAACTGCCTCTAATACTGTTGAACTAGAGAGTAGTTGCGGTAGGCGGAATGTATGGTGTAGCGGTGAAATGCTTAGAGATCATACAGAACACCGATTGCGAAGGCAGCTTACCAAACTATATCTGA…	Bacteria	Bacteroidetes	Bacteroidia	Bacteroidales	Rikenellaceae	Alistipes	Alistipes finegoldii	0	0	0	0	0	0	0	0	0	0	0	0	0	0	0	0	0	0	0	0	0	0	0	0	0	0	0	0	0	14	12	14	16	0	9	12	19	0	9
13e2f851aeec68fe97b91bde9850c5f4	GGCTGCAGTGAGGAATATTGGTCAATGGACGCAAGTCTGAACCAGCCATGCCGCGTGCAGGATGACGGCTCTATGAGTTGTAAACTGCTTTTACATGGGAATAAACCTGGGTACGTGTACCCAGCTGAATGTACCATAGGAATAAGGATCGGCTAACTCCGTGCCAGCAGCCGCGGTAATACGGAGGATGCGAGCGTTATCCGGATTTATTGGGTTTAAAGGGTGCGCAGGCGGGATTTTAAGTCAGCGGTGAAATTCAGGGGCTCAACCTCTGGCCTGCCGTTGAAACTGATTTTCTTGAGTGCGGACGAGGTAAGCGGAATTCGTCATGTAGCGGTGAAATGCATAGATATGACGAGGAACTCCAATTGCGAAGGCAGCTTACCAGGCCGCTACTGA…	Bacteria	Bacteroidetes	Bacteroidia	Bacteroidales	Dysgonomonadaceae	Dysgonomonas	NA	0	0	0	0	0	0	0	0	0	0	0	0	0	0	0	0	0	0	0	0	0	4	0	0	0	0	0	0	0	0	0	0	0	0	0	0	0	0	0
1415fe5efb6aab5dcef0c5f1e812e5e2	GGCAGCAGTGAGGAATCTTGGTCAATGGAGGAGACTCTGAACCAGCCATGTCGCGTGAAGGATGACTGCCCTAAGGGTTGTAAACTTCTTTTTTAAGGGAATAAAGTGAGTCACGTGTTGACTTTTTGAATGTACCTTACGAATAAGGATCGGCTAACTCCGTGCCAGCAGCCGCGGTAATACGGAGGATCCGAGCGTTATCCGGATTTATTGGGTTTAAAGGGTGCGCAGGCGGAATATTAAGTCGGCGGTGAAAGTTTGCAGCTTAACTGTAAAATTGCCGTTGATACTGGTATTCTTGAGTGTATATGAAGTAGGCGGAATTTGTAGTGTAGCGGTGAAATGCATAGATATTACAAGGAACTCCAATTGCGAAGGCAGCTTACTAAACTACTACTG…	Bacteria	Bacteroidetes	Bacteroidia	Bacteroidales	Dysgonomonadaceae	Proteiniphilum	Petrimonas sp. B-17	0	0	0	0	0	0	0	0	0	0	0	0	0	0	0	0	0	0	0	0	0	0	0	0	0	0	0	0	0	0	0	0	0	0	16	0	0	0	7
141e22a2e964ae72ba379595f07b327e	GGCTGCAGTGAGGAATATTGGACAATGGGCGCAAGCCTGATCCAGCCATGCCGCGTGTGTGAAGAAGGTCTTCGGATTGTAAAGCACTTTAAGTTGGGAGGAAGGGTTGTTGCCTAATATGTAACAGCTTTGACGTTACCGACAGAATAAGCACCGGCTAACTCTGTGCCAGCAGCCGCGGTAATACGTAGGGGGCAAGCGTTATCCGGATTTACTGGGTGTAAAGGGAGCGTAGACGGCACTGCAAGTCTGGAGTGAAAGCCCGGGGCTCAACCCCGGGACTGCACTCGAAACCGGCAGGCTAGAATCCAGCAGAGGAAGGTAGAATTCCTGGTGTAGGGGTGAAATCCGTAGATATCAGGAGGAATACCAAAGGCGAAGGCAGCCTTCTGGGCTTGG…	Bacteria	Proteobacteria	Gammaproteobacteria	Pseudomonadales	Pseudomonadaceae	Pseudomonas	NA	0	0	0	0	0	0	0	0	0	0	0	0	0	0	0	0	0	0	0	0	0	0	0	0	0	0	0	0	0	0	0	2	0	0	0	0	0	0	0
14222ab3a421e2ea652e4c63caad4893	GGCAGCAGTAGGGAATCTTCGGCAATGGGCGCAAGCCTGACCGAGCAACGCCGCGTGAGTGAAGAAGGTCTTCGGATTGTAAAGCACTTTAAGTTGGGAGGAAGGGCTTGCGGTTAATACCTGCAAGTTTTGACGTTACCGACAGAATAAGCACCGGCTAACTCTGTGCCAGCAGCCGCGGTAATACAGAGGGTGCAAGCGTTATCCGGATTTATTGGGCGTAAAGCGAGCGCAGGCGGTTTCTTAAGTCTGATGTGAAAGCCCCCGGCTCAACCGGGGAGGGTCATTGGAAACTGGGAGACTTGAGTGCAGAAGAGGAGAGTGGAATTCCATGTGTAGCGGTGAAATGCGTAGATATATGGAGGAACACCAGTGGCGAAGGCGACTCTCTGGTCTGTA…	Bacteria	Firmicutes	Bacilli	Lactobacillales	Enterococcaceae	Enterococcus	NA	0	0	0	0	0	0	0	0	0	0	0	0	0	0	0	0	0	0	0	0	0	0	0	0	0	0	0	0	0	0	0	0	0	0	0	0	2	0	0
144addfe18529359b857e9783a3923fe	GGCAGCAGTGGGGAATATTGCACAATGGGGGAAACCCTGATGCAGCAACGCCGCGTGAAGGAAGAAGGTTTTCGGATCGTAAACTTCTATCGATGGGGAAGAAAAAAATGACGGTACCCAAGTAAGAAGCCCCGGCTAACTACGTGCCAGCAGCCGCGGTAATACGTAGGGGGCAAGCGTTATCCGGAATTACTGGGTGTAAAGGGTGAGTAGGCGGATTAGTAAGCCATATGTGAAAACTCAGGGCTCAACTTTGAGATTGCATAAGGAACTGTTAATCTAGAGTACAGGAGAGGTAAGTGGAATTCCTAGTGTAGCGGTGAAATGCGTAGATATTAGGAGGAACACCAGTGGCGAAGGCGACTTACTGGACTGAAACTGACGCTGAGGCACGAAAGC…	Bacteria	Firmicutes	Clostridia	Clostridiales	Lachnospiraceae	Tyzzerella 3	NA	0	0	0	0	0	0	0	0	0	0	75	0	0	0	0	51	22	0	31	0	0	0	0	0	104	43	56	69	0	0	0	0	0	0	0	0	0	0	0
145ca2ab27707d53fdaa0ee08d90d4ae	GGCTGCAGTGGGGAATATTGCGCAATGGACGAAACTCTGATGCAGTGACGCCGCGTGCAGGAAGAAGGTTTTCGGATTGTAAACTGCTTTAGACAGGGAAGAAACAAGACAGTACCTGTAGAATAAGCTCCGGCTAACTACGTGCCAGCAGCCGCGGTAATACGTAGGGAGCAAGCGTTATCCGGATTTATTGGGTGTAAAGGGTGCGTAGACGGGAATTTAAGTTAGTTGTGAAATCCCTCGGCTTAACTGAGGAACTGCAACTAAAACTGAATTTCTTGAGTGCGGGAGAGGAAAGTGGAATTCCTAGTGTAGCGGTGAAATGCGTAGATATTAGGAGGAACACCAGTGGCGAAGGCGACTTTCTGGACCGTAACTGACGTTGAGGCACGAAAGTGT…	Bacteria	Firmicutes	Clostridia	Clostridiales	Ruminococcaceae	Ruminococcaceae UCG-014	NA	0	0	0	0	0	0	0	0	0	0	0	0	0	0	0	0	0	0	0	146	0	0	0	0	0	0	0	0	0	0	0	0	0	0	0	0	0	0	0
14621f8de153e455aaa8c96261cfb63a	GGCAGCAGTAGGGAATATTGGACAATGGGCGCAAGCCTGATCCAGCCATGCCGCGTGGAGGATGACTGCCCTTTGGGTTGTAAACTCCTTTTGTACAGGAAGAAACCTCTCCATTTATGGATGAGCTGACGGTACTGTAAGAATAAGCACCGGCTAACTCCGTGCCAGCAGCCGCGGTAATACGGAGGGTGCAAGCGTTATCCGGATTTACTGGGTTTAAAGGGTGCGTAGGCTGCTACATCAGTCAGCGGTGAAATCAGTGGGCTTAACCTACTAATTGCCGTTGATACTGTGTAGCTTGAATTTGATGGAGGTAGGCGGAATGTTGCATGTAGCGGTGAAATGCTTAGATATGCTACGGAACACCGATTGCGAAGGCAGCTTACTATTTCAACATTG…	Bacteria	Bacteroidetes	Bacteroidia	Flavobacteriales	Flavobacteriaceae	Flavobacterium	Flavobacterium sp. ABG	0	0	0	0	0	0	0	0	0	0	0	0	0	0	0	0	0	0	0	0	0	0	54	17	0	0	0	0	0	223	56	0	48	6	74	12	34	48	52
1464385376a66a3b6ba79fddf419401b	GGCTGCAGTGGGGAATCTTGCGCAATGGAGGCAACTCTGACGCAGCGATGCCGCGTGAGCGAAGAAGGGCTTCGGCTCGTAAAGCTCTGTCGTCGGGGAAGAAGAGGACGTTACCCGACAAGAAATTCCCGGCTAACTACGTGCCAGCAGCCGCGGTAACACGTAGGGGGCAAGCGTTATCCGGATTCATTGGGCGTAAAGCGCGCGTAGGCGGCCTGTTAGGTCGAGGGTCTAATCCCGGGGCTCAACCCCGGGCCGCTCTCGAAACCGGCAGGCTTGAGTCTGGTAGGGGAAGGCGGAACTCCCGGTGTAGCGGTGGAATGCGCAGATATCGGGAGGAACACCGGTGGCGAAGGCGGCCTTCTGGGCCACGACTGACGCTCAGGCGCGAAAGCTAGG…	Bacteria	Actinobacteria	Coriobacteriia	Coriobacteriales	Coriobacteriaceae	Collinsella	NA	0	0	0	0	0	0	0	0	0	0	0	0	0	0	0	0	0	0	0	0	0	0	0	0	0	0	0	0	0	0	0	0	0	0	0	0	0	0	2
146a7f1259b3ac9b1cea32eb6a7f2a6d	GGCTGCAGTGAGGAATATTGGTCAATGGGCGAGAGCCTGAACCAGCCAAGTCGCGTGAAGGAAGACTGCCTTATGGGTTGTAAACTTCTTTTATAAGGGAATAAAAGAGATTACGTGTAATCTATTGCATGTACCTTATGAATAAGCATCGGCTAACTCCGTGCCAGCAGCCGCGGTAATACGGAGGATGCGAGCGTTATCCGGATTTATTGGGTTTAAAGGGTGCGCAGGCGGCAGATTAAGTCAGCGGTGAAATCCCGACGCTCAACGTCGGCATTGCCGTTGAAACTGGTTTGCTTGAGTGTAGATGAAGTAGGCGGAATTCGTTGTGTAGCGGTGACATGCTTAGATATAACGAGGAACTCCAATTGCGTAGGCAGCTTACTAAACTATAACTGA…	Bacteria	Bacteroidetes	Bacteroidia	Bacteroidales	Dysgonomonadaceae	Dysgonomonas	NA	0	0	0	0	0	0	0	0	0	0	0	0	0	0	0	0	0	0	0	0	0	15	0	0	0	0	0	0	15	0	0	0	0	0	0	0	0	0	0
1470133e02bd2fe094aaaccc90084f44	GGCTGCAGTGGGGAATATTGGACAATGGGGGAAACCCTGATCCAGCCATGCCGCGTGTGTGAAGAAGGTCTTCGGATTGTAAAGCACTTTAAGTTGGGAGGAAGGGCTTGAGGTTAATATCTTCAAGTTTTGACGTTACCGACAGAATAAGCACCGGCTAACTCTGTGCCAGCAGCCGCGGTAATACAGAGGGTGCAAGCGTTACTCGGAATCACTGGGCGTAAAGGGTGCGTAGGTGGATTGTCAAGTCTTTTGTGAAATCTAATGGCTTAACCATTAAACTGCTTGGGAAACTGACAATCTAGAGTGAGGGAGAGGTAGATGGAATTCTTGGTGTAGGGGTAAAATCCGTAGAGATCAAGAAGAATACCCATTGCGAAAGCGATCTACTAGAACTCA…	Bacteria	Epsilonbacteraeota	Campylobacteria	Campylobacterales	Campylobacteraceae	Campylobacter	uncultured Campylobacteraceae bacterium	0	0	0	0	0	0	0	0	0	0	0	0	0	0	0	0	0	0	0	0	0	0	0	0	0	0	0	0	0	0	0	0	0	23	0	0	0	0	0
1483ac3a990350918ff57a487029e84f	GGCTGCAGTGAGGAATATTCCGCAATGAGCGAAAGCTTGACGGAGCCATACCATGTGACCGAAGAAGGCTAAGTCGTAAAGGTCTTTTCTTAAAAATGAAAAAAATGACAGTATTTAAGGAATAAGTATCGGCTAACTCTGTGCCAGCAGCCGCGGTAATACAGAGGATACGAGCGTTATCCGGATTTATTGGGTTTAAAGGGTGCGCAGGCGGGAATTTAAGTCAGCGGTGAAATCTCGACGCTCAACGTCGAAACTGCCATTGAAACTGGATTTCTTGAGTATAGATGAAGTAGGCGGAATTCGTTGTGTAGCGGTGAAATGCATAGATATAACGAGGAACCCCAATTGCGTAGGCAGCTTACTAAACTATAACTGACGCTCAAGCACGAAAGCGTG…	Bacteria	Bacteroidetes	Bacteroidia	Bacteroidales	Dysgonomonadaceae	Dysgonomonas	NA	0	0	0	0	0	0	0	0	0	0	0	0	0	5	0	0	0	0	0	0	0	0	0	0	0	0	0	0	0	0	0	0	0	0	0	0	0	0	0
1490e45e14e54c13d2a15f0d713179b5	GGCTGCAGTGAGGAATATTGGTCAATGGGCGAGAGCCTGAACCAGCCAAGTAGCGTGAAGGATGACTGCCCTATGGGTTGTAAACTTCTTTTATAAAGGAATAAAGTCGGGTATGGATACCCGTTTGCATGTACTTTATGAATAAGGATCGGCTAACTCCGTGCCAGCAGCCGCGGTAATACGGAGGATCCGAGCGTTATCCGGATTTATTGGGTTTAAAGGGAGCGTAGATGGATGTTTAAGTCAGTTGTGAAAGTTTGCGGCTCAACCGTAAAATTGCAGTTGATACTGGATATCTTGAGTGCAGTTGAGGCAGGCGGAATTCGTGGTGTAGCGGTGAAATGCTTAGATATCACGAAGAACTCCGATTGCGAAGGCAGCCTGCTAAGCTGCAACTGA…	Bacteria	Bacteroidetes	Bacteroidia	Bacteroidales	Bacteroidaceae	Bacteroides	NA	0	0	0	0	0	0	0	0	0	0	0	0	0	0	0	0	0	0	0	0	0	0	0	23	0	0	0	0	0	0	0	0	0	0	0	0	0	0	0
1493dc6d5de5a6b9be990bf60fecc609	GGCTGCAGTGAGGAATATTGGACAATGGACGAAAGTCTGATCCAGCCATGCCGCGTGTAGGAAGAATGCCCTATGGGTTGTAAACTACTTTTATATGGGAATAAACCCCCCGACGTGTTGGGGGCTGAAGGTACCATAAGAATAAGCACCGGCTAACTCCGTGCCAGCAGCCGCGGTAATACGGGGGGTGCAAGCGTTACTCGGAATCACTGGGCGTAAAGGGTGCGTAGGTGGATTGTCAAGTCTTTTGTGAAATCTAATGGCTTAACCATTAAACTGCTTGGGAAACTGACAATCTAGAGTGAGGGAGAGGTAGATGGAATTCTTGGTGTAGGGGTAAAATCCGTAGAGATCAAGAAGAATACCCATTGCGAAAGCGATCTACTAGAACTCAACTGA…	Bacteria	Epsilonbacteraeota	Campylobacteria	Campylobacterales	Campylobacteraceae	Campylobacter	uncultured Campylobacteraceae bacterium	0	0	0	0	0	0	0	0	0	0	0	0	0	0	0	0	0	0	0	0	0	0	0	0	0	0	0	0	0	0	0	0	0	0	3	0	0	0	0
149675a6b172e7a572b26df5e307af58	GGCTGCAGTGGGGAATATTGCACAATGGAGGAAACTCTGATGCAGCAACGCCGCGTGAAGGAAGAAGGTTTTCGGATCGTAAACTTCTATCAATAGGGAAGAAAGAAATGACGGTACCTAAATAAGAAGCCCCGGCTAACTACGTGCCAGCAGCCGCGGTAATACGTAGGGGGCAAGCGTTATCCGGAATTACTGGGTGTAAAGGGAGCGTAGGCGGCATGGTAAGTTAGATGTGAAAGCCCGGGGCTTAACCCCGAGGATTGCATTTAAAACTATCAAGCTAGAGTACAGGAGAGGAAAGCGGAATTCCTAGTGTAGCGGTGAAATGCGTAGATATTAGGAAGAACACCAGTGGCGAAGGCGGCTTTCTGGACTGAAACTGACGCTGAGGCTCGAAAG…	Bacteria	Firmicutes	Clostridia	Clostridiales	Lachnospiraceae	Tyzzerella	NA	0	0	0	0	0	0	0	0	0	0	0	0	0	0	0	24	21	0	0	0	0	0	0	0	0	0	0	0	0	0	0	0	0	0	0	0	0	0	0
14b25104902c4fdc804c2813ceb74093	GGCAGCAGTAGGGAATCTTTCACAATGGGCGAAAGCCTGATGGAGCAACGCCGCGTGCAGGATGACGGCCTTCGGGTTGTAAACTGCTTTTATATCCGAGAAATATGATGGTAAGATATGAATAAGCACCGGCTAACTCCGTGCCAGCAGCCGCGGTAATACGGGGGGTGCAAGCGTTACTCGGAATCACTGGGCGTAAAGGGTGCGTAGGTGGATTGTCAAGTCTTTTGTGAAATCTAATGGCTTAACCATTAAACTGCTTGGGAAACTGACAATCTAGAGTGAGGGAGAGGTAGATGGAATTCTTGGTGTAGGGGTAAAATCCGTAGAGATCAAGAAGAATACCCATTGCGAAAGCGATCTACTAGAACTCAACTGACACTGAGGCACGAAAGCGTG…	Bacteria	Epsilonbacteraeota	Campylobacteria	Campylobacterales	Campylobacteraceae	Campylobacter	uncultured Campylobacteraceae bacterium	0	0	0	0	0	0	0	0	0	0	0	0	0	0	0	0	0	0	0	0	0	0	0	0	0	0	0	0	0	0	0	0	0	0	0	0	0	0	3
14c1dc7f6cc14f5b712df6198272abcc	GGCTGCAGTAAGGAATATTGGTCAATGGAGGGAACTCTGAACCAGCCATGCCGCGTGCAGGATGACTGCCCTATGGGTTGTAAACTGCTTTTATACGGGAATAAACCTAGGTACGTGTACCTAGCTGAATGTACTGTAAGAATAAGGATCGGCTAACTCCGTGCCAGCAGCCGCGGTAATACGGAGGATCCAAGCGTTATCCGGATTTATTGGGTTTAAAGGGTGCGTAGGCGGCTAATTAAGTCAGGAGTGAAATACGGCAGCTCAACTGTCGCAGTGCTTTTGATACTGGTTAGCTTGAATGTGGACGAAGATGGCGGAATGAGACAAGTAGCGGTGAAATGCATAGATATGTCTCAGAACTCCGATTGCGAAGGCAGCTGTCTAGGTCATTATTGA…	Bacteria	Bacteroidetes	Bacteroidia	Sphingobacteriales	Sphingobacteriaceae	Sphingobacterium	NA	0	0	0	0	0	0	0	0	0	0	0	0	0	0	0	0	0	0	0	0	0	0	0	0	0	0	0	0	0	0	7	0	0	0	0	0	0	0	0
14ca62e8a9c19f1fdecf7f21b31ac050	GGCAGCAGTAGGGAATATTGGGCAATGGGCGATGGCCTGACCCAGCCATGCCGCGTGCAGGAAGACGGCGTTCTGCGTTGTAAACTGCTTTTATACGGGAAGAAAAGGCCCATGCGTGGGACATTGCCGGTACCGTATGAATAAGCACCGGCTAACTCCGTGCCAGCAGCCGCGGTAATACGGAGGGTGCGAGCGTTGTCCGGATTTATTGGGTTTAAAGGGTGCGTAGGCGGCCTGTTAAGTCGGCGGTGAAAGTCTGTGGCTCAACCATGGAACTGCCGTTGATACTGGCAGGCTTGAGTGCCGGTGGGGTACATGGAATTGGTGGTGTAGCGGTGAAATGCATAGATACCATCAGGAACACCGATAGCGTAGGCATTGTACTTACCGGCAACTGAC…	Bacteria	Bacteroidetes	Bacteroidia	Cytophagales	Cyclobacteriaceae	Echinicola	NA	0	0	0	0	0	0	0	0	0	0	0	0	0	0	0	0	0	0	0	0	0	0	5	0	0	0	0	0	0	0	0	0	0	0	0	0	0	0	0
14f933684659e1bbf56cc9de4a72271e	GGCAGCAGTGGGGAATATTGCACAATGGAGGAAACTCTGATGCAGCGACGCCGCGTGAACGATGAAGGCCTTCGGGTCGTAAAGTTCTGTCCTTGGGGACGATAATGACGGTACCCAAGGAGGAAGCCCCGGCTAACTACGTGCCAGCAGCCGCGGTAATACGTAGGGGGCGAGCGTTGTCCGGAATTATTGGGCGTAAAGGGTTCGCAGGCGGCCTTTTAAGTCAGATGTGAAAGATCACGGCTCAACCGTGGTAAGCATTTGAAACTGGAAGGCTTGAGTTAAGGAGAGGAAAGTGGAATTCCTAGTGTAGCGGTGAAATGCGTAGATATTAGGAGGAATACCAGTGGCGAAGGCGACTTTCTGGACTTATACTGACGCTGAGGAACGAAAGCGTGG…	Bacteria	Firmicutes	Clostridia	Clostridiales	Family XI	uncultured	Tissierella sp. LW10	0	20	15	8	19	0	16	15	22	0	0	0	0	0	0	0	0	0	0	0	0	0	0	0	0	0	0	0	0	0	0	0	0	0	0	0	0	0	0
150111a6c85ff83b142dcdda21c8cb34	GGCAGCAGTGGGGAATATTGGGCAATGGGCGAAAGCCTGACCCAGCAACGCCGCGTGAAGGAAGAAGGCTTTCGGGTTGTAAACTTCTTTTATTCGGGACGAAAAAAATGACGGTACCGAATGAATAAGCCACGGCTAACTACGTGCCAGCAGCCGCGGTAATACGTAGGTGGCAAGCGTTATCCGGATTTACTGGGTGTAAAGGGCGTGTAGGCGGGACTGCAAGTCAGATGTGAAACCCATGGGCTCAACCCATGGCCTGCATTTGAAACTGTGGTTCTTGAGTGTCGGAGAGGTAATCGGAATTCCGTGTGTAGCGGTGAAATGCGTAGATATACGGAGGAACACCAGTGGCGAAGGCGGATTACTGGACGATAACTGACGCTGAGGCGCGAAAGC…	Bacteria	Firmicutes	Clostridia	Clostridiales	Ruminococcaceae	Intestinimonas	Intestinimonas massiliensis	0	0	0	0	0	0	0	0	0	0	0	0	0	0	0	0	0	0	0	55	0	0	0	0	0	0	0	0	0	0	0	0	0	0	0	0	0	0	0
154b78b21dfcf7bb342ced75efe7cc1e	GGCAGCAGTGAGGAATATTGGTCAATGGGCGAGAGCCTGAACCAGCCAAGTAGCGTGAAGGATGACTGCCCTATGGGTTGTAAACTTCTTTTATAAAGGAATAAAGTCGGGTATGGATACCCGTTTGCATGTACTTTATGAATAAGGATCGGCTAACTCCGTGCCAGCAGCCGCGGTAATACGGAGGATGCGAGCGTTATCCGGATTTATTGGGTTTAAAGGGTGCGCAGGCGGGATTTTAAGTCAGCGGTGAAATTCAGGGGCTCAACCTCTGGCCTGCCGTTGAAACTGCAGATCTTGAGTATGGATGAAGTAGGCGGAATTCGTTGTGTAGCGGTGAAATGCTTAGATATAACGAGGAACTCCAATTGCGTAGGCAGCTTACTAAGCCATAACTGA…	Bacteria	Bacteroidetes	Bacteroidia	Bacteroidales	Dysgonomonadaceae	Dysgonomonas	NA	0	0	0	0	0	0	0	0	0	0	0	0	0	0	0	0	0	0	0	0	0	0	0	2	0	0	0	0	0	0	0	0	0	0	0	0	0	0	0
154c2f55247858b5018c5faee71e35e4	GGCAGCAGTGAGGAATATTGGTCAATGGACGGAAGTCTGAACCAGCCATGCCGCGTGCAGGAAGAATGTCCTATGGATTGTAAACTGCTTTTATACGGGAAGAAACGCTTATTTGCGAATAGGTTTGACGGTACCGTAAGAATAAGGATCGGCTAACTCCGTGCCAGCAGCCGCGGTAATACGGAGGATCCTAGCGTTATCCGGAATTATTGGGTTTAAAGGGTTCGTAGGCGGGCTTGTAAGTCAGGGGTGAAAGTTAGCGGCTCAACCGTTAAATTGCCTTTGATACTGCTAGTCTTGAATACTTGTGAAGTAACTAGAATATGTGGTGTAGCGGTGAAATGCATAGATATCACATGGAATACCAATTGCGAAGGCAGGTTACTAACATTTTATTGA…	Bacteria	Bacteroidetes	Bacteroidia	Flavobacteriales	Flavobacteriaceae	Flavobacterium	Flavobacterium sp. ABG	0	0	0	0	0	0	0	0	0	0	0	0	0	0	0	0	0	0	0	0	0	0	0	0	0	0	0	0	0	1249	421	118	275	259	1662	864	593	73	463
1567ac82d412931edea3d0cc712cd720	GGCTGCAGTGAGGAATATTGGTCAATGGACGAGAGTCTGAACCAGCCACGTCGCGTGAAGGATGACTGCCCTATGGGTTGTAAACTTCTTTTATATGGGAATAAAGAGAGGCATGTATGCCTTATTGCATGTACCATATGAATAAGCATCGGCTAACTCCGTGCCAGCAGCCGCGGTAATACGGAGGATGCGAGCGTTATCCGGATTTATTGGGTTTAAAGGGTGCGCAGGCGGGATTTTAAGTCAGCGGTGAAATTCAGTGGCTCAACCTCTGGACTGCCGTTGAAACTGATTTTCTTGAGTGCGGACGAGGTAAGCGGAATTCGTCATGTAGCGGTGAAATGCATAGATATGACGAGGAACTCCAATTGCGAAGGCAGCTTACCAGGCCGCTACTGA…	Bacteria	Bacteroidetes	Bacteroidia	Bacteroidales	Dysgonomonadaceae	Dysgonomonas	NA	0	48	53	44	52	0	0	63	0	0	0	0	0	0	0	0	0	0	0	0	101	76	54	49	0	0	0	0	49	0	0	0	0	0	0	0	0	0	0
157e84b7a1e87ded95e2351f6e0e5441	GGCTGCAGTGGGGAATATTGCGCAATGGAGGCAACTCTGACGCAGCAATGCCGCGTGGGTGAAGAAGAACTTCGGTTCGTAAAGCTCTGTTACCGGGGAAGAGTACGACGGTACCCGGTAAGGAAGCCCCGGCTAACTACGTGCCAGCAGCTGCGGTAATACGTAGGGGGCGAGCGTTATCCGGATTGATTGGGCGTAAAGGGCGCGCAGGCGGTTGTTTAGGCGCGGTGTGAAAGTCCGGGGCTCAACCCCGGCCGGTCATCGCGGACCGGGCAACTAGAGTGCCGGCGGGGCAGACAGAATTCCTGGTGTAGCGGTGAAATGCGCAGAGATCAGGAGGAATACCAGAGGCGAAGGCGGTCTGCTAGCCGGATACTGACGCTCAGGCGCGAAAGCGTG…	Bacteria	Firmicutes	Clostridia	Clostridiales	Eubacteriaceae	uncultured	uncultured bacterium	0	0	0	0	0	0	0	0	0	0	0	0	0	0	0	0	0	0	0	0	0	0	0	0	0	0	0	0	0	0	0	3	0	0	0	0	0	0	0
158c89486e20ccc443e4075f815af3b8	GGCAGCAGTGAGGAATATTGGTCAATGGGCGATGGCCTGAACCAGCCAAGTAGCGTGAAGGATGACTGCCCTATGGGTTGTAAACTTCTTTTATAAAGGAATAAAGTCGGGTATGCATACCCGTTTGCATGTACTTTATGAATAAGGATCGGCTAACTCCGTGCCAGCAGCCGCGGTAATACGGAGGATCCGAGCGTTATCCGGATTTATTGGGTTTAAAGGGAGCGTAGATGGATGTTTAAGTCAGTTGTGAAAGTTTGCGGCTCAACCGTAAAATTGCAGTTGATACTGGATATCTTGAGTGCAGTTGAGGCAGGCGGAATTCGTGGTGTAGCGGTGAAATGCTTAGATATCACGAAGAACTCCGATTGCGAAGGCAGCTCACTGGACTGCAACTGA…	Bacteria	Bacteroidetes	Bacteroidia	Bacteroidales	Bacteroidaceae	Bacteroides	NA	0	0	0	0	0	0	0	0	0	0	0	0	0	0	0	0	0	0	0	0	0	0	0	0	0	0	0	0	0	0	0	0	3	0	0	0	0	0	0
159f45705dd893b620c112198b018b47	GGCAGCAGTGGGGAATATTGCGCAATGGAGGAAACTCTGACGCAGCAATGCCGCGTGAGTGAAGAAGGGATTCGTTCCGTAAAGCTCTGTTATCGGGGAAGAGCAAGACGGTACCCGATGAGCAAGCCCCAGCCAACCACGTGCCAGCAGCTGCGGTAATACGTGGGGGGCGAGCGTTATCCGGATTTATTGGGCGTAAAGGGCACGCAGGCGGCTGTTTAGGCGCAGTGTCAAAGACCGGGGCTCAACCCCGGGGTGTCACTGTGAACCGGGCAGCTCGAGTGCTGGAGAGGCAGACAGAATTCCTGGTGTAGCGGTGAAATGCGCAGAGATCAGGAGGAATACCGGAGGCGAAGGCGGTCTGCCGGCCAGATACTGACGCTCAGGTGCGAAAGCGTG…	Bacteria	Firmicutes	Clostridia	Clostridiales	Eubacteriaceae	Pseudoramibacter	NA	0	0	0	0	0	0	0	0	0	0	0	0	0	0	0	0	0	0	0	0	0	0	0	0	0	0	0	0	0	60	21	15	0	0	0	0	0	0	29
15a76b39b5752734f735c3edbdb1aea0	GGCTGCAGTGAGGAATATTGGTCAATGGGCGAGAGCCTGAACCAGCCAAGTCGCGTGAGGGAAGACGGTCCTACGGATTGTAAACCTCTTTTGTCGGGGAGTAATAGGCGGGACGTGTCCTGCTGTGAGAGTACCCGAAGAAAAAGCATCGGCTAACTCCGTGCCAGCAGCCGCGGTAATACGGAGGATGCGAGCGTTATCCGGATTTATTGGGTTTAAAGGGTGCGCAGGCGGCGTGCCAAGTCAGCGGTCAAAGTTCCGGGCTCAACCCGGTGATGCCGTTGAAACTGGTGTGCTTGAGTGCGTGCGAGGGAGGCGGAATGCGTTGTGTAGCGGTGAAATGCATAGATATGACGCAGAACTCCGATTGCGAAGGCAGCTTTCCAGCACGCCACTGAC…	Bacteria	Bacteroidetes	Bacteroidia	Bacteroidales	Muribaculaceae	Muribaculum	NA	0	0	0	0	0	0	0	0	0	0	0	0	0	0	0	0	0	0	0	0	0	0	0	0	0	0	0	0	0	0	0	0	0	0	0	0	0	3	0
15b05ee6312ca31f05a130856ae98300	GGCTGCAGTGGGGAATATTGCGCAATGGAGGCAACTCTGACGCAGCGATGCCGCGTGAGTGAGGAAGGGATTCGTCCCGCAGAGCTCAGTAGCAGGAAAAGAGAGAGACATTATCCTGCTTTAAGCCCCGGCTAACTACGTGCCAGCAGCCGCGGTAATACGTAGGTGGCGAGCGTTGTCCGGAATTATTGGGCGTAAAGAGCATGTAGGCGGCTTATTAAGTCGGGCGTGAAAATGCGGGGCTCAACCCCGTATGGCGCTTGAAACTGGTAGGCTTGAGTGCAGGAGAGGAAAGGGGAATTCCCAGTGTAGCGGTGAAATGCGTAGATATTGGGAGGAACACCAGTGGCGAAGGCGCCTTTCTGGACTGTGTCTGACGCTGAGATGCGAAAGCTAGGG…	Bacteria	Firmicutes	Negativicutes	Selenomonadales	Acidaminococcaceae	Phascolarctobacterium	Ruminococcus sp. N15.MGS-57	0	0	0	0	0	0	0	0	0	0	0	0	0	0	0	0	0	0	0	0	0	0	0	0	0	0	0	0	0	0	0	0	2	0	0	0	0	0	0
15bd05b6037bce45ad0273567e23a004	GGCAGCAGTAGGGAATCTTCCGCAATGGACGAAAGTCTGACGGAGCAACGCCGCGTGAACGATGAAGGTCTTCGGATCGTAAAGTTCTGTTATCAGGGAAGAACAAGTATCGGAGTAACTGCCGGTACCTTGACGGTACCTGACCAGAAAGCCACGGCTAACTACGTGCCAGCAGCCGCGGTAATACGTAGGTGGCAAGCGTTGTTCGGAATTATTGGGCGTAAAGCGCGCGCAGGCGGTTTCTTAAGTCTGATGTGAAATCTCGTGGCTCAACCACGAGCGGCCATTGGAAACTGGGAAACTTGAGTGCAGAAGAGAAGAGCGGAATTCCACGTGTAGCGGTGAAATGCGTAGAGATGTGGAGGAACACCAGTGGCGAAGGCGGCTCTTTGGTCTGTA…	Bacteria	Firmicutes	Bacilli	Bacillales	Bacillaceae	Bacillus	NA	0	0	0	0	0	0	0	0	0	0	0	0	0	0	0	0	0	0	0	0	4	0	0	0	0	0	0	0	15	0	0	0	0	0	0	0	0	0	0
15c3b185919b0d42cd26f7f1f6227d92	GGCAGCAGTAGGGAATCTTCCGCAATGGGCGAAAGCCTGACGGAGCAACGCCGCGTGAGTGATGAAGGTTTTCGGATCGTAAAGCTCTGTTGCCAGGGAAGAACGTCCGATAGAGTAACTGCTATCGGAGTGACGGTACCTGAGAAGAAAGCCCCGGCTAACTACGTGCCAGCAGCCGCGGTAATACGTAGGGGGCAAGCGTTGTCCGGAATTATTGGGCGTAAAGCGCGCGCAGGCGGTCATTTAAGTCTGGTGTTTAAGGCCAAGGCTCAACCTTGGTTCGCACTGGAAACTGGGTGACTTGAGTGCAGAAGAGGAGAGTGGAATTCCACGTGTAGCGGTGAAATGCGTAGATATGTGGAGGAACACCAGTGGCGAAGGCGACTCTCTGGGCTGTAA…	Bacteria	Firmicutes	Bacilli	Bacillales	Paenibacillaceae	Paenibacillus	NA	0	0	0	0	0	0	0	0	0	0	0	0	0	0	0	0	0	0	0	0	0	0	0	0	0	0	0	0	0	0	0	0	0	0	0	0	5	0	0
15e2649645c52cc195cc4e25cbc0ac9f	GGCTGCAGTGAGGAATCTTCCACAATGGGCGAAAGCCTGATGGAGCAACGCCGCGTGAAGGATGAAGGCCCTCGGGTCGTAAACTTCTTTTATGAGTGAAGAATATGACGGTAACTCATGAATAAGCACCGGCTAACTACGTGCCAGCAGCCGCGGTCATACGTAGGGTGCAAGCATTATCCGGAGTGACTGGGCGTAAAGAGTTGCGTAGGCGGTTTGTTAAGCGAATAGTGAAACCTGGTGGCTCAACCACACAGACTATTGTTCGAACTGGCAAACTCGAGAATGGTAGAGGTAACTGGAATTTCTAGTGTAGGAGTGAAATCCGTAGATATTAGAAGGAACACCAATGGCGTAGGCAGGTTACTGGACCATTTCTGACGCTAAGGCACGAAAGCG…	Bacteria	Patescibacteria	Saccharimonadia	Saccharimonadales	Saccharimonadaceae	Candidatus	Candidatus sacchariacteria	0	0	0	0	0	0	0	0	0	0	0	0	0	0	0	0	0	0	0	15	0	0	0	0	0	0	0	0	0	0	0	0	0	0	0	0	0	0	0
15fb5934cf2c318e32235072483e0d7d	GGCAGCAGTAGGGAATCTTCCACAATGGGCGAAAGCCTGATGGAGCAACGCCGCGTGAGCGAAGAAGGTCTTCGGATCGTAAAGCTCTGTTGTAAGGGAAGAACAAGTGCGGTAGTAACTGGCTGCACCTTGACGGTACCTTACGAGAAAGCCACGGCTAACTACGTGCCAGCAGCCGCGGTAATACGTAGGTGGCAAGCGTTGTCCGGAATTATTGGGCGTAAAGCGCGCGCAGGCGGTTTCTTAAGTCTGATGTGAAAGCCCCCGGCTTAACCGGGGAGGGTCATTGGAAACTGGGAGACTTGAGTGCAGAAGAGGAAAGTGGAATTCCAAGTGTAGCGGTGAAATGCGTAGAGATTTGGAGGAACACCAGTGGCGAAGGCGACTTTCTGGTCTGTT…	Bacteria	Firmicutes	Bacilli	Bacillales	Bacillaceae	Lysinibacillus	NA	0	0	0	0	0	0	0	0	0	0	0	0	0	0	0	0	0	0	0	0	0	0	0	0	0	0	0	0	0	14	0	0	0	0	0	0	0	0	0
1669b26fe4284e8d94322b9308ec703f	GGCAGCAGTGGGGAATATTGGGCAATGGGGGAAACCCTGACCCAGCGACGCCGCGTGAGGGAAGAAGGTTTTCGGATTGTAAACCTCTGTTCTTGGTGAAGAGTGGAAGACGGTAACCAAGGAGGAAGCCCCGGCTAACTACGTGCCAGCAGCCGCGGTAATACGTAGGGGGCGAGCGTTGTCCGGAATGATTGGGCGTAAAGGGCGCGTAGGCGGCTGTTTAAGTCTGGAGTGGAAGTCCTATTTTTAAGGTAGGAATTGCTTTGGAAACTGAGCAGCTTGAGTGCAGGAGAGGTCATCGGAATTCCCGGTGTAGCGGTGAAATGCGTAGAGATCGGGAGGAACACCAGTGGCGAAGGCGGGTGACTGGACTGCAACTGACGCTGAGGCGCGAAAGTG…	Bacteria	Firmicutes	Clostridia	Clostridiales	Christensenellaceae	Christensenellaceae R-7 group	uncultured Caloramator sp.	0	0	0	0	0	0	0	0	0	0	0	0	0	0	0	0	0	0	0	0	0	0	0	8	0	0	0	0	0	0	0	0	0	0	0	0	0	0	0
166e52b0cb5960d0bb6d23a8a6ce0cfa	GGCAGCAGTGGGGAATATTGCACAATGGGGGAAACCCTGATGCAGCGACGCCGCGTGAGTGAAGACGGCCTTCGGGTTGTAAAGCTCTGTTGAGGGGGACGATAATGACGGTACCCCTTTAGAAAGCCACGGCTAACTACGTGCCAGCAGCCGCGGTAATACGTAGGTGGCGAGCGTTGTCCGGAATTACTGGGTGTAAAGGGAGTGTAGGCGGGGGTTTAAGTTGGATGTGAAATGCTGCGGCTCAACCGCAGACCTGCATCCAAAACTGGATCTCTTGAGTGAAGTAGAGGCAAGCGGAATTCCTAGTGTAGCGGTGAAATGCGTAGATATTAGGAGGAACACCAGTGGCGAAGGCGGCTTGCTGGGCTTTTACTGACGCTGAGGCTCGAAAGCGTG…	Bacteria	Firmicutes	Clostridia	Clostridiales	Ruminococcaceae	Ruminiclostridium 6	NA	0	0	0	0	0	0	0	0	0	0	0	0	0	0	0	0	0	0	0	0	0	0	0	0	0	0	0	0	0	0	8	0	0	0	0	0	11	0	0
1676ac9971eae9a8343e89888da697e7	GGCAGCAGTGAGGAATATTGGTCAATGAGGGCAACCTTGAACCAGCCAAGTCGCGTGAAGGATGACTGTCCTAAGGATTGTAAACTTCTTTTATATGGGAATAATTGTAGCCACGTGTGGTTATTTGCATGTACCATATGAATAAGGATCGGCTAACTCCGTGCCAGCAGCCGCGGTAATACGGAGGATCCAAGCGTTATCCGGATTTATTGGGTTTAAAGGGTGCGCAGGCGGGAGATTAAGTCGGTGGTGAAATTTTGCGGCTCAACCGTAAGAGTGCCATCGAAACTGGTTTTCTTGAGTGTAGATGAAGTAGGCGGAATTTGTGGTGTAGCGGTGAAATGCATAGATATCACGAGGAACTCCGATTGCGCAGGCAGCTTACTAAACTACTACTGA…	Bacteria	Bacteroidetes	Bacteroidia	Bacteroidales	Dysgonomonadaceae	Proteiniphilum	uncultured Bacteroidales bacterium	0	0	0	0	0	0	0	0	0	0	0	0	0	0	0	0	0	0	0	0	9	0	68	0	0	0	0	0	0	0	0	0	0	0	68	0	0	0	0
167865b6febe244071a8ab8480da2b81	GGCAGCAGTGGGGAATATTGGACAATGGGGGCAACCCTGATCCAGCCATGCCGCGTGTGTGAAGAAGGCCTTCGGGTTGTAAAGCACTTTAAGCAGGGAGGAAGGGATATCGGCGAATACCCGATGTCATTGACGTTACCTGCAGAATAAGCACCGGCTAACTTCGTGCCAGCAGCCGCGGTAATACGAAGGGTGCGAGCGTTAATCGGAATTACTGGGCGTAAAGCGCGCGTAGGCGGTTTGATAAGTTGGATGTGAAAGCCCCGGGCTCAACCTGGGAATTGCCTCCAAGACTGTCAGGCTAGAGTACGGGAGAGGGGGGTAGAATTCCACGTGTAGCGGTGAAATGCGTAGAGATGTGGAGGAATACCGGTGGCGAAGGCGGCCCCCTGGATCGAT…	Bacteria	Proteobacteria	Gammaproteobacteria	Oceanospirillales	Pseudohongiellaceae	Pseudohongiella	Betaproteobacteria bacterium LSUCC0112	0	0	0	0	0	0	0	0	0	0	0	0	0	0	0	0	0	0	0	0	0	0	0	0	0	0	0	0	0	0	4	0	0	0	0	0	0	0	0
167e56fa3c593ddc1c977e6d49b5944b	GGCTGCAGTAGGGAATCTTCCGCAATGGACGAAAGTCTGACGGAGCAACGCCGCGTGAGTGATGAAGGTTTTCGGATTGTAAAACTCTGTTGTCAGGGAAGAACACCCTAGATCGACTCTAGGACTGACGGTACCTGACGAGAAAGCCCCGGCTAACTACGTGCCAGCAGCCGCGGTAATACGTAGGGGGCAAGCGTTGTCCGGAATTATTGGGCGTAAAGCGCGCGCAGGCGGTCTCTTAAGTCTGATGTGAAAGTCCACGGCTCAACCGTGGGATTGCATTGGAAACTGGGGGACTTGAGTGCAGAAGAGGAGAGTGGAATTCCTGGTGTAGCGGTGAAATGCGTAGAGATCAGGAGGAACACCAATGGCGAAGGCAGCTCTCTGGTCTGTAACTGA…	Bacteria	Firmicutes	Bacilli	Bacillales	Bacillaceae	Ornithinibacillus	NA	0	0	0	0	0	0	0	0	0	0	0	0	0	0	0	0	0	0	0	0	0	0	0	0	0	0	0	0	0	0	0	0	4	0	0	0	0	0	0
16913acd2ca2f012bbc2ea189a2c68dd	GGCAGCAGTGGGGAATCTTCCGCAATGGACGAAAGTCTGACGGAGCAACGCCGCGTGAGTGATGAAGGTTTTCGGACTGTAAAACTCTGTTGTTTGTGACGAACGTGCGCTGTGTGAATAATGCAGTGTAATGACGGTAACAAACGAGGAAGCCACGGCTAACTACGTGCCAGCAGCCGCGGTAATACGTAGGTGGCGAGCGTTGTCCGGAATTATTGGGCGTAAAGAGCATGTAGGCGGCTTATTAAGTCGGGCGTGAAAATGCGGGGCTCAACCCCGTATGGCGCTTGAAACTGGTAGGCTTGAGTGCAGGAGAGGAAAGGGGAATTCCCAGTGTAGCGGTGAAATGCGTAGATATTGGGAGGAACACCAGTGGCGAAGGCGCCTTTCTGGACTGTG…	Bacteria	Firmicutes	Negativicutes	Selenomonadales	Acidaminococcaceae	Phascolarctobacterium	Ruminococcus sp. N15.MGS-57	0	0	0	0	0	0	0	0	0	0	0	0	0	0	0	0	0	0	0	0	0	0	0	0	0	0	0	0	0	105	39	1466	584	74	23	639	41	68	136
16d5909b2c9d08ccc40589f9f94294ec	GGCTGCAGTGAGGAATATTGGTCAATGGAGGCAACTCTGAACCAGCCACGTCGCGTGAAGGATGACGGCCCTACGGGTTGTAAACTTCTTTTTCAAGGGAATAAAGTTGGCCACGCGTGGCCATTTGCATGTACCTTGCGAATAAGGATCGGCTAACTCCGTGCCAGCAGCCGCGGTAATACGGAGGATCCGAGCGTTATCCGGATTTATTGGGTTTAAAGGGTGCGCAGGCGGGGGGTTAAGTCGGCGGTGAAATTTTGCAGCTCAACTGTAAGAGTGCCGTCGATACTGGTCCCCTTGAGTGTGGATGAGGTAGGCGGAATTTGTGGTGTAGCGGTGAAATGCATAGATATCACGAGGAACTCCGATTGCGCAGGCAGCTTACCAGGCCATAACTGA…	Bacteria	Bacteroidetes	Bacteroidia	Bacteroidales	Dysgonomonadaceae	Proteiniphilum	NA	0	0	0	0	0	0	0	0	0	0	0	0	0	0	0	0	0	0	0	0	0	0	0	0	0	0	0	0	0	0	0	0	0	0	30	0	0	0	0
16e03f03517457c779db861caaad96d2	GGCAGCAGTGGGGAATATTGGACAATGGGGGGAACCCTGATCCAGCCATGCCGCGTGTGTGAAGAAGGCCTTTTGGTTGTAAAGCACTTTAAGCAGTGAAGAAGACTCCATGGTTAATACCCATGGACGATGACATTAGCTGCAGAATAAGCACCGGCTAACTCTGTGCCAGCAGCCGCGGTAATACAGAGGGTGCGAGCGTTAATCGGAATTACTGGGCGTAAAGCGAGCGTAGGTGGCTTGATAAGTCAGATGTGAAAGCCCCGGGCTTAACCTGGGAACGGCATCTGATACTGTTAGGCTAGAGTAGGTGAGAGGAAGGTAGAATTCCAGGTGTAGCGGTGAAATGCGTAGAGATCTGGAGGAATACCGATGGCGAAGGCAGCCTTCTGGCATCAT…	Bacteria	Proteobacteria	Gammaproteobacteria	Pseudomonadales	Moraxellaceae	Psychrobacter	NA	0	0	0	0	0	0	0	0	0	0	0	0	0	0	0	0	0	0	0	0	3	0	0	0	0	0	0	0	0	0	0	0	0	0	0	0	0	0	0
16e2fb3f30f2fbe6c6697c9ee3035663	GGCATCAGTGGGGAATATTGGACAATGGGCGAAAGCCTGATCCAGCAATACCGCGTGTGTGAAGAAGGCCCTAGGGTTGTAAAGCACTTTTGTTAGGGAGAACGGGTTTTGTAACTAATACCTACAGAATCTGATGTTACCTAAAGAATAAGCACCGGCTAACTACGTGCCAGCAGCCGCGGTAATACGTAGGGTGCAAGCGTTAATCGGAATTACTGGGCGTAAAGCGTGCGCAGGCGGTTTTGTAAGACAGAGGTGAAATCCCCGGGCTCAACCTGGGAACTGCCTTTGTGACTGCAAGGCTAGAGTACGGCAGAGGGGGATGGAATTCCGCGTGTAGCAGTGAAATGCGTAGATATGCGGAGGAACACCGATGGCGAAGGCAATCCCCTGGGCCTG…	Bacteria	Proteobacteria	Gammaproteobacteria	Betaproteobacteriales	Burkholderiaceae	Comamonas	NA	0	0	0	0	0	0	0	0	3	0	0	0	0	0	0	0	0	0	0	0	0	0	0	0	0	0	0	0	0	0	0	0	0	0	0	0	0	0	0
17196cdc11a45eedc4136351c6f7eed0	GGCAGCAGTGGGGAATATTGCACAATGGGGGAAACCCTGATGCAGCGACGCCGCGTGAGTGAAGAAGTATTTCGGTATGTAAAGCTCTATCAGTGGAGAAGAAGAGACTCGTAAGAGTCAGACGGTATCCAAATAAGAAGCCCCGGCTAACTACGTGCCAGCAGCCGCGGTAATACGTAGGGGGCAAGCGTTATCCGGATTTACTGGGTGTAAAGGGAGCGTAGACGGCTAGACAAGTCTGAAGTGAAAGCCCAGGGCTCAACCCTGGGACTGCTTTGGAAACTGCCAAGCTAGAGTGCAGGAGAGGTAAGTGGAATTCCTAGTGTAGCGGTGAAATGCGTAGATATTAGGAGGAACACCAGTGGCGAAGGCGGCTTACTGGACTGTAACTGACGTTGA…	Bacteria	Firmicutes	Clostridia	Clostridiales	Lachnospiraceae	Enterocloster	NA	0	0	0	0	0	0	0	0	0	0	0	12	0	0	0	0	0	0	0	0	0	0	0	0	3	0	0	0	0	0	0	0	0	0	0	0	0	0	0
17254fff38cb83ccfd5f368f15772d55	GGCTGCAGTGGGGAATATTGGACAATGGGGGGAACCCTGATCCAGCCATGCCGCGTGTGTGAAGAAGGTCTTCGGATTGTAAAGCACTTTAAGTTGGGAGGAAGAGCTCCGGGCTAATACCCTGCGAGTTTTGACGTTACCAACAGAATAAGCACCGGCTAACTTCGTGCCAGCAGCCGCGGTAATACGAAGGGTGCGAGCGTTAATCGGAATTACTGGGCGTAAAGCGCGCGTAGGTGGTTTGTTAAGTTGGAAGTGAAAGCCCCGGGCTCAACCTGGGAATTGCTTTCAAAACTGACAGGCTAGAGTACGGTAGAGGGTAGTGGAATTTCCTGTGTAGCGGTGAAATGCGTAGATATAGGAAGGAACATCAGTGGCGAAGGCGACTACCTGGACTGA…	Bacteria	Proteobacteria	Gammaproteobacteria	Pseudomonadales	Pseudomonadaceae	Oblitimonas	NA	0	0	0	0	0	0	0	0	0	0	0	0	0	0	0	0	0	0	0	0	9	0	4	20	0	0	0	0	0	0	0	0	0	0	0	0	0	0	0
1733f2b4ba5befc3f68ff42f662fb60c	GGCAGCAGTGGGGAATATTGCGCAATGGAGGAAACTCTGACGCAGCGATGCCGCGTGAGTGAAGAAGGGATTCGTCCCGTAAAGCTCTGTTGCCAGGGATGATGAGAGACAGTACCTGGCGAGAAAGCCCCGGCTAACTACGTGCCAGCAGCCGCGGTAACACGTAGGGGGCGAGCGTTGTCCGGAATCACTGGGCGTAAAGGGCACGCAGGCGGCTGATGCAGGCGGGGATGTGAAAGATGAGGGCCCAACCCTTACAGGACACCCCGAACCGCACAGCTAGAGTGCTGGAGAGGCAGGCAGAATTCCTGGTGTAGCGGTGAAATGCGCAGATATCAGGAGGAATACCGGAGGCGAAGGCGGCCTGCCGGACAGACACTGACGCTCAGGTGCGAAAGC…	Bacteria	Firmicutes	Tissierellia	NA	NA	Eubacteria	NA	0	0	0	0	0	0	0	0	0	0	0	0	0	0	0	0	0	0	0	0	0	0	0	0	0	0	0	0	0	0	0	0	0	23	0	0	0	0	0
17422da7ee93c997088d07dec0239eea	GGCAGCAGTGAGGAATATTGGACAATGGGCGAGAGCCTGATCCAGCCATGCCGCGTGCAGGAAGACTGCCTTATGGGTTGTAAACTGCTTTTGTACGAGAAGAAACACCTTTACGTGTATTGGTTTGACGGTATCGTACGAATAAGGATCGGCTAACTCCGTGCCAGCAGCCGCGGTAATACGGAGGATCCAAGCGTTATCCGGAATCATTGGGTTTAAAGGGTCCGTAGGCGGACATATAAGTCAGCGGTGAAATCTTGCAGCTCAACTGCAAGCCTGCCGTTGAAACTGTTTGTCTTGAATTGATGTGAAGTGGCTAGAATATGTGGTGTAGCGGTGAAATGCATAGATATCACATGGAATACCGATTGCGAAGGCAGGTCACTAACATTATATTGA…	Bacteria	Bacteroidetes	Bacteroidia	Flavobacteriales	Flavobacteriaceae	Flavobacterium	Flavobacterium sp. ABG	0	0	0	0	0	0	0	0	0	0	0	0	0	0	0	0	0	0	0	0	0	0	17	4	0	0	0	0	0	0	0	0	0	0	0	0	0	0	0
174e287bedcf682f2f3d073bd4734046	GGCTGCAGTGGGGAATCTTGCGCAATGGAGGCAACTCTGACGCAGCGATGCCGCGTGCGTGAAGAAGGTATTCGTACCGTAAAGCGCTGTAGCCGGGGAAGAGAGAGACGGTACCCGGCAAGCAAGCCCCGGCCAACTACGTGCCAGCAGCCGCGGTAATACGTAGGGGGCGAGCGTTGTCCGGAATCACTGGGCTTAAAGCGTCTGAAGGCGGTTAACGGGGAGTGGGCATTAAAAGACTGGTGAAACATCAGGGCGGTGCCCAGGACCCCCGAACTAGAGAGCCGAAGAGGCAGGCAGAATTCCTGGTGTAGCGGTGAAATGCGCAGAGATCAGGAGGAATACCAGAGGCGAAGGCGGCCTGCTGGGCGGACTCGGACGCTAAAGGACGAAAGCGTG…	Bacteria	Firmicutes	Clostridia	Clostridiales	Eubacteriaceae	Pseudoramibacter	NA	0	0	0	0	0	0	0	0	0	0	0	0	0	0	0	0	0	0	0	0	0	0	0	0	0	0	0	0	0	0	126	0	0	92	108	0	94	0	0
17666691f6c7d125e216734de3d8abc3	GGCAGCAGTGAGGAATATTGGTCAATGGGCGAGAGCCTGAACCAGCCAAGTCGCGTGAAGGAAGACTGCCTTATGGGTTGTAAACTTCTTTTATACAGGAATAAAAAGACCTACGTGTAGGTTATTGCATGTACTGTATGAATAAGCATCGGCTAACTCCGTGCCAGCAGCCGCGGTAATACGGAGGATGCGAGCGTTATCCGGATTTATTGGGTTTAAAGGGTGCGCAGGCGGGAATTTAAGTCAGCGGTGAAATCTGGTCGCTTAACGATCACACTGCCGTTGAAACTGGGTTTCTTGAGTATGGATGAAGTAGGCGGAATTCGTTGTGTAGCGGTGACATGCATAGATATAACGAGGAACTCCGATTGCGTAGGCAGCTTACTAAGCCATAACTGA…	Bacteria	Bacteroidetes	Bacteroidia	Bacteroidales	Dysgonomonadaceae	Dysgonomonas	NA	0	0	0	0	0	0	0	0	0	0	0	24	0	0	0	0	0	0	0	0	63	335	2305	893	0	0	0	0	1884	0	0	0	0	0	0	0	0	0	0
1798ff9b644f9405c2bfc1b6eb2cad75	GGCTGCAGTGGGGAATATTGCGCAATGGAGGGAACTCTGACGCAGCGATGCCGCGTGAGTGAAGAAGGGATTCGTCCCGTAAAGCTCTGTTGCCAGGGATGAGAGAGACAGTACCTGGCGAGAAAGCCCCGGCTAACTACGTGCCAGCAGCCGCGGTAACACGTAGGGGGCGAGCGTTGTCCGGAATAACTGGGCGTAAAGGGCACGCAGGCGGATAGACAGGCCAGAGGTAAAAGCAGAGGGCTTAACCCTTTTGAGGCAGCTGGAACCGTTTATCTAGAGTGCTGGAGAGGCAGGCAGAATTCCTGGTGTAGCGGTGAAATGCGCAGATATCAGGAGGAATACCGGAGGCGAAGGCGGCCTGCCGGACAGACACTGACGCTGAGGTGCGAAAGCGTG…	Bacteria	Firmicutes	Tissierellia	Tissierellales	Peptoniphilaceae	Peptoniphilus	NA	0	0	0	0	0	0	0	0	0	0	0	0	0	0	0	0	0	0	0	0	0	0	0	0	0	0	0	0	0	0	0	0	0	0	2	0	0	0	0
17be3700a67dd48b9c1c667a24cccc15	GGCTGCAGTGAGGAATATTGGTCAATGGAGGCAACTCTGAACCAGCCACGTCGCGTGAAGGATGACTGCCCTACGGGTTGTAAACTTCTTTTATACAGGAATAAAGTGAGTCACGTGTGATTTTTTGCAAGTACTGTATGAATAAGGATCGGCTAACTCCGTGCCAGCAGCCGCGGTAATACGGAGGATCCGAGCGTTATCCGGATTTATTGGGTTTAAAGGGTGCGCAGGCGGGAGATTAAGTTGGTGGTGAAATTTTGCAGCTCAACTGTAAAAGTGCCATTGATACTGGTTTTCTTGAGTGTGGATGAAGTAGGCGGAATTTGTGGTGTAGCGGTGAAATGCATAGATATCACGAGGAACTCCGATTGCGCAGGCAGCTTACTAAACCATAACTGA…	Bacteria	Bacteroidetes	Bacteroidia	Bacteroidales	Dysgonomonadaceae	Dysgonomonas	NA	0	0	0	0	0	0	0	0	0	0	0	0	0	0	0	0	0	0	0	0	0	0	11	0	0	0	0	0	0	0	0	0	0	0	0	0	0	0	0
17e2d84695d0d4674bb781e5b950ff19	GGCAGCAGTGGGGAATATTGCGCAATGGGGGGAACCCTGATCCAGCCATCCCGCGTGTGCGACGAAGGCCTTCGGGTTGTAAAGCACTTTTGGCAGGAAAGAAATTGCACGGGCTAATACCCCGTGTGGATGACGGTACCTGCAGAATAAGCACCGGCTAACTACGTGCCAGCAGCCGCGGTAATACGTAGGGTGCAAGCGTTATCCGGATTTATTGGGTTTAAAGGGTGCGTAGGCGGGATAATAAGTCAGCGGTGAAAGTTTGAGGCTCAACCTTAAAATTGCCGTTGAAACTGTTTTTCTTGAGTATATTTGAAGTAGGCGGAATTCGTGGTGTAGCGGTGAAATGCATAGATATCACGAAGAACTCCAATTGCGAAGGCAGCTTACTAAACTATA…	Bacteria	Bacteroidetes	Bacteroidia	Bacteroidales	Dysgonomonadaceae	Dysgonomonas	NA	0	0	0	0	0	0	0	0	0	0	0	0	0	0	0	0	0	0	0	0	0	0	0	0	0	0	0	0	0	0	0	0	0	0	0	0	0	10	0
18278cf6ac221d628431e824514134e3	GGCAGCAGTGGGGAATATTGCACAATGGGCGCAAGCCTGATGCAGCGACGCCGCGTGAGGGATGACGGCCTTCGGGTTGTAAACCTCTTTCAGTAGGGAAGCAGCCCTTTTTGGGTGACGGTACCTGCAGAAGAAGCGCCGGCTAACTACGTGCCAGCAGCCGCGGTAATACGTAGGGCGCAAGCGTTATCCGGAATTATTGGGCGTAAAGAGCTCGTAGGCGGTTTGTCGCGTCTGCTGTGAAAGCCCGGGGCTTAACTCCGGGTGTGCAGTGGGTACGGGCAGGCTAGAGTGCAGTAGGGGAGACTGGAATTCCTGGTGTAGCGGTGGAATGCGCAGATATCAGGAGGAACACCGATGGCGAAGGCAGGTCTCTGGGCTGTTACTGACGCTGAGGAG…	Bacteria	Actinobacteria	Actinobacteria	Micrococcales	Micrococcaceae	Pseudoglutamicibacter	Pseudoglutamicibacter albus DNF00011	0	4	14	23	0	7	6	6	92	0	0	0	0	0	0	0	0	0	0	11	54	0	10	0	0	0	0	0	0	0	0	0	0	0	0	0	0	0	0
185ed735f8efe5c20df02942ab794f31	GGCTGCAGTGGGGAATATTGTGCAATGGGGGAAACCCTGACACAGCGATGCCGCATGGGTGAAGAAGGGATTCGTTTTGTAAAGCCCTGTCCCCGGGGAAGAAGAAGTGACGGTACCCGGGTAGGAGCCCCAGCTAACTACGTGCCAGCAGCTGCGGTAACACGTGGGGGGCGAGCGTTGTCCGGAATTATTGGGCGTAAAGGGCACGCAGGCGGCCACTTAGGCCGGCGATGAAAGTGCTGGGCTCAACCCAGTGACGCTTGCCGGAACCGGGAGGCTCGAGTGCCAGAGAGGCAGGCAGAATTCCTGGTGTAGCGGTGAAATGCGCAGAGATCAGGAGGAATACCGGAGGCGAAGGCGGCCTGCTGGCTGGCAACTGACGCTCAGGTGCGAAAGCGT…	Bacteria	Firmicutes	Bacilli	Bacillales	Thermoactinomycetaceae	Lihuaxuella	NA	0	0	0	0	0	0	0	0	0	0	0	0	0	0	0	0	0	0	0	0	0	0	0	0	0	0	0	0	0	0	0	12	0	0	17	0	0	0	0
18613c8e324447c4df4facd8a3d86dc6	GGCAGCAGTGGGGAATATTGGACAATGGGCGAAAGCCTGATCCAGCCATGCCGCGTGAGTGAAGAAGGCCCTCGGGTTGTAAAGCTCTTTTGTTGGGAAAGAAAAGCATCCGGTTAATACCCGGGTGTTCTGACGGTACCCAAAGAATAAGCACCGGCTAACTTCGTGCCAGCAGCCGCGGTAATACGAAGGGTGCAAGCGTTACTCGGAATTACTGGGCGTAAAGCGTGCGTAGGTGGTTCGTTAAGTCTGATGTGAAAGCCCTGGGCTCAACCTGGGAATTGCATTGGATACTGGCGGGCTAGAGTACGGTAGAGGGTGGCGGAATTCCTGGTGTAGCAGTGAAATGCGTAGATATCAGGAGGAACATCCGTGGCGAAGGCGGCCACCTGGACCAGT…	Bacteria	Proteobacteria	Gammaproteobacteria	Xanthomonadales	Xanthomonadaceae	Luteimonas	NA	0	0	0	0	0	0	0	0	0	0	0	0	0	0	0	0	0	0	0	0	0	0	0	0	0	0	0	0	0	0	3	0	0	0	0	0	0	0	0
18715040feaccaee3b0a8c05779183f6	GGCTGCAGTGGGGAATATTGGACAATGGGCGCAAGCCTGATCCAGCCATGCCGCGTGAGTGATGAAGGCCTTAGGGTTGTAAAGCTCTTTCAGCGGGGAAGATAATGACGGTACCCGCAGAAGAAGCCCCGGCTAACTTCGTGCCAGCAGCCGCGGTAATACGAAGGGGGCTAGCGTTGTTCGGAATTACTGGGCGTAAAGGGCGCGTAGGCGGACTGTTAAGTCAGGGGTGAAATCCCGGGGCTCAACCCCGGAACTGCCTTTGATACTGGCGGTCTTGAGTTCGGGAGAGGTGAGTGGAATTCCGAGTGTAGAGGTGAAATTCGTAGATATTCGGAGGAACACCAGTGGCGAAGGCGGCTCACTGGCCCGATACTGACGCTGAGGCGCGAAAGCGTG…	Bacteria	Proteobacteria	Alphaproteobacteria	Rhizobiales	Rhizobiaceae	Allorhizobium-Neorhizobium-Pararhizobium-Rhizobium	Rhizobium sp. FSBRD3	7	0	0	0	0	0	0	0	0	0	0	0	0	0	0	0	0	0	0	0	0	0	0	0	0	0	0	0	0	0	0	0	0	0	0	0	0	0	0
1880ca8326ac5b49a74ccd5b3c2c7fcd	GGCAGCAGTGGGGAATATTGGACAATGGGGGAAACCCTGATCCAGCGACGCCGCGTGAGTGAAGAAGTATTTCGGTATGTAAAGCTCTATCAGCAGGGAAGAAAATGACGGTACCTGACTAAGAAGCCCCGGCTAACTACGTGCCAGCAGCCGCGGTAATACGTAGGGAGCAAGCGTTGTCCGGATTTACTGGGTGTAAAGGGTGCGTAGGCGGATTGGCAAGTCAGTAGTGAAATCTGGGGGCTTAACCTCCAAACTGCTATTGAAACTGTTGATCTTGAGTGAAGTAGAGGTAGGCGGAATTCCCGGTGTAGCGGTGAAATGCGTAGAGATCGGGAGGAACACCAGTGGCGAAGGCGGCCTACTGGGCTTTAACTGACGCTGAGGCACGAAAGCATG…	Bacteria	Firmicutes	Clostridia	Clostridiales	Ruminococcaceae	Acutalibacter	NA	0	0	0	0	0	0	0	0	0	0	0	0	0	0	0	0	0	0	0	0	0	0	0	0	0	0	3	0	0	0	0	0	0	0	0	0	0	0	0
18bd5f7a6768bce1613e0cee48963fd4	GGCAGCAGTGAGGAATATTGGTCAATGGGCGAGAGCCTGAACCAGCCAAGTCGCGTGAAGGATGACGGTCTTATGGATTGTAAACTTCTTTTATAAGGGAATAAAGTATGGTACGAGTACTGTTTTGTATGTACCTTATGAATAAGCATCGGCTAACTCCGTGCCAGCAGCCGCGGTAATACGGAGGATGCGAGCGTTATCCGGATTTATTGGGTTTAAAGGGTGCGTAGGCCGAAAGGTAAGTCAGCGGTGAAACGCCGGAGCTCAACTCCGGCCCTGCCGTTGAAACTGCTTTTCTTGAGTAGATTCGAGGTAAGCGGAATTCGTAGTGTAGCGGTGAAATGCATAGATATTACGAGGAACTCCGATAGCGCAGGCAGCTTACCAGGCTCTCACTGA…	Bacteria	Bacteroidetes	Bacteroidia	Bacteroidales	Dysgonomonadaceae	uncultured compost bacterium	uncultured compost bacterium	6892	8	22	26	0	810	8	9	7	7481	0	0	0	0	0	0	0	0	0	69	4	118	41	6	0	0	0	0	188	0	0	0	0	0	0	0	0	0	0
18f2a65cdbf24290b97d4d1b2d3cdf47	GGCTGCAGTAGGGAATCTTCCGCAATGGGCGCAAGCCTGACGGAGCAACGCCGCGTGAGCGAAGAAGGTCTTCGGATCGTAAAGCTCTGTCAAACAGGAAGAAGAGCCATGAGAGGGAATGCTCATGGAGTGACGGTACTGTAAGAGGAAGCCCCGGCTAACTACGTGCCAGCAGCCGCGGTAATACGTAGGGGGCAAGCGTTGTCCGGAATTATTGGGCGTAAAGCGCGCGCAGGCGGTCTGGAAAGTCGGATGTGAAATCTCGGGGCTCACCCCCGAGCGTGCATACGAAACTTCCAGACTTGAGAGCAAGAGAGGGGAGTGGAATTCCTAGTGTAGCGGTGAAATGCGTAGATATTAGGAGGAACACCAGTGGCGAAGGCGACTCCCTGGCTTGCA…	Bacteria	Firmicutes	Bacilli	Bacillales	Paenibacillaceae	Desulfuribacillus	Bacillus sp. RBD1	0	0	0	0	0	0	0	0	0	0	0	0	0	0	0	0	0	0	0	0	0	0	0	0	0	0	0	0	0	0	6	0	0	0	0	0	5	0	0
18fa7747cd7884463fc6844d6db7cf25	GGCAGCAGTGAGGAATATTGGTCAATGGACGAGAGTCTGAACCAGCCAAATCGCGTGAAGGAAGACTGCCCTACGGGTTGTAAACTTCTTTTGTACAGGAATAAAAGAATCTACGTGTAGATTATTGCATGTACTGTACGAATAAGCATCGGCTAACTCCGTGCCAGCAGCCGCGGTAATACGGAGGATGCGAGCGTTATCCGGATTTATTGGGTTTAAAGGGTGCGCAGGCGGGATTTTAAGTCAGCGGTGAAATTTTCAGGCTCAACCTGAACACTGCCGTTGAAACTGGGATTCTTGAGTATGGATGAAGTAGGCGGAATTCGTTGTGTAGCGGTGACATGCTTAGATATAACGAGGAACTCCGATTGCGTAGGCAGCTTACTAAGCCATAACTGA…	Bacteria	Bacteroidetes	Bacteroidia	Bacteroidales	Dysgonomonadaceae	Dysgonomonas	NA	0	0	0	0	0	0	0	0	0	0	0	0	0	0	0	0	0	0	0	0	0	0	0	16	0	0	0	0	0	0	0	0	0	0	0	0	0	0	0
1913d005dc31312e9e1989d744f07585	GGCTGCAGTGGGGAATATTGGACAATGGGCGAAAGCCTGATCCAGCCATGCCGCGTGTGTGAAGAAGGTCTTCGGATTGTAAAGCACTTTAAGTTGGGAGGAAGGGCAGTTACCTAATACGTGATTGTCTTGACGTTACCGACAGAATAAGCACCGGCTAACTCTGTGCCAGCAGCCGCGGTAATACAGAGGGTGCAAGCGTTAATCGGAATTACTGGGCGTAAAGCGCGCGTAGGTGGTTTGTTAAGTTGAATGTGAAATCCCCGGGCTCAACCTGGGAACTGCATCCAAAACTGGCAAGCTAGAGTATGGTAGAGGGTAGTGGAATTTCCTGTGTAGCGGTGAAATGCGTAGATATAGGAAGGAACACCAGTGGCGAAGGCGACTACCTGGACTGAT…	Bacteria	Proteobacteria	Gammaproteobacteria	Pseudomonadales	Pseudomonadaceae	Pseudomonas	NA	0	0	0	0	0	0	0	0	0	0	0	0	0	0	0	0	0	0	0	0	0	0	0	0	0	0	0	0	0	0	0	0	0	22	0	0	0	0	0
1957b101448686f53bcaae4502aa02ac	GGCAGCAGTAGGGAATTTTCGGCAATGGGGGAAACCCTGACCGAGCAACGCCGCATGAGTGAAGAAGGCCTTCGGGTTGTAAAGCTCTGTTGTAAGGGAAGAATGATACGGATAGGGAATGATCTGTATGTGACGGTACCTTACCAGAAAGCCACGGCTAACTTCGTGCCAGCAGCCGCGGTAATACGAAGGGTGCGAGCGTTAATCGGAATTACTGGGCGTAAAGCGCGCGTAGGTGGTTATTTAAGTTGGAAGTGAAATCCCCGGGCTCAACCTGGGAATTGCTTTCAAAACTATTTAGCTAGAGTACGGTAGAGGGTAGTGGAATTTCCTGTGTAGCGGTGAAATGCGTAGATATAGGAAGGAACATCAGTGGCGAAGGCGACTACCTGGACTGAT…	Bacteria	Proteobacteria	Gammaproteobacteria	Pseudomonadales	Pseudomonadaceae	Oblitimonas	NA	0	0	0	0	0	0	0	0	0	0	0	0	0	0	0	0	0	0	0	0	0	2	0	0	0	0	0	0	0	0	0	0	0	0	0	0	0	0	0
196ca1fccd69830ca78802bead54513d	GGCAGCAGTGGGGAATATTGCGCAATGGAGGCAACTCTGACGCAGCAATGCCGCGTGGGTGAAGAAGAACTTCGGTTCGTAAAGCTCTGTTACCGGGGAAGAGTACGACGGTACCCGGTAAGGAAGCCCCGGCTAACTACGTGCCAGCAGCCGCGGTAATACGTAGGGGGCGAGCGTTGTCCGGAATAACTGGGCGTAAAGGGCGCGTAGGCGGATAAGAAGGCCAGAGGTAAAAGGAGAGGGCTCAACCCTTTCAGGCAACTGGAACCGATTATCTAGAGTGCGCTAGGGGCAGGCAGAATTCCTGGTGTAGCGGTGAAATGCGCAGATATCAGGAGGAATACCAGAAGCGAAGGCGGCCTGCTGGAGCGACACTGACGCTGATGTGCGAAAGCGTGG…	Bacteria	Firmicutes	Clostridia	Clostridiales	Ruminococcaceae	Ruminococcus	NA	0	0	0	0	0	0	0	0	0	0	0	0	0	0	0	0	0	0	0	0	0	0	0	0	0	0	0	0	0	0	56	43	35	0	46	0	0	43	89
197834dd9e68199867c57c5ea272270e	GGCAGCAGTGGGGAATATTGCACAATGGGGGAAACCCTGATGCAGCGACGCCGCGTGGAGGAAGAAGGTCTTCGGATTGTAAACTCCTGTCCCAGGGGACGATAATGACGGTACCCTGGGAGGAAGCACCGGCTAACTACGTGCCAGCAGCCGCGGTAAAACGTAGGGTGCAAGCGTTGTCCGGAATTACTGGGTGTAAAGGGAGCGCAGGCGGATTGGCAAGTTGGGAGTGAAATCTATGGGCTCAACCCATAAATTGCTTTCAAAACTGTCAGTCTTGAGTGGTGTAGAGGTAGGCGGAATTCCCGGTGTAGCGGTGGAATGCGTAGATATCGGGAGGAACACCAGTGGCGAAGGCGGCCTACTGGGCACTAACTGACGCTGAGGCTCGAAAGCATG…	Bacteria	Firmicutes	Clostridia	Clostridiales	Ruminococcaceae	UBA1819	Ruthenibacterium lactatiformans	0	0	0	0	0	0	0	0	0	0	0	0	0	0	0	0	0	0	0	0	0	0	0	0	0	0	0	0	0	0	0	0	0	2	0	0	0	0	0
1986c489a40faa6a33662c2ddd1e039b	GGCTGCAGTGGGGAATATTGCACAATGGGGGAAACCCTGATGCAGCAACGCCGCGTGAGTGATGAAGGTTTTCGGATCGTAAAGCTCTGTCTTCAGGGACGATAATGACGGTACCTGAGGAGGAAGCCACGGCTAACTACGTGCCAGCAGCCGCGGTAATACGTAGGTGGCGAGCGTTGTCCGGATTTACTGGGCGTAAAGGGAGCGTAGGCGGACTTTTAAGTGAGATGTGAAATACTCGGGCTTAACCCGGGGGCTGCATTTCAAACTGGGAGTCTAGAGTGCAGGAGAGGAGAGTGGAATTCCTAGTGTAGCGGTGAAATGCGTAGAGATTAGGAAGAACACCAGTGGCGAAGGCGACTCTCTGGACTGTAACTGACGCTGAGGCTCGAAAGCGTG…	Bacteria	Firmicutes	Clostridia	Clostridiales	Clostridiaceae 1	Clostridium	NA	0	0	0	0	0	0	0	0	0	0	0	0	0	0	0	0	0	0	0	0	0	0	0	0	0	0	0	0	0	0	7	0	0	0	0	0	0	0	0
198fc5cda78c2dbabdc7ff4329115022	GGCTGCAGTGAGGAATATTGGTCAATGAGCGAAAGCTTGAACCAGCCAAGTCGCGTGAAGGATGAATGTCCTAAGGATTGTAAACTTCTTTTATACAGGAATAAATGTTGCCACGTGTGGCAATTTGCATGTACTGTATGAATAAGGATCGGCTAACTCCGTGCCAGCAGCCGCGGTAATACGGAGGATCCGAGCGTTATCCGGATTTATTGGGTTTAAAGGGTGCGCAGGCGGGAAATTAAGTCGGCGGTGAAATTTTGCGGCTCAACCGTAAAAGTGCCTTCGAAACTGGTTTTCTTGAGTGTAGATGAAGTAGGCGGAATTTGTGGTGTAGCGGTGAAATGCATAGATATCACGAGGAACTCCGATTGCGCAGGCAGCTTACTAAACTACAACTGA…	Bacteria	Bacteroidetes	Bacteroidia	Bacteroidales	Dysgonomonadaceae	uncultured	Petrimonas sp. feline oral taxon 112	0	0	0	0	0	0	0	0	0	0	0	0	0	0	0	0	0	0	0	0	0	0	0	0	0	0	0	0	0	0	0	18	19	14	37	22	0	0	11
19becd1c78d0c9c87cac70dc3c391043	GGCAGCAGTAGGGAATCTTCCACAATGGACGAAAGTCTGATGGAGCAACGCCGCGTGAGTGAAGAAGGTTTTCGGATCGTAAAGCTCTGTTGTAAGGGAAGAACACGTACGAGAGTAACTGCTCGTACCTTGACGGTACCTTATTAGAAAGCCACGGCTAACTACGTGCCAGCAGCCGCGGTAATACGTAGGTGGCAAGCGTTGTCCGGAATTATTGGGCGTAAAGCGCGCGCAGGCGGTCCTTTAAGTCTGATGTGAAAGCCCACGGCTCAACCGTGGAGGGTCATTGGAAACTGGAGGACTTGAGTACAGAAGAGGAAAGCGGAATTCCACGTGTAGCGGTGAAATGCGTAGAGATGTGGAGGAACACCAGTGGCGAAGGCGGCTTTCTGGTCTGTA…	Bacteria	Firmicutes	Bacilli	Bacillales	Planococcaceae	Paenisporosarcina	NA	0	0	0	0	0	0	0	0	0	0	0	0	0	0	0	0	0	0	0	0	0	0	0	0	0	0	0	0	0	0	0	0	0	0	0	0	10	0	5
19db35f106b126d7774767601f9cf2d6	GGCTGCAGTGGGGAATATTGCGCAATGGAGGCAACTCTGACGCAGCAATACCGCGTGAGTGAAGAAGGCCTTCGGGTTGTAAAGCTCTATCATAGGGGAAGAAGCAAGTGACGGTACCCTAAGATGAAGTCCCGGCTAACTACGTGCCAGCAGCCGCGGTAACACGTAGGGGACAAGCGTTGTCCGGAATGACTGGGCGTAAAGGGCACGTAGGCGGTTTTTCAAGCCGGATGTGAAAGGCAGTGGCTCAACTACTGTTGGCACCCGGAACTGGAAGACTAGAGTATTGGAGAGGCAGGCAGAATTCCTGGAGTAGCGGTGAAATGCGTAGAGTTCAGGAGGAATACCAGAGGCGAAGGCGGCCTGCTGGAAAGATACTGACGCTGAGGTGCGAAAGCG…	Bacteria	Firmicutes	Clostridia	Clostridiales	Eubacteriaceae	Eubacterium	NA	0	0	0	0	0	0	0	0	0	0	0	0	0	0	0	0	0	0	0	0	0	0	0	0	0	0	0	0	0	0	0	0	0	16	0	0	0	0	0
19db61fb2d2a2a80e1d6f228677b1bcb	GGCTGCAGTGGGGAATATTGCACAATGGAGGGAACTCTGATGCAGCAACGCCGCGTGAAGGATGAAGGTTTTCGGATCGTAAACTTCTATCAGTAGGGATGAAAACAATGACAGTACCTAACTAAGAAGCCCCGGCTAACTACGTGCCAGCAGCCGCGGTAATACGTAGGGGGCAAGCGTTATCCGGATTTACTGGGTGTAAAGGGTGCGTAGGTGGCATGTCAAGTTAGATGTGAAAGCCCAAGGCTTAACTTTGGGATTGCATCTAAAACTGGCAAGCTAGAGTGCAGGAGAGGAAAGTAGAATTCCTAGTGTAGCGGTGAAATGCGTAGATATTAGGAGGAATACCAGTAGCGAAGGCGGCTTTCTGGACTGTAACTGACACTGAGGCACGAAAGC…	Bacteria	Firmicutes	Clostridia	Clostridiales	Lachnospiraceae	Abyssivirga	NA	0	0	0	0	0	0	0	0	0	0	0	0	0	0	0	0	0	0	0	0	0	0	0	0	0	0	0	0	0	0	0	0	0	4	0	15	0	0	0
19f1da5df86e4dd53bcafcd876c718a5	GGCAGCAGTGAGGAATATTGGTCAATGGACGCAAGTCTGAACCAGCCATGCCGCGTGCAGGATGAAGGTGCTATGCATTGTAAACTGCTTTTGTACGAGGGTAAATGCAGGTACGTGTACCTGTTTGAAAGTATCGTACGAATAAGGGTCGGCTAACTCCGTGCCAGCAGCCGCGGTAATACGGAGGACCCGAGCGTTATCCGGATTTATTGGGTTTAAAGGGTGCGTAGGCGGATTAGTAAGTTAGAGGTGAAAGCTCGATGCTCAACATCGAAATTGCCTCTGATACTGTTAGTCTAGAGTATAGTTGCGGAAGGCGGAATGTGTGGTGTAGCGGTGAAATGCTTAGATATCACACAGAACACCGATTGCGAAGGCAGCTTTCCAAGCTATTACTGA…	Bacteria	Bacteroidetes	Bacteroidia	Bacteroidales	Rikenellaceae	Alistipes	Alistipes indistinctus YIT 12060	0	0	0	0	0	0	0	0	0	0	0	0	0	0	0	0	0	0	0	0	0	0	0	0	0	0	0	0	0	0	7	0	0	3	5	0	0	8	0
1a0010ed29890bc0cd0dcb47aeaf7937	GGCAGCAGTGGGGAATATTGCACAATGGGCGCAAGCCTGATGCAGCCATGCCGCGTGTATGAAGAAGGCCTTCGGGTTGTAAAGTACTTTCAGCGGGGAGGAAGGGAGTAAAGTTAATACCTTTGCTCATTGACGTTACCCGCAGAAGAAGCACCGGCTAACTCCGTGCCAGCAGCCGCGGTAATACGGAGGGTGCAAGCGTTAATCGGAATTACTGGGCGTAAAGCGCACGCAGGCGGTTTGTTAAGTCAGATGTGAAATCCCCGGGCTCAACCTGGGAACTGCATCTGATACTGGCAAGCTTGAGTCTCGTAGAGGGGGGTAGAATTCCAGGTGTAGCGGTGAAATGCGTAGAGATCTGGAGGAATACCGGTGGCGAAGGCGGCCCCCTGGACGAAG…	Bacteria	Proteobacteria	Gammaproteobacteria	Enterobacteriales	Enterobacteriaceae	Escherichia-Shigella	NA	571	262	216	232	259	374	213	48	139	231	0	0	0	0	0	0	0	0	0	0	0	0	29	30	0	0	0	0	0	39	15	153	117	66	0	115	112	119	30
1a26d6f833515f3503ca98f38cd31510	TGGCTGCAGTGGGGAATATTGCGCAATGGGCGAAAGCCTGACGCAGCGACGCCGCGTGAGGGATGAAGGTTTTCGGATCGTAAACCTCTGTCAGAAGGGAAGAAACCGCACTGTGCTAATCATCAGTGCCTTGACGGTACCTTCAAAGGAAGCACCGGCTAACTCCGTGCCAGCAGCCGCGGTAATACGTAGGGGACAAGCGTTATCCGGATTTACTGGGTGTAAAGGGAGCGTAGACGGCTGTGCAAGTCTGAAGTGAAAGCCCGGGGCTCAACCCCGGGACTGCTTTGGAAACTGTGCAGCTCGAGTACCGGAGGGGTAAGCGGAATTCCTAGTGTAGCGGTGAAATGCGTAGATATTAGGAGGAACACCAGTGGCGAAGGCGGCTTACTGGACGGT…	Bacteria	Firmicutes	Clostridia	Clostridiales	Lachnospiraceae	Uncultured	NA	0	0	0	5	0	0	0	0	0	0	0	0	0	0	0	0	0	0	0	0	0	0	0	0	0	0	0	0	0	0	0	0	0	0	0	0	0	0	0
1a276c369a00c9eb54028c18362bd517	GGCAGCAGTGGGGAATATTGGACAATGGGCGCAAGCCTGATCCAGCCATACCGCGTGGGTGAAGAAGGCCTTCGGGTTGTAAAGCCCTTTTGTTGGGAAAGAAAAGCAATCGGTTAATACCCGGTTGTTCTGACGGTACCCAAAGAATAAGCACCGGCTAACTTCGTGCCAGCAGCCGCGGTAATACGAAGGGTGCAAGCGTTACTCGGAATTACTGGGCGTAAAGCGTGCGTAGGTGGTTGTTTAAGTCTGTCGTGAAAGCCCTGGGCTCAACCTGGGAATTGCGATGGAAACTGGGCGACTAGAGTGTGGCAGAGGGTAGTGGAATTCCTGGTGTAGCAGTGAAATGCGTAGAGATCAGGAGGAACATCCGTGGCGAAGGCGACTGCCTGGGCCAAC…	Bacteria	Proteobacteria	Gammaproteobacteria	Xanthomonadales	Xanthomonadaceae	Stenotrophomonas	NA	0	0	0	0	0	0	0	0	0	0	0	33	0	0	0	0	0	0	0	23	0	0	0	0	0	0	0	0	0	0	0	0	0	0	0	0	0	0	0
1a35512f99ae9e485231cb4d3c873752	GGCTGCAGTGGGGAATTTTGGACAATGGGCGCAAGCCTGATCCAGCAATGCCGCGTGCAGGATGAAGGCCTTCGGGTTGTAAACTGCTTTTGTACGGAACGAAAAGCCCTGGGTTAATACCCTGGGGTCATGACGGTACCGTAAGAATAAGCACCGGCTAACTACGTGCCAGCAGCCGCGGTAATACGTAGGGTGCGAGCGTTAATCGGAATTACTGGGCGTAAAGCGTGCGCAGGCGGTTTTGTAAGACAGAGGTGAAATCCCCGGGCTCAACCTGGGAACTGCCTTTGTGACTGCAAGGCTAGAGTACGGCAGAGGGGGATGGAATTCCGCGTGTAGCAGTGAAATGCGTAGATATGCGGAGGAACACCGATGGCGAAGGCAATCCCCTGGGCCTGT…	Bacteria	Proteobacteria	Gammaproteobacteria	Betaproteobacteriales	Burkholderiaceae	Comamonas	uncultured compost bacterium	0	0	0	0	0	0	0	0	0	0	0	34	0	0	0	0	0	0	0	41	0	0	0	0	11	0	0	0	0	0	0	0	0	0	0	0	0	0	0
1a3c4865907a9c0a14e101514553f7d5	GGCAGCAGTAGGGAATCTTCGGCAATGGGCGCAAGCCTGACCGAGCAACGCCGCGTGAGTGAAGAAGGTTTTCGGATCGTAAAACTCTGTTGTTAGAGAAGAACGACCTAGGTAGTAACTGATCTAGGAGTGACGGTATCTAACCAGAAAGCCACGGCTAACTACGTGCCAGCAGCCGCGGTAATACGTAGGTGGCAAGCGTTATCCGGATTTATTGGGCGTAAAGCGAGCGCAGGCGGTTTCTTAAGTCTGATGTGAAAGCCCCCGGCTCAACCGGGGAGGGTCATTGGAAACTGGGAGACTTGAGTGCAGAAGAGGAGAGTGGAATTCCATGTGTAGCGGTGAAATGCGTAGATATATGGAGGAACACCAGTGGCGAAGGCGACTCTCTGGTCTGTA…	Bacteria	Firmicutes	Bacilli	Lactobacillales	Enterococcaceae	Enterococcus	NA	273	3303	453	1453	1180	326	246	1612	398	248	23	275	0	0	0	55	0	17	14	205	948	517	392	232	0	74	70	17	672	793	604	367	275	138	262	298	353	2123	438
1a4195b7f9af8140f4c3bf7b8c12c3c3	GGCTGCAGTGAGGAATATTGGTCAATGGAGGCAACTCTGAACCAGCCATGCCGCGTGCAGGATGACGGTCCTATGGATTGTAAACTGCTTTTGTACAGGAAGAAAAAGAGTTACGTGTAGCTTATTGACGGTACTGTAAGAATAAGGATCGGCTAACTCCGTGCCAGCAGCCGCGGTAATACGGAGGATCCAAGCGTTATCCGGAATCATTGGGTTTAAAGGGTCCGTAGGCGGCCTTATAAGTCAGCGGTGAAAGTTTTTGGCTTAACCAAAAAATTGCCGTTGATACTGTAGGGCTTGAATTTTTGTGAAGTAACTAGAATATGTAGTGTAGCGGTGAAATGCTTAGATATTACATGGAATACCAATTGCGAAGGCAGGTTACTAACAAACGATTGA…	Bacteria	Bacteroidetes	Bacteroidia	Flavobacteriales	Flavobacteriaceae	Flavobacterium	Flavobacterium sp. wh15	0	0	0	0	0	0	0	0	0	0	0	0	0	0	0	0	0	0	0	0	0	0	9	0	0	0	0	0	0	29	0	8	0	0	0	0	0	7	0
1a43961fd4e2139911c93eb10ed3c016	GGCAGCAGTGAGGAATATTGGACAATGGGTGAGAGCCTGATCCAGCCATCCCGCGTGCAGGAAGACGGCCCTATGGGTTGTAAACTGCTTTTGTATGGGAATAAACCACCTTTCGTGAAGGGTGTTGAAGGTACCATACGAATAAGCACCGGCTAACTACGTGCCAGCAGCCGCGGTAATACGGAGGATGCGAGCGTTATCCGGATTTATTGGGTTTAAAGGGTGCGTAGGCGGAATTATAAGTCAGCGGTGAAAGTTTGAGGCTCAACCTTAAAATTGCCGTTGAAACTGTTTTTCTTGAGTATATTTGAAGTGGGCGGAATTCGTGGTGTAGCGGTGAAATGCATAGATATCACGAAGAACTCCAATTGCGCAGGCAGCTCACTAAACTATAACTGA…	Bacteria	Bacteroidetes	Bacteroidia	Bacteroidales	Dysgonomonadaceae	Dysgonomonas	NA	0	0	0	0	0	0	0	0	0	0	0	3	0	0	0	0	0	0	0	0	0	0	0	0	0	0	0	0	0	0	0	0	0	0	0	0	0	0	0
1a4548be7650dd7efa7a4e9218aec574	GGCAGCAGTGGGGAATATTGGACAATGGGCGCAAGCCTGATCCAGCCATGCCGCGTGTGTGAAGAAGGTCTTCGGATTGTAAAGCACTTTAAGTTGGGAGGAAGGGTTGTTGCCTAATATGTAACAGCTTTGACGTTACCGACAGAATAAGCACCGGCTAACTCTGTGCCAGCAGCCGCGGTAATACAGAGGGTGCAAGCGTTAATCGGAATTACTGGGCGTAAAGCGCGCGTAGGTGGTTCAGTAAGATGGGTGTGAAATCCCCGGGCTCAACCTGGGAACTGCTTTCATAACTGCTGAGCTAGAGTACGGTAGAGGGTAGTGGAATTTCCTGTGTAGCGGTGAAATGCGTAGATATAGGAAGGAACACCAGTGGCGAAGGCGACTACCTGGACTGAT…	Bacteria	Proteobacteria	Gammaproteobacteria	Pseudomonadales	Pseudomonadaceae	Pseudomonas	NA	0	0	0	0	0	0	0	0	0	0	0	0	0	0	0	0	0	0	0	0	0	0	0	0	0	0	0	0	0	69	37	7	36	0	119	57	41	7	63
1a49053ab021ea0081466bfb09eb0563	GGCAGCAGTGAGGAATATTGGTCAATGGGCGAGAGCCTGAACCAGCCAAGTCGCGTGAAGGAAGACTGCCTTATGGGTTGTAAACTTCTTTTATACAGGAATAAAAAGGGGCACGTGTGCCTTATTGCATGTACTGTATGAATAAGCATCGGCTAACTCCGTGCCAGCAGCCGCGGTAATACGGAGGATGCGAGCGTTATCCGGATTTATTGGGTTTAAAGGGTGCGCAGGCGGGAATTTAAGTCAGCGGTGAAATCTGGTCGCTTAACGATCACACTGCCGTTGAAACTGGGTTTCTTGAGTATGGATGAAGTAGGCGGAATTCGTTGTGTAGCGGTGACATGCATAGATATAACGAGGAACTCCGATTGCGTAGGCAGCTTACTAAGCCATAACTGA…	Bacteria	Bacteroidetes	Bacteroidia	Bacteroidales	Dysgonomonadaceae	Dysgonomonas	NA	0	0	0	0	0	0	0	20	0	0	3482	1521	53	0	1845	1308	2291	0	2350	1554	0	0	0	0	4733	2708	1341	1467	0	0	4	0	0	0	0	0	0	0	0
1a581def1bb9f3e45c2901a2880348ee	GGCAGCAGTGGGGAATATTGGACAATGGGCGCAAGCCTGATCCAGCCATGCCGCGTGAGTGATGAAGGCCTTAGGGTTGTAAAGCTCTTTCAGTGGGGAAGATAATGACGGTACCCACACAAGAAGCCCCGGCTAACTTCGTGCCAGCAGCCGCGGTAATACGAAGGGGGCTAGCGTTGTTCGGATTTACTGGGCGTAAAGCGCACGTAGGCGGATTGGTCAGTTAGGGGTGAAATCCCGGAGCTCAACTCCGGAACTGCCTTTAATACTGCCAGTCTAGAGTCCGAGAGAGGTGAGTGGAACTCCTAGTGTAGAGGTGGAATTCGTAGATATTAGGAAGAACACCAGTGGCGAAGGCGGCTCACTGGCTCGGTACTGACGCTGAGGTGCGAAAGCGTG…	Bacteria	Proteobacteria	Alphaproteobacteria	Rhizobiales	Devosiaceae	Devosia	NA	0	0	0	0	0	0	0	0	0	0	0	0	0	0	0	0	0	0	0	0	0	0	0	0	0	0	0	0	0	0	0	0	0	0	0	0	14	0	0
1a6c40105259b404479d95bc95449959	GGCAGCAGTTTCGAATCATTCACAATGGGCGAAAGCCTGATGGTGCAATGCCGCGTGTGGGATGAAGGTCTTCGGATCGTAAACCACTGTCATTAAGGACTAAAACACTGTGAAGAGCAGTCTTGAATTAACTTAAAGAGGAAGGGGTGGCTAACTCTGTGCCAGCAGCCGCGGTAATACAGAGACCCCAAGCGTTACTCGGATTCACTGGGCGTAAAGGGTGCGCAGGCGGTCATGTGTGTCAGGTGTGAAATCCCGGGGCTTAACTCCGGAACTGCGCCTGAAACTACATGACTAGAGTCTTGGAGAGGTAAGCGGAATTTCTGGTGTAGCGGTGAAATGCGTAGATATCAGAAGGAACACCAATGGCGAAGGCAGCTTACTGGACAAGTACTGACG…	Bacteria	Verrucomicrobia	Verrucomicrobiae	Opitutales	Puniceicoccaceae	Ruficoccus	NA	0	0	0	0	0	0	0	0	0	0	0	0	0	0	0	0	0	0	0	0	0	0	0	0	0	0	0	0	0	0	0	0	0	0	0	13	0	0	0
1a6dd00efff503e6d0db9603d3bb17cb	GGCAGCAGTAAGGAATATTGGACAATGGACGCAAGTCTGATCCAGCCATGCCGCGTGCAGGATGAAGGCCCTCTGGGTTGTAAACTGCTTTTATCAGGGAAGAAAACCCGATACGTGTATCGGATTGCCGGTACCTGAGGAATAAGCACCGGCTAACTCCGTGCCAGCAGCCGCGGTAATACGGAGGGTGCGAGCGTTATCCGGAATTACTGGGTTTAAAGGGTGCGTAGGCGGCTAGATAAGTCAGGGGTGAAAGGTGGCAGCTTAACTGTCAAATTGCCTTTGAAACTGTTTAGCTTGAATGAGGATGAGGTTTGCGGAATGTGGCATGTAGCGGTGAAATGCATAGATATGCCACGGAACACCGAATGCGAAGGCAGCAGACTGGACCTTTATTGA…	Bacteria	Bacteroidetes	Bacteroidia	Saprospirales	Saprospiraceae	Membranicola	NA	0	0	0	0	0	0	0	0	0	0	0	0	0	0	0	0	0	0	0	0	0	0	0	0	0	0	0	0	0	0	0	0	0	0	7	0	0	0	0
1a71cd64625b7bcd6342f2f89d27e375	GGCTGCAGTGGGGAATCTTAGACAATGGGGGCAACCCTGATCTAGCCATGCCGCGTGAGTGATGAAGGCCTTAGGGTTGTAAAGCTCTTTCGCCGGGGAAGATAATGACTGTACCCGGTAAAGAAGTCCCGGCTAACTCCGTGCCAGCAGCCGCGGTAATACGGGGGGTGCAAGCGTTACTCGGAATCACTGGGCGTAAAGGGTGCGTAGGTGGATTGTCAAGTCTTTTGTGAAATCTAATGGCTTAACCATTAAACTGCTTGGGAAACTGACAATCTAGAGTGAGGGAGAGGTAGATGGAATTCTTGGTGTAGGGGTAAAATCCGTAGAGATCAAGAAGAATACCCATTGCGAAAGCGATCTACTAGAACTCAACTGACACTGAGGCACGAAAGCGTG…	Bacteria	Epsilonbacteraeota	Campylobacteria	Campylobacterales	Campylobacteraceae	Campylobacter	uncultured Campylobacteraceae bacterium	0	0	0	0	0	0	0	0	0	0	0	0	0	0	0	0	0	0	0	0	0	0	0	0	0	0	0	0	0	0	0	0	0	0	0	0	0	0	3
1a8c669f917bcfdc10ef5e70485cdb96	GGCAGCAGTGAGGAATATTGGTCAATGGGCGAGAGCCTGAACCAGCCAAATCGCGTGAAGGAAGACTGCCCTATGGGTTGTAAACTTCTTTTATACAGGAATAAAAAAGAACACGTGTGTTCTATTGCATGTACTGTATGAATAAGCATCGGCTAACTCCGTGCCAGCAGCCGCGGTAATACGGAGGATGCGAGCGTTATCCGGATTTATTGGGTTTAAAGGGTGCGCAGGCGGTTTTGTAAGACAGAGGTGAAATCCCCGGGCTTAACCTGGGAACTGCCTTTGTGACTGCAAGGCTAGAGTACGGCAGAGGGGGGTAGAATTCCATGTGTAGCGGTGAAATGCGTAGAGATGTGGAGGAATACCGGTGGCGAAGGCGGCCCCCTGGACAAAGACTGA…	Bacteria	Bacteroidetes	Bacteroidia	Bacteroidales	Dysgonamonadaceae	Dysgonomonas	NA	0	2	0	0	0	0	0	0	0	0	0	0	0	0	0	0	0	0	0	0	0	0	0	0	0	0	0	0	0	0	0	0	0	0	0	0	0	0	0
1a8e29c76f9ec105633cbe2f9f6aefc5	GGCTGCAGTGGGGAATATTGGACAATGGGGGCAACCCTGATCCAGCCATGCCGCGTGTGTGAAGAAGGTCTTCGGATTGTAAAGCACTTTAAGTTGGGAGGAAGGGCTTCAGGTTAATACCTTGAAGTTTTGACGTTACCAACAGAATAAGCACCGGCTAACTCTGTGCCAGCAGCCGCGGTAATACAGAGGGTGCAAGCGTTAATCGGAATTACTGGGCGTAAAGCGTGCGTCGGCGGTTTGGCAAGAAAGGTGTGAAATCCCAGAGCTTAACTTTGGAACTGCACTTTTAACTGCCAGGCTAGAGTATGTCAGAGGGGGGTAGAATTCCGCGTGTAGCAGTGAAATGCGTAGAGATGCGGAGGAATACCGATGGCGAAGGCAGCCCCCTGGGATAAT…	Bacteria	Proteobacteria	Gammaproteobacteria	Betaproteobacteriales	Burkholderiaceae	Pusillimonas	Pusillimonas caeni	0	0	0	0	0	0	0	0	0	0	0	0	0	0	0	0	0	0	0	0	0	0	0	0	0	0	0	0	0	2	0	0	0	0	0	0	0	0	0
1a978ffba2df9a3b91c2272988195b50	GGCTGCAGTGGGGAATCTTCCGCAATGGACGAAAGTCTGACGGAGCAACGCCGCGTGAGTGATGAAGGTTTTCGGACTGTAAAACTCTGTTGTTTGTGACGAACGTGCGCTGTGTGAATAATGCAGTGTAATGACGGTACCAACAGAAGAAGCGACGGCTAAATACGTGCCAGCAGCCGCGGTAATACGTATGTCGCAAGCGTTATCCGGATTTATTGGGTTTAAAGGGTGCGCAGGCGGGGGATTAAGTCAGTGGTGAAATCTGGACGCTTAACGTTCAAATTGCCGTTGAAACTGGTTTTCTTGAGTGTAGATGAAGTAGGCGGAATTCGTTGTGTAGCGGTGAAATGCATAGATATAACGAGGAACTCCAATTGCGTAGGCAGCTTACTAAACTAT…	Bacteria	Bacteroidetes	Bacteroidia	Bacteroidales	Dysgonomonadaceae	Dysgonomonas	NA	0	0	0	0	0	0	0	0	0	0	0	0	0	0	0	0	0	0	0	0	0	0	0	0	0	0	0	0	0	0	0	0	0	0	0	2	0	0	0
1a9a16cf847ce56e0dd0f909d6bea6fa	GGCTGCAGTGGGGAATATTGCGCAATGGGCGAAAGCCTGACGCAGCGACGCCGCGTGAGGGATGAAGGTTTTCGGATCGTAAACCTCTGTCAGAGGGGAAGAAACCGCACTGTGCTAATCAGCAGTGCCTTGACGGTACCTTCAAAGGAAGCACCGGCTAACTCCGTGCCAGCAGCCGCGGTAATACGGGGGGTGCAAGCGTTAATCGGAATTACTGGGCGTAAAGGGCGCGTAGGTGGTACCTTAAGTCAGATGTGAAAGCCCCGGGCTCAACCTGGGAATTGCATTTGATACTGGGGTGCTAGAGTGTGGTAGAGAGTAGCGGAATTTCTGGTGTAGCGGTGAAATGCGTAGATATCACGCAGAACTCCGATTGCGAAGGCAGCTTACTAAACTATA…	Bacteria	Proteobacteria	Gammaproteobacteria	Cardiobacteriales	Wohlfahrtiimonadaceae	Wohlfahrtiimonas	NA	0	0	0	0	0	0	0	0	0	0	0	0	0	0	0	0	0	0	0	0	0	0	2	0	0	0	0	0	0	0	0	0	0	0	0	0	0	0	0
1aa8667bdc493e1cd9285c49d85be25c	GGCTGCAGTGGGGAATATTGGACAATGGGCGCAAGCCTGATCCAGCCATGCCGCGTGAGTGATGAAGGCCTTAGGGTTGTAAAGCTCTTTCAGTAGGGAAGATAATGACGGTACCTACAGAAGAAGCCCCGGCTAACTTCGTGCCAGCAGCCGCGGTAATACGAAGGGGGCTAGCGTTGTTCGGATTTACTGGGCGTAAAGCGCACGTAGGCGGATTGGTCAGTTAGAGGTGAAATCCCGAAGCTCAACTTCGGAACTGCCTTTAATACTGCCAGTCTCGAGTCCGGAAGAGGTGAGTGGAACTCCTAGTGTAGAGGTGGAATTCGTAGATATTAGGAAGAACACCAGTGGCGAAGGCGGCTCACTGGTCCGGTACTGACGCTGAGGTGCGAAAGCGTG…	Bacteria	Proteobacteria	Alphaproteobacteria	Rhizobiales	Devosiaceae	Devosia	Devosia neptuniae	0	0	0	0	0	0	0	0	0	0	0	0	0	0	0	2	0	0	0	0	0	0	0	0	0	0	0	0	0	0	0	0	0	0	0	0	0	0	0
1aadd414144267161f993244c45eef26	GGCAGCAGTGAGGAATATTGGTCAATGGGCGCAAGCCTGATGCAGCCATGCCGCGTGTATGAAGAAGGCCTTCGGGTTGTAAAGTACTTTCAGTCGGGAGGAAGGTGTCAAGGTTAATAACCTTGGCAATTGACGTTACCGACAGAAGAAGCACCGGCAAACTTCGTGCCAGCAGCCGCGGTAATACGAAGGGGGCGAGCGTTATCCGGATTTATTGGGTTTAAAGGGAGCGTAGGTGGAAGCTTAAGTCAGTTGTGAAAGTTTGCGGCTCAACCGTAAAATTGCAGTTGATACTGGGTTTCTTGAGTACAGTAGAGGTGGGCGGAATTCGTGGTGTAGCGGTGAAATGCTTAGATATCACGAAGAACTCCAATTGCGAAGGCAGCTCACTGGACTGGC…	Bacteria	Bacteroidetes	Bacteroidia	Bacteroidales	Bacteroidaceae	Bacteroides	NA	0	0	0	0	0	0	0	0	0	0	0	0	0	0	0	0	0	2	0	0	0	0	0	0	0	0	0	0	0	0	0	0	0	0	0	0	0	0	0
1aceb08b0486e3f62127e455ae5db922	GGCAGCAGTAGGGAATCTTCCGCAATGGACGCAAGTCTGACGGAGCAACGCCGCGTGAGTGAGGAAGGTCTTCGGATCGTAAAACTCTGTTGTTAGAGAAGAACAAGTACCGTTTGAATAAGGCGGTACCTTGACGGTACCTAACGAGAAAGCACCGGCTAACTCCGTGCCAGCAGCCGCGGTAATACGGAGGGTGCAAGCGTTAATCGGAATTACTGGGCGTAAAGCGCACGCAGGCGGTTGATTAAGTTAGATGTGAAATCCCCGGGCTTAACCTGGGAATGGCATCTAAGACTGGTCAGCTAGAGTCTTGTAGAGGGGGGTAGAATTCCATGTGTAGCGGTGAAATGCGTAGAGATGTGGAGGAATACCGGTGGCGAAGGCGGCCCCCTGGACAAA…	Bacteria	Proteobacteria	Gammaproteobacteria	Enterobacteriales	Enterobacteriaceae	Providencia	NA	0	0	0	0	0	0	0	0	0	0	0	0	0	0	0	0	0	0	0	0	0	0	0	0	0	0	0	0	0	0	0	0	0	0	0	0	2	0	0
1ad2145e7ff73b43d728b7b786b98d3a	GGCTGCAGTAGGGAATCTTCCACAATGGACGAAAGTCTGATGGAGCAACGCCGCGTGAGTGAAGAAGGTTTTCGGATCGTAAAACTCTGTTGTTGGAGAAGAATGTATCTGATAGTAACTGATTAGGTAGTGACGGTATCCAACCAGAAAGCCACGGCTAACTACGTGCCAGCAGCCGCGGTAATACGTAGGTGGCAAGCGTTGTCCGGATTTATTGGGCGTAAAGCGAGCGCAGGCGGTTTCTTAAGTCTGATGTGAAAGCCTTCGGCTCAACCGAAGAAGTGCATCGGAAACTGGGAAACTTGAGTGCAGAAGAGGACAGTGGAACTCCATGTGTAGCGGTGAAATGCGTAGATATATGGAAGAACACCAGTGGCGAAGGCGGCTGTCTGGTCTGTA…	Bacteria	Firmicutes	Bacilli	Lactobacillales	Lactobacillaceae	Lactobacillus	NA	0	0	0	0	0	0	0	0	0	0	0	0	0	0	0	0	0	0	0	0	0	0	0	0	0	0	0	0	0	0	0	0	0	316	0	0	0	0	0
1adff8ab641e9b0ebb02b28eb3676cc3	GGCAGCAGTGAGGAATATTGGTCAATGGACGGAAGTCTGAACCAGCCATGCCGCGTGCAGGAATAAGGTCCTATGGATTGTAAACTGCTTTTATATGGGAATAAACCCCTTTACGTGTAGGGTGTTGAAGGTACTATACGAATAAGCACCGGCTAACTCCGTGCCAGCAGCCGCGGTAATACGGAGGGTGCAAGCGTTATCCGGATTTATTGGGTTTAAAGGGTCCGCAGGCGGATTTGTAAGTCAGGGGTGAAATCCGGCAGCTTAACTGTCGAATTGCCTTTGATACTGCAAATCTTGAGTGAGGTTGAAGTAGCTGGAATGTGTAGTGTAGCGGTGAAATGCATAGATATTACACAGAACACCAATTGCGTAGGCAGGTTACTAAGTCTCAACTGA…	Bacteria	Bacteroidetes	Bacteroidia	Flavobacteriales	Weeksellaceae	Moheibacter	NA	0	0	0	0	0	0	0	0	0	0	0	0	0	0	0	0	0	0	0	0	0	0	0	0	0	0	0	0	0	2	0	0	0	0	0	0	0	0	0
1ae7f309515131674ac9a093a50f9a78	GGCAGCAGTGGGGAATATTGGACAATGGGGGGAACCCTGATCCAGCCATGCCGCGTGTGTGAAGAAGGCCTTCGGGTTGTAAAGCACTTTAGTTAGGGAGGAAGGCCAGTGTGTTAATATCACATTGGATTGACGTTACCTAAAGAATAAGCACCGGCTAACTCCGTGCCAGCAGCCGCGGTAATACGGAGGGTGCGAGCGTTAATCGGAATTACTGGGCGTAAAGCGCACGTAGGCGGTTCGTTAAGCTAGATGTGAAAGCCCCGGGCTCAACCTGGGAATAGCATTTAGAACTGGCGGGCTAGAGTTTTGGAGAGGGTGGTAGAATTTCCAGTGTAGCGGTGAAATGCGTAGATATTGGAAGGAATATCAGTGGCGAAGGCGGCCACCTGGCCAAGA…	Bacteria	Proteobacteria	Gammaproteobacteria	Alteromonadales	Idiomarinaceae	Aliidiomarina	NA	0	0	0	0	0	0	0	0	0	0	0	0	0	0	0	0	0	0	0	0	0	0	0	0	0	0	0	0	0	9	0	0	0	0	6	0	3	0	0
1b07ed6e9af5db703a94bb29872463d8	GGCAGCAGTGAGGAATATTGGTCAATGGGTGAGAGCCTGAACCAGCCAAGTCGCGTGAAGGAAGACTGCCTTATGGGTTGTAAACTTCTTTTATAGGAGAATAAAAAAGGTTATGTATAGCCTATTGCATGTATCCTATGAATAAGCATCGGCTAACTCCGTGCCAGCAGCCGCGGTAATACGGAGGATGCGAGCGTTATCCGGATTTATTGGGTTTAAAGGGTGCGCAGGCGGGAATTTAAGTCAGCGGTGAAATCTCGACGCTCAACGTCGAAACTGCCATTGAAACTGGATTTCTTGAGTATAGATGAAGTAGGCGGAATTCGTTGTGTAGCGGTGAAATGCATAGATATAACGAGGAACCCCAATTGCGTAGGCAGCTTACTAAACTATAACTGA…	Bacteria	Bacteroidetes	Bacteroidia	Bacteroidales	Dysgonomonadaceae	Dysgonomonas	NA	0	0	0	0	0	0	0	0	0	0	370	703	20853	24241	32722	19222	2137	2213	5266	9967	0	0	0	0	2538	1174	3154	12234	0	0	0	0	0	0	0	0	0	0	0
1b0da437a7e0444b1fc7587eceee0ce5	GGCAGCAGTGGGGAATATTGGGCAATGGAGGAAACTCTGACCCAGCAACGCCGCGTGAAGGAAGAAGGCCTTCGGGTTGTAAACATTTGTCCTGTGGGACGAAACAAATGACGGTACCACAGGAGGAAGCCCCGGCTAACTACGTGCCAGCAGCCGCGGTAATACGTAGGGGGCTAGCGTTGTCCGGAATTACTGGGCGTAAAGGGTGCGTAGGCGGAGATGTAAGTCAGGTGTGAAAGCCTGTGGCTTAACCACAGGATTGCACTTGAAACTACATCCCTTGAGTACAGGAGAGGCAAGTGGAATTCCTAGTGTAGCGGTGAAATGCGTAGATATTAGGAGGAACACCAGTGGCGAAGGCGACTTGCTGGACTGTAACTGACGCTGAGGCACGAAAGC…	Bacteria	Firmicutes	Clostridia	Clostridiales	Catabacteriaceae	Catabacter	NA	0	0	0	0	0	0	0	0	0	0	0	0	0	0	0	0	0	0	0	0	0	0	0	0	0	0	0	0	0	4	13	0	0	0	7	6	0	6	8
1b185753eda42da1ee2973ebcdd18fbf	GGCTGCAGTGAGGAATATTGGTCAATGGGCGAGAGCCTGAACCAGCCAAATCGCGTGAAGGAAGACTGCCCTATGGGTTGTAAACTTCTTTTATACAGGAATAAAAAAGAACACGTGTGTTCTATTGCATGTACTGTATGAATAAGCATCGGCTAACTCCGTGCCAGCAGCCGCGGTAATACGGAGGATGCGAGCGTTATCCGGATTTATTGGGTTTAAAGGGTGCGCAGGCGGCCTTTTAAGTCAGTGGTGAAATCCCGAAGCTTAACTTCGGACTTGCCATTGAAACTGGGAGGCTTGAGTGTAGATGAAGTAGGCGGAATTCGTTGTGTAGCGGTGACATGCTTAGATATAACGAGGAACTCCAATTGCGTAGGCAGCTTACTAAACTATAACTGA…	Bacteria	Bacteroidetes	Bacteroidia	Bacteroidales	Dysgonomonadaceae	Dysgonomonas	NA	1052	2129	1093	493	1635	973	2562	1151	2150	2797	0	0	0	0	0	0	0	0	0	0	41	173	313	142	0	0	0	0	492	0	11	0	14	0	0	0	8	0	0
1b3ed9635ccfe1d1aea3499339c27c11	GGCTGCAGTGGGGAATATTGGACAATGGGCGGAAGCCTGATCCAGCAATACCGCGTGTGTGAAGAAGGCCTTCGGGTTGTAAAGCACTTTTGTCAGGGAGAATGGTAGTAGAGGTTAATACCCTTTGCTATTGATGTTACCTGAAGAATAAGCACCGGCTAACTCCGTGCCAGCAGCCGCGGTAATACGGGGGGTGCAAGCGTTAATCGGAATTACTGGGCGTAAAGGGCGCGTAGGTGGTTACTTAAGTCAGATGTGAAAGCCCCGGGCTCAACCTGGGAATTGCATTTGATACTGGGTAACTAGAGTGTGGTAGAGAGTAGCGGAATTTCTGGTGTAGCGGTGAAATGCGTAGATATCAGAAGGAACACCAATGGCGAAGGCAGCTACTTGGGCCAA…	Bacteria	Proteobacteria	Gammaproteobacteria	Cardiobacteriales	Wohlfahrtiimonadaceae	Koukoulia	uncultured bacterium	0	0	0	0	0	0	0	0	0	0	0	0	0	0	30	0	0	0	0	0	0	21	142	41	0	0	0	0	51	0	0	0	0	51	0	38	60	0	0
1b54111bfe5d155025a84b8ed01c5466	GGCAGCAGTGGGGAATATTGGACAATGGGCGAAAGCCTGATCCAGCAATACCGCGTGTGTGAAGAAGGCCCTAGGGTTGTAAAGCACTTTTGTTAGGGAGAACGGGTTTTGTAGCTAATACCTATAGAATCTGATGTTACCTAAAGAATAAGCACCGGCTAACTCCGTGCCAGCAGCCGCGGTAATACGGAGGATGCGAGCGTTATCCGGATTTATTGGGTTTAAAGGGTGCGCAGGCGGCCTTTTAAGTCAGTGGTGAAATCCCGAAGCTTAACTTCGGACTTGCCATTGAAACTGGGAGGCTTGAGTGTAGATGAAGTAGGCGGAATTCGTTGTGTAGCGGTGACATGCTTAGATATAACGAGGAACTCCAATTGCGTAGGCAGCTTACTAAACTAT…	Bacteria	Bacteroidetes	Bacteroidia	Bacteroidales	Dysgonomonadaceae	Dysgonomonas	NA	0	0	0	0	0	0	0	0	0	4	0	0	0	0	0	0	0	0	0	0	0	0	0	0	0	0	0	0	0	0	0	0	0	0	0	0	0	0	0
1b55d983f3ebb0eab2be8ea6c5afdbf2	GGCTGCAGTGGGGAATATTGCGCAATGGAGGAAACTCTGACGCAGCGATGCCGCGTGAGTGAAGAAGGGATTCGTTCTGTAAAGCTCTGTTACCGGGGAAGAGAGTGACGGTACCCGGTAAGCAAGCCCCAGCCAACTACGTGCCAGCAGCTGCGGTAATACGTAGGGGGCGAGCGTTATCCGGAATTATTGGGCGTAAAGGGCACGCAGGCGGCTGTTTAGGTGCGGTGTAAAAGTTCAGGGCTCAACCCTGTGAGGTTCACCGCAAACCGGGCAGCTAGAGTATTGTCGAGGCAGGCAGAATTCCTGGTGTAGCGGTGAAATGCGCAGAGATCAGGAGGAATACCGGAGGCGAAGGCGGTCTGCCAGGCTTATACTGACGCTCAGGTGCGAAAGCGT…	Bacteria	Firmicutes	Clostridia	Clostridiales	Eubacteriaceae	Eubacterium	NA	0	0	0	0	0	0	0	0	0	0	0	0	0	0	0	0	0	0	0	0	0	0	0	0	0	0	0	0	0	0	53	0	0	0	0	0	0	0	0
1b7a0a795cc82421cc3fb4e374c92a1f	GGCAGCAGTGGGGAATATTGCACAATGGAGGAAACTCTGATGCAGCGACGCCGCGTGAACGATGAAGGCTTTCGGGTCGTAAAGTTCTGTCCTAGGGGACGATAATGACGGTACCCTAGGAGGAAGCCCCGGCTAACTACGTGCCAGCAGCCGCGGTAATACGTAGGGGGCAAGCGTTGTCCGGATTTATTGGGCGTAAAGGGTTCGCAGGTGGTCCTTTAAGTCAGATGTGAAAGATCACAGCTCAACTGTGGTGAGCATTTGAAACTGAAGGACTTGAGTTAAGGAGAGGAAAGTGGAATTCCTAGTGTAGCGGTGAAATGCGTAGATATTAGGAGGAATACCAGTGGCGAAGGCGACTTTCTGGACTTATACTGACACTGAGGAACGAAAGCGTGG…	Bacteria	Firmicutes	Clostridia	Clostridiales	Family XI	Tissierella	NA	0	0	0	0	0	0	0	0	0	0	0	0	0	0	0	0	0	0	0	0	0	0	0	0	0	0	0	0	0	7	0	0	0	0	0	0	0	0	0
1b827c0153c6597af149d61ee3385466	GGCAGCAGTGGGGAATATTGGACAATGGGCGAAAGCCTGATCCAGCCATGCCGCGTGGGTGAAGAAGGCCCTCGGGTTGTAAAGCCCTTTTGTTGGGAAAGAAATCTTTCCGGTTAATACCCGGAGAGGATGACGGTACCCAAAGAATAAGCACCGGCTAACTTCGTGCCAGCAGCCGCGGTAATACGAAGGGTGCAAGCGTTACTCGGAATTACTGGGCGTAAAGCGTGCGTAGGTGGTTCGTTAAGTCTGATGTGAAAGCCCCGGGCTCAACCTGGGAATTGCATTGGATACTGGCGGGCTAGAGTACGGTAGAGGGTGGCGGAATTCCTGGTGTAGCAGTGAAATGCGTAGAGATCAGGAGGAACATCCGTGGCGAAGGCGGCCACCTGGACCAGT…	Bacteria	Proteobacteria	Gammaproteobacteria	Xanthomonadales	Xanthomonadaceae	Luteimonas	NA	9	0	0	25	0	0	0	0	68	6	0	0	0	0	0	0	0	0	0	9	0	0	0	0	0	0	0	0	0	0	0	0	0	0	0	0	0	0	0
1b8833600be3e7248983708e5ba3eaa0	TTCTTCCTTTCTTCCTCTTTTTCCCTGGCCGAGAGTCTGAACCAGCCACGTCGCGTGAAGGATGACTGCCCTATGGGTTGTAAACTTCTTTTATATGGGAATAAAGAGAGGCATGTATGCCTTATTGCATGTACCATATGAATAAGCATCGGCTAACTCCGTGCCAGCAGCCGCGGTAATACGGAGGATGCGAGCGTTATCCGGATTTATTGGGTTTAAAGGGTGCGCAGGCGGGATTTTAAGTCAGCGGTGAAATTCAGGGGCTCAACCTCTGGCCTGCCGTTGAAACTGATATTCTTGAGTGCGGACGAGGTAAGCGGAATTCGTCATGTAGCGGTGAAATGCATAGATATGACGAGGAACTCCAATTGCGAAGGCAGCTTACCAGGCCGCTACTGA…	Bacteria	Bacteroidetes	Bacteroidia	Bacteroidales	Dysgonomonadaceae	Dysgonomonas	NA	0	0	0	0	0	0	0	0	0	0	0	0	0	0	0	0	0	0	0	0	0	0	9	0	0	0	0	0	0	0	0	0	0	0	0	0	0	0	0
1b8bd7a0972c60f3d731196ad76be309	GGCAGCAGTAGGGAATCTTCCACAATGGACGAAAGTCTGATGGAGCAACGCCGCGTGAGTGATGAAGGCCTTCGGGTCGTAAAGCTCTGTTGCCAGGGAAGAACGCTCAGGAGAGTAACTGCTCCTGAGGTGACGGTACCTGAGAAGAAAGCCCCGGCTAACTACGTGCCAGCAGCCGCGGTAATACGTAGGGGGCAAGCGTTGTCCGGAATTATTGGGCGTAAAGCGCGCGCAGGCGGTTCATTAAGTCTGGTGTTTAAGGCAATGGCTCAACCATTGTTCGCACCGGAAACTGGTGGACTTGAGTGTAGGAGAGGAAAGTGGAATTCCACGTGTAGCGGTGAAATGCGTAGAGATGTGGAGGAACACCAGTGGCGAAGGCGACTTTCTGGCCTATAA…	Bacteria	Firmicutes	Bacilli	Bacillales	Paenibacillaceae	Paenibacillus	NA	0	0	4	0	0	0	9	0	2	0	0	0	0	0	0	0	0	0	0	0	0	0	0	0	0	0	0	0	0	0	0	0	0	0	0	0	0	0	0
1bc24bb235da8e3be9e8872e14f65707	GGCTGCAGTAGGGAATCTTCCGCAATGGGCGAAAGCCTGACGGAGCAACGCCGCGTGAGTGATGAAGGTTTTCGGATCGTAAAGCTCTGTTGCCAGGGAAGAACGTCGGGTAGAGTAACTGCTATCCGAGTGACGGTACCTGAGAAGAAAGCCCCGGCTAACTACGTGCCAGCAGCCGCGGTAATACGGAGGATGCGAGCGTTATCCGGATTTATTGGGTTTAAAGGGTGCGCAGGCGGGATTTTAAGTCAGCGGTGAAATTCAGGGGCTCAACCTCTGGCCTGCCGTTGAAACTGATATTCTTGAGTGCGGACGAGGTAAGCGGAATTCGTCATGTAGCGGTGAAATGCATAGATATGACGAGGAACTCCAATTGCGAAGGCAGCTTACCAGGCCGCT…	Bacteria	Bacteroidetes	Bacteroidia	Bacteroidales	Dysgonomonadaceae	Dysgonomonas	NA	0	0	0	3	0	0	0	0	0	0	0	0	0	0	0	0	0	0	0	0	0	0	0	0	0	0	0	0	0	0	0	0	0	0	0	0	0	0	0
1bc932d1146aa596779ee624946e30d0	GGCTGCAGTGAGGGATATTGCACAATGGGCGAAAGCCTGATGCAGCGACGCCGCGTGAGGGAAGACGGTCCTCTGGATTGTAAACCTCTGTCTTCAGGGACGAATATGACGGTACCTGAGGAGGAAGCTCCGGCTAACTACGTGCCAGCAGCCGCGGTAATACGTAGGGAGCGAGCGTTGTCCGGAATTACTGGGTGTAAAGGGAGCGTAGGCGGGATTGTAAGTCTGTTGTGAAATCTATCGGCTCAACCGGTAGCTGCGGCAGAAACTACAGTTCTTGAGTGAAGTAGAGGCAGGCGGAATTCCTAGTGTAGCGGTGAAATGCGTAGATATTAGGAGGAACACCAGTGGCGAAGGCGGCCTGCTGGGCTTTTACTGACGCTGAGGCTCGAAAGTGTG…	Bacteria	Firmicutes	Clostridia	Clostridiales	Ruminococcaceae	Hydrogenoanaerobacterium	NA	0	0	0	0	0	0	0	0	0	0	35	0	0	0	0	0	0	0	0	0	0	0	0	0	0	0	0	0	0	0	0	0	0	0	0	0	0	0	0
1bcc6597bf33f5c4414e99815dbb3943	GGCAGCAGTGGGGAATATTGCACAATGGGCGCAAGCCTGATGCAGCCATGCCGCGTGTATGAAGAAGGCCTTCGGGTTGTAAAGTACTTTCAGCGGGGAGGAAGGGAGTAAAGTTAATACCTTTGCTCATTGACGTTACCCGCAGAAGAAGCACCGGCTAACTCCGTGCCAGCAGCCGCGGTAATACGGAGGGTGCAAGCGTTAATCGGAATTACTGGGCGTAAAGCGCACGCAGGCGGTTTGTTAAGTCAGATGTGAAATCCCCGGGCTCAACCTGGGAACTGCATCTGATACTGGTAAGCTTGAGTCTCGTAGAGGGGGGTAGAATTCCAGGTGTAGCGGTGAAATGCATAGATATCACGCAGAACTCCGATTGCGAAGGCAGCTTACTAAACTATA…	Bacteria	Proteobacteria	Gammaproteobacteria	Enterobacteriales	Enterobacteriaceae	Dickeya	Dickeya phage phiDP10.3	0	0	0	0	0	0	0	0	3	0	0	0	0	0	0	0	0	0	0	0	0	0	0	0	0	0	0	0	0	0	0	0	0	0	0	0	0	0	0
1c15730dfabcc67856eb0dd6a0fc5c1e	GGCAGCAGTGGGGAATCTTCCGCAATGGACGAAAGTCTGACGGAGCAACGCCGCGTGAGTGATGAAGGATTTCGGTCTGTAAAGCTCTGTTGTTTATGACGAACGTGCAGTGTGTGAACAATGCATTGCAATGACGGTAGTAAACGAGGAAGCCACGGCTAACTACGTGCCAGCAGCCGCGGTAATACGTAGGTGGCGAGCGTTGTCCGGAATTATTGGGCGTAAAGAGCATGTAGGCGGCTTAATAAGTCGAGCGTGAAAATGCGGGGCTCAACCCCGTATGGCGCTGGAAACTGTTAGGCTTGAGTGCAGGAGAGGAAAGGGGAATTCCCAGTGTAGCGGTGAAATGCGTAGATATTGGGAGGAACACCAGTGGCGAAGGCGCCTTTCTGGACTGTG…	Bacteria	Firmicutes	Negativicutes	Selenomonadales	Acidaminococcaceae	Phascolarctobacterium	Ruminococcus sp. N15.MGS-57	0	0	0	0	0	0	0	0	0	0	0	0	0	0	0	0	0	0	4	131	0	0	14	0	0	0	0	0	0	57	0	1057	275	41	24	392	17	41	44
1c319faae57505391aba705e9804f597	GGCAGCAGTGGGGAATATTGGACAATGGGCGAAAGCCTGATCCAGCAATGCCGCGTGAGTGATGAAGGCCCTAGGGTTGTAAAGCTCTTTTACCCGGGATGATAATGACAGTACCGGGAGAATAAGCCCCGGCTAACTCCGTGCCAGCAGCCGCGGTAATACGGAGGGGGCTAGCGTTGTTCGGAATTACTGGGCGTAAAGCGCACGTAGGCGGCTTTGTAAGTTAGAGGTGAAAGCCTGGAGCTCAACTCCAGAATTGCCTTTAAGACTGCATCGCTTGAATCCAGGAGAGGTGAGTGGAATTCCGAGTGTAGAGGTGAAATTCGTAGATATTCGGAAGAACACCAGTGGCGAAGGCGGCTCACTGGACTGGTATTGACGCTGAGGTGCGAAAGCGTG…	Bacteria	Proteobacteria	Alphaproteobacteria	Sphingomonadales	Sphingomonadaceae	Sphingomonas	NA	0	0	0	0	0	0	0	0	0	0	0	0	0	0	0	0	0	0	0	0	0	0	0	0	0	0	4	0	0	0	0	0	0	0	0	0	0	0	0
1c52292e119d92fa361282eb18b254ae	GGCAGCAGTGGGGAATATTGGACAATGGGGGGAACCCTGATCCAGCCATGCCGCGTGTGTGAAGAAGGCCTTTTGGTTGTAAAGCACTTTAAGCGAGGAGGAGGCTACTCTAGTTAATACCTAGGGATAGTGGACGTTACTCGCAGAATAAGCACCGGCTAACTCTGTGCCAGCAGCCGCGGTAATACAGAGGGTGCAAGCGTTAATCGGATTTACTGGGCGTAAAGCGCGCGTAGGTGGCCAATTAAGTCAAATGTGAAATCCCCGAGCTTAACTTGGGAATTGCATTCGATACTGGTTGGCTAGAGTATGGGAGAGGATGGTAGAATTCCAGGTGTAGCGGTGAAATGCGTAGAGATCTGGAGGAATACCGATGGCGAAGGCAGCCATCTGGCCTAA…	Bacteria	Proteobacteria	Gammaproteobacteria	Pseudomonadales	Moraxellaceae	Acinetobacter	NA	0	0	0	0	0	0	0	0	0	0	0	0	0	0	0	0	0	0	0	0	0	3	0	0	0	0	0	0	0	0	0	0	0	0	0	0	0	0	0
1c6ca330e78961cbf74a59a84e924f4e	GGCAGCAGTGAGGAATATTGGGCAATGGGCGCAAGCCTGACCCAGCCATGCCACGTGAGTGATGAAGGTCTTCGGATTGTAAAGCTCTTTCGGATGTGAAGATGATGACGGTAGCATCTAAAGAAGCCCCGGCAAACTTCGTGCCAGCAGCCGCGGTAATACGAAGGGGGCGAGCGTTGTTCGGAATTACTGGGCGTAAAGGGAGTGTAGGCGGTTATTCAGGTGTCGTGTTTAAGTCCGGGGCTCAACCCCGGGAGGAAGCGACAAACCGGGTAACTCGAGTATGGTCGAGGCAGGCAGAATTCCTGGTGTAGCGGTGAAATGCGCAGAGATCAGGAGGAATACCGGAGGCGAAGGCGGCCTGCCGGACGGACACTGACGCTGAGGCGCGAAAGCGTG…	Bacteria	Proteobacteria	Alphaproteobacteria	Rhodospirillales	Rhodospirillaceae	Niveispirillum	NA	0	0	0	0	0	0	0	0	0	0	0	0	0	0	0	0	0	0	0	0	0	0	0	0	0	0	0	0	0	0	0	0	0	0	0	2	0	0	0
1c889466739e2d870884b897b43c8f75	GGCTGCAGTGGGGAATATTGCACAATGGGGGAAACCCTGATGCAGCCATGCCGCGTGTATGAAGAAGGCCTTCGGGTTGTAAAGTACTTTCAGTGATGAGGAAGTTGTGTTGTTTAAGAGATGGCATAATTGACGTTATTCACAGAAGAAGCACCGGCTAACTCCGTGCCAGCAGCCGCGGTAATACGGAGGGTGCGAGCGTTAATCGGAATTACTGGGCGTAAAGGGCGCGTAGGTGGTTAATTAAGTTAGATGTGAAAGGCCTAGGCTTAACCTGGGACGTGCATCTAAGACTGGTTAGCTAGAGTCCTATAGAGGGGGGTAGAATTCCACGTGTAGCGGTGAAATGCGTAGAGATGTGGAGGAATACCGGTGGCGAAGGCGGCCCCCTGGATGGAG…	Bacteria	Proteobacteria	Gammaproteobacteria	Enterobacteriales	Enterobacteriaceae	Dickeya	Dickeya phage phiDP10.3	0	0	0	0	0	0	0	0	0	0	0	0	0	0	0	0	0	0	0	0	0	0	0	0	0	0	0	0	0	0	0	0	0	0	0	0	0	0	5
1cc2930c6d48aefe9885aed2bd6804bd	GGCAGCAGTAAGGAATATTGGTCAATGGAGGGAACTCTGAACCAGCCATGCCGCGTGCAGGATGACTGCCCTATGGGTTGTAAACTGCTTTTATACGGGAATAACCGTGGGTACGTGTACCCATCTGAATGTACCGTAAGAATAAGGATCGGCTAACTCCGTGCCAGCAGCCGCGGTAATACGGAGGATCCGAGCGTTATCCGGAATTATTGGGTTTAAAGGGTCCGTAGGCGGGCGGCTAAGTCAGCGGTGAAATTCTACAGCTTAACTGTAGGACTGCCGTTGATACTGGTTGTCTTGAATCAAATTGAAGTGGCTGGAATATGTGGTGTAGCGGTGAAATGCATAGATATCACATAGAACACCTATTGCGAAGGCAGGTCACTAATTTTGCATTGA…	Bacteria	Bacteroidetes	Bacteroidia	Flavobacteriales	Flavobacteriaceae	Aequorivita	uncultured Flavobacteriia bacterium	0	0	0	0	0	0	0	0	0	0	0	0	0	0	0	0	0	0	0	0	0	0	0	0	0	0	0	0	0	0	0	0	0	0	0	0	0	2	0
1cc57eca3dc9007db9d20b874994a356	GGCAGCAGTAGGGAATCTTCCGCAATGGACGAAAGTCTGACGGAGCAACGCCGCGTGAGTGAAGAAGGTTTTCGGATCGTAAAACTCTGTTGTTGGAGAAGAACAAGTAGGAGAGTAACTGCTCTTACCTTGACGGTACCCAACCAGAAAGCCACGGCTAACTACGTGCCAGCAGCCGCGGTAATACGTAGGTGGCAAGCGTTGTCCGGATTTATTGGGCGTAAAGCGAGCGCAGGCGGTTCCTTAAGTCTGATGTGAAAGCCCACGGCTCAACCGTGGAAGGTCATTGGAAACTGGGGAACTTGAATGCAGAAGAGGAGAGTGGAATTCCATGTGTAGCGGTGAAATGCGTAGATATATGGAGGAACACCAGTGGCGAAGGCGACTCTCTGGTCTGTA…	Bacteria	Firmicutes	Bacilli	Lactobacillales	Carnobacteriaceae	Jeotgalibaca	NA	0	0	0	0	0	0	0	0	0	0	0	0	0	0	0	0	0	0	0	0	0	10	0	0	0	0	0	0	0	0	0	0	0	0	0	0	0	0	0
1d050e1b60b9dfe4779aadc482a23ec2	GGCAGCAGTGGGGAATATTGCACAATGGGGGAAACCCTGATGCAGCGACGCCGCGTGAGTGAAGAAGGTCTTCGGATCGTAAAACTCTGTCCTTGGTGAAGATAATGACGGTAGCCAAGGAGGAAGCCCCGGCTAACTACGTGCCAGCAGCCGCGGTAATACGTAGGGGGCGAGCGTTGTCCGGATTTACTGGGCGTAAAGGGTGAGTAGGCGGTTATATGTGTCAGATGTAAAAGGCTAAGGCTTAACCATAGTTAGCATTTGAAACTGTATGACTTGAGTGCAGGAGAGGTAAGTGGAATTCCTAGTGTAGCGGTGAAATGCGTAGATATTAGGAGGAACACCAGTGGCGAAGGCGACTTACTGGACTGTAACTGACGCTGAGTCACGAAAGCGTGG…	Bacteria	Firmicutes	Clostridia	Clostridiales	Family XI	Sedimentibacter	Sedimentibacter sp. JN18_V27_I	0	0	0	0	0	0	0	0	0	0	0	0	0	0	0	0	0	0	0	0	0	0	0	0	0	0	0	0	0	0	0	0	0	0	7	0	0	0	0
1d0e36feb7e3d22bd17734c4782edea7	GGCAGCAGTGGGGAATATTGCGCAATGGACGAAAGTCTGACGCAGCGACGCCGCGTGAAGGATGAAGGTCTTCGGATCGTAAACTTCTGTCAGGAGGAAAGAACAGCACGGGTGCTAATCAGCCCGTGTTTGACGGTACCTCCAGAGGAAGCACCGGCTAACTCCGTGCCAGCAGCCGCGGTAATACGGAGGGTGCAAGCGTTAATCGGAATCACTGGGCGTAAAGCGCGCGTAGGCGGTGATGAAAGTCAGTGGTGAAAGCCCTCAGCTTAACTGGGGAATTGCCATTGAAACTGCATTGCTTGAGTATGTGAGAGGATAGTGGAATTCCTGGTGTAGGAGTGAAATCCGTAGATATCAGGAGGAACATCAGTGGCGAAGGCGACTATCTGGCACATT…	Bacteria	Proteobacteria	Deltaproteobacteria	Desulfovibrionales	Desulfovibrionaceae	Desulfovibrio	bacterium endosymbiont of Onthophagus Taurus	0	0	0	0	0	0	0	0	0	0	0	0	0	0	0	0	0	0	0	0	0	0	0	0	0	0	0	0	0	0	0	0	0	0	0	0	8	0	0
1d12a2552bb79bc159342101e04e921c	GGCAGCAGTGAGGAATCTTCCACAATGGGCGAAAGCCTGATGGAGCAACGCCGCGTGCAGGATGAAGGCCTTCGGGTTGTAAACTGCTTTTATAAGTGAAGAATATGACGGTAACTTATGAATAAGCACCGGCTAACTACGTGCCAGCAGCCGCGGTCATACGTAGGGTGCAAGCATTATTCGGAGTGACTGGGCGTAAAGAGTTGCGTAGGTGGTTTATTAAGTGAATAGTGAAAGCTGACGGCTCAACCGTACAGACTATTATTCAAACTGGTAAACTCGAGAATGGTAGAGGTAACTGGAATTTCTTGTGTAGGAGTGAAATCCGTAGATATAAGAAGGAACACCAATGGCGTAGGCAGGTTACTGGACCATTTCTGACACTGAGGCACGAAAGCG…	Bacteria	Patescibacteria	Saccharimonadia	Saccharimonadales	Lachnospiraceae	Candidatus	NA	0	0	0	0	0	0	0	0	0	0	0	0	0	0	0	0	0	0	0	24	0	0	0	0	0	0	0	0	0	0	0	0	0	0	0	0	0	0	0
1d147e5cf9d173b3f8bc33d4a063e1e9	GGCAGCAGTGGGGAATATTGGACAATGGGCGAAAGCCTGATCCAGCCATGCCGCGTGTGTGAAGAAGGCCCTAGGGTTGTAAAGCACTTTAATTAGGGAGGAAGGCTGTTTGGCTAATATCCAAACAGATTGACGTTACCTAAAGAATAAGCATCGGCTAACTCCGTGCCGGCAGCCGCGGTAATACGGAGGATGCGAGCGTTATCCGGATTTATTGGGTTTAAAGGGTGCGCAGGCGGGATTTTAAGTCAGCGGTGAAATTCAGGGGCTCAACCTCTGGCCTGCCGTTGAAACTGATTTTCTTGAGTGCGGACGAGGTAAGCGGAATTCGTCATGTAGCGGTGAAATGCATAGATATGACGAGGAACTCCAATTGCGAAGGCAGCTTACCAGGCCGCT…	Bacteria	Bacteroidetes	Bacteroidia	Bacteroidales	Dysgonomonadaceae	Dysgonomonas	NA	0	0	0	0	0	0	0	0	0	0	0	0	0	0	0	0	0	0	0	0	0	0	0	0	0	0	0	0	2	0	0	0	0	0	0	0	0	0	0
1da589ae3cf55d0ad119c99c688cf79e	GGCTGCAGTGGGGAATCTTGCGCAATGGCCGCAAGGCTGACGCAGCGACGCCGCGTGTGGGATGACGGTCTTCGGATTGTAAACCACTGTCAGGGGGAACGAATACCGGGCGTCGAACAGGCGACCCGGGGTGACGGTACCTCCAAAGGAAGCACCGGCTAACTCCGTGCCAGCAGCCGCGGTAATACGGAGGGTGCAAGCGTTGTTCGGAATTATTGGGCGTAAAGAGCGTGTAGGCGGCCGAGTAAGTCAGATGTGAAATCCCTTGGCTTAACCAAGGAAGGGCATTTGAAACTGCTTGGCTTGAGTACGGGAGGGGGAAGCGGAATTCCCGGTGTAGAGGTGAAATTCGTAGATATCGGGAGGAACATCGGTGGCGAAGGCGGCTTCCTGGATCGA…	Bacteria	Proteobacteria	Deltaproteobacteria	Desulfovibrionales	Desulfonatronaceae	Desulfonatronum	NA	0	0	0	0	0	0	0	0	0	0	0	0	0	0	0	0	0	0	0	90	0	0	0	0	0	0	0	0	0	0	0	0	0	0	0	0	0	0	0
1db4d4c405fd33361139ffff80b0c163	GGCAGCAGTGGGGAATATTGCACAATGGGCGAAAGCCTGATGCAGCAACGCCGCGTGAGTGATGAAGGTTTTCGGATCGTAAAACTCTGTCCTCAAGGAAGATAATGACGGTACTTGAGGAGGAAGCCCCGGCTAACTACGTGCCAGCAGCCGCGGTAATACGTAGGGGGCTAGCGTTATCCGGATTTACTGGGCGTAAAGGGTGCGTAGGCGGTCTTTCAAGTCAGAAGTTAAATTCTACGGCTCAACCGTAGCCAGCTTTTGAAACTGGAAGACTTGAGTGCAGGAGAGGAGAGTAGAATTCCTAGTGTAGCGGTGAAATGCGTAGATATTAGGAGGAATACCAGTAGCGAAGGCGGCTCTCTGGACTGTAACTGACGCTGAGGCACGAAAGCGTGG…	Bacteria	Firmicutes	Clostridia	Clostridiales	Peptostreptococcaceae	Clostridioides	NA	0	0	0	0	0	0	0	0	0	0	0	0	0	0	0	0	0	0	0	0	0	0	0	0	0	0	0	0	0	0	0	0	0	0	0	0	0	0	4
1dbc88d42844e0862214f7c4ce94b72d	GGCAGCAGTGAGGAATATTGGACAATGGATGGAAATCTGATCCAGCCATGCCGCGTGCAGGAAGGCGGTCCTATGGATTGTAAACTGCTTTTGTACGGGAGCAATAATTTCTACGGGGTAGGGAGATGAGAGTACCGTACGAATCAGCATCGGCTAACTCCGTGCCAGCAGCCGCGGTAATACGAAGGGGGCGAGCGTTGTTCGGAATTACTGGGCGTAAAGGGAGTGTAGGCGGTTATGTAAGATAGGGGTGAAATCCCAGGGCTCAACCTTGGAATTGCCTTTATAACTATGTAACTAGAGTAATGGAGAGGATAGTGGAATACCCAGTGTAGAGGTGAAATTCGTAGATATTGGGTAGAACACCGGTGGCGAAGGCGACTATCTGGCCATTTACTG…	Bacteria	Proteobacteria	Alphaproteobacteria	Kiloniellales	Kiloniellaceae	Kiloniella	NA	0	0	0	0	0	0	0	0	0	0	0	0	0	0	0	0	0	0	0	0	0	0	0	0	0	0	0	0	0	0	0	2	0	0	0	0	0	0	0
1dbff8c6aef9d982f05426eb8cab0875	GGCAGCAGTAGGGAATCTTCCGCAATGGACGCAAGTCTGACGGAGCAACGCCGCGTGAGTGATGAAGGTTTTCGGATCGTAAAACTCTGTTGTTAGGGAAGAACAAGTATCGGAGTCACTGCCGGTACCTTGACGGTACCTGACGAGAAAGCCACGGCTAACTACGTGCCAGCAGCCGCGGTAATACGTAGGTGGCAAGCGTTGTCCGGATTTATTGGGCGTAAAGCGCGCGCAGGCGGTCTTTTAAGTCTGATGTGAAATCTTACAGCTTAACTGTAAGCGGTCATTGGAAACTGGGAGACTTGAGTGCAGAAGAGGAGAGTGGAATTCCATGTGTAGCGGTGAAATGCGTAGAGATATGGAGGAACACCAGTGGCGAAGGCGACTCTCTGGTCTGTA…	Bacteria	Firmicutes	Bacilli	Bacillales	Bacillaceae	Anaerobacillus	Anaerobacillus alkalidiazotrophicus	0	0	0	0	0	0	0	0	0	0	0	0	0	0	0	0	0	0	0	0	0	0	0	0	0	0	0	0	0	0	0	0	0	0	0	0	4	0	0
1dc213bac250216de17ac12ee9948f30	GGCAGCAGTGGGGAATTGTTCGCAATGGGCGCAAGCCTGACGACGCAACGCCGCGTGGAGGATGAAGATCTTCGGGTCGTAAACTCCTTTCGATCGAGACGAACGGCCTCCGGGTAAACAATCCGGAGGAGTGACGGTACCGAGAGAAGAAGCCCCGGCTAACTACGTGCCAGCAGCCGCGGTAAGACGTAGGGGGCCAGCGTTGTTCGGAATTACTGGGTGTAAAGGGTTCGTAGGCGGTGTGGCAAGTCGGGAGTGAAATTTCTGGGCTTAACTCAGAAGCTGCTTCCGAAACTGCTGTGCTCGAGTGTGGGAGAGGCGCGTGGAATTGCAGGTGTAGCGGTGAAATGCGTAGATATCTGCAGGAACACCCGTGGCGAAAGCGGCGCGCTGGACCAC…	Bacteria	Acidobacteria	Acidobacteriia	Subgroup 2	Vicinamibacteraceae	Luteitalea	NA	0	0	0	0	0	0	0	0	0	0	0	0	0	0	0	0	0	0	0	51	0	0	0	0	0	0	0	0	0	0	0	0	0	0	0	0	0	0	0
1dd234630e6d6ee338a9e4a6c6683994	GGCAGCAGTGGGGAATATTGCGCAATGGGGGAAACCCTGACGCAGCAACGCCGCGTGGAGGATGACACTTTTCGGAGCGTAAACTCCTTTTCTTTGGGAAGAATTATGACGGTACCAAAGGAATAAGCACCGGCTAACTCCGTGCCAGCAGCCGCGGTAATACGGAGGGTGCAAGCGTTAATCGGAATTACTGGGCGTAAAGCGCACGTAGGCTGCTTTGTAAGTCAGGGGTGAAATCCCACGGCTCAACCGTGGAACTGCCTTTGATACTGCTTAGCTTGAATCCGGGAGAGGGTGGCGGAATTTGTGGTGTAGCGGTGAAATGCTTAGATATCACGAGGAACTCCGATTGCGCAGGCAGCTTACTAAACCGTAACTGACGCTCAAGCACGAATGCGT…	Bacteria	Proteobacteria	Deltaproteobacteria	Desulfovibrionales	Desulfovibrionaceae	Desulfovibrio	NA	0	0	0	0	0	0	0	0	0	0	0	0	0	0	0	0	0	0	0	0	0	0	0	0	0	0	0	0	0	0	0	0	0	0	2	0	0	0	0
1dd892015bfb32b484db225674ed82b0	GGCAGCAGTGGGGAATATTGCACAATGGAGGAAACTCTGATGCAGCAACGCCGCGTGAAGGATGAAGGTTTTCGGATCGTAAACTTCTATCAGCAGGGAAGAAAACAATGACAGTACCTGACTAAGAAGCCCCGGCTAACTACGTGCCAGCAGCCGCGGTAATACGTAGGGGGCAAGCGTTATCCGGATTTACTGGGTGTAAAGGGTGCGTAGGTGGCATGTTAAGTTAGATGTGAAAACCCAAGGCTCAACCTTGGGATTGCATCTAAAACTGGCAAGCTAGAGTGCAGGAGAGGAAAGTGGAATTCCTAGTGTAGCGGTGAAATGCGTAGATATTAGGAGGAACACCAGTAGCGAAGGCGGCTTTCTGGACTGTAACTGACACTGAGGCACGAAAGC…	Bacteria	Firmicutes	Clostridia	Clostridiales	Lachnospiraceae	Abyssivirga	NA	0	0	0	0	0	0	0	0	0	0	0	0	0	0	0	0	0	0	0	0	0	0	0	0	0	0	0	0	8	0	0	0	0	0	0	0	0	0	0
1e1d31fb67d4d1a897762ab9f53d615d	GGCTGCAGTGGGGAATATTGCGCAATGGAGGCAACTCTGACGCAGCGATGCCGCATGAGTGAAGAAGGGATTCGTTTCGTAAAGCTTTGTCCCGGGGGAAGAGAGAAGACGGTACCCCGGTAATAGCCCCAGCTAACTACGTGCCAGCAGCTGCGGTAACACGTGGGGGGCGAGCGTTGTCCGGAATCACTGGGCTTAAAGCGTCTGAAGGCGGTTTTAGTGGGAGTGGGCATTAAAAGACTGGTGAAACATCAGGGAGGTGCCCAGGACCCCCGGACTAGAGAGCCGAAGAGGCAGGCAGAATTCCTGGTGTAGCGGTGAAATGCGCAGAGATCAGGAGGAATACCAGAGGCGAAGGCGGCCTGCTGGGCGGACTCGGACGCTAAAGGACGAAAGCGT…	Bacteria	Firmicutes	Clostridia	Clostridiales	Peptococcaceae	Desulfofundulus	NA	0	0	0	0	0	0	0	0	0	0	0	0	0	0	0	0	0	0	0	0	0	0	0	0	0	0	0	0	0	0	2	0	0	0	0	0	0	0	0
1e2922dcca6de4f505d06fce65131eea	GGCTGCAGTAGGGAATCTTCCGCAATGGACGAAAGTCTGACGGAGCAACGCCGCGTGAGCGAAGAAGGTCTTCGGATCGTAAAGCTCTGTTGTTAGGGAAGAACAAGTATCGGAGGAAATGCCGGTACCTTGACGGTACCTGACGAGAAAGCCACGGCTAACTACGTGCCAGCAGCCGCGGTAATACGTAGGTGGCAAGCGTTGTCCGGATTTATTGGGCGTAAAGCGCGCGCAGGCGGTCCTTTAAGTCTGATGTGAAATCTTGCGGCTCAACCGCAAGCGGTCATTGGAAACTGGGGGACTTGAGTGCAGAAGAGGAAAGCGGAATTCCACGTGTAGCGGTGAAATGCGTAGAGATGTGGAGGAACACCAGTGGCGAAGGCGGCTTTCTGGTCTGTA…	Bacteria	Firmicutes	Bacilli	Bacillales	Bacillaceae	Bacillus	NA	0	0	0	0	0	0	0	0	0	0	0	0	0	0	0	0	0	0	0	0	0	0	0	0	0	0	0	0	0	0	0	0	10	0	0	0	0	0	0
1e2f139b2977e0779b71ca990d44edde	GGCAGCAGTGGGGAATCTTGCGCAATGGGCGAAAGCCTGACGCAGCCATGCCGCGTGGATGATGAAGGTCTTAGGATTGTAAAATCCTTTCACCGGGGACGATAATGACGGTACCCGGAGAAGAAGCCCCGGCTAACTTCGTGCCAGCAGCCGCGGTAATACGAAGGGGGCTAGCGTTGCTCGGAATTACTGGGCGTAAAGGGCGCGTAGGCGGACAGTTAAGTTGGGGGTGAAAGCCCGGGGCTCAACCTCGGAATTGCCTTCAATACTGGCTGTCTTGAGTACGGGAGAGGTGAGTGGAACTCCGAGTGTAGAGGTGAAATTCGTAGATATTCGGAAGAACACCAGTGGCGAAGGCGACTCACTGGCCCGTTACTGACGCTGAGGCGCGAAAGCGTG…	Bacteria	Proteobacteria	Alphaproteobacteria	Caulobacterales	Caulobacteraceae	Phenylobacterium	NA	0	0	0	0	0	0	0	0	0	0	0	0	0	0	0	3	0	0	0	0	0	0	0	0	0	0	0	0	0	0	0	0	0	0	0	0	0	0	0
1e61d08c4a1b18a9b06a5a4441538ddd	GGCAGCAGTGAGGAATATTGGTCAATGGGCGAGAGCCTGAACCAGCCAAATCGCGTGAAGGAAGACTGCCTTATGGGTTGTAAACTTCTTTTATACAGGAATAAAAAGAGTTACGTGTAACTTATTGCATGTACTGTATGAATAAGCATCGGCTAACTCCGTGCCAGCAGCCGCGGTAATACGGAGGATGCGAGCGTTATCCGGATTTATTGGGTTTAAAGGGTGCGCAGGCGGGAACTTAAGTCAGCGGTGAAATCTCGACGCTTAACGTCGAAACTGCCGTTGAAACTGGGTTTCTTGAGTATAGATGAAGTAGGCGGAATTCGTTGTGTAGCGGTGACATGCTTAGATATAACGAGGAACTCCGATTGCGTAGGCAGCTTACTAAGCTATAACTGA…	Bacteria	Bacteroidetes	Bacteroidia	Bacteroidales	Dysgonomonadaceae	Dysgonomonas	NA	0	0	0	0	0	0	0	0	0	0	2565	4980	335	111	149	965	1697	2327	6336	3244	45	36	21	38	2349	2032	2770	4175	70	0	0	0	0	0	0	0	0	0	0
1ea8b89d627c3d158c2e89fb1c150585	GGCTGCAGTGGGGAATTGTTCGCAATGGGCGCAAGCCTGACGACGCAACGCCGCGTGGAGGATGAAGATCTTCGGGTCGTAAACTCCTTTAGATCGAGACGAACGACTTCCGGATGAATAATCCGGAAGAGTGACGGTACCGAGAGAAGAAGCCCCGGCTAACTCCGTGCCAGCAGCCGCGGTAATACGGGGGGGGCAAGCGTTGTTCGGAATTACTGGGCGTAAAGGGCTCGTAGGCGGCCAACTAAGTCAGACGTGAAATCCCTCGGCTTAACCGGGGAACTGCGTCTGATACTGGATGGCTTGAGTGTGGGAGAGGGATGCGGAATTCCAGGTGTAGCGGTGAAATGCGTAGATATCTGGAGGAACACCGGTGGCGAAGGCGGCATCCTGGACCAC…	Bacteria	Acidobacteria	Subgroup 6	NA	Vicinamibacteraceae	Vicinamibacter	NA	0	0	0	0	0	0	0	0	0	0	0	0	0	0	0	0	0	0	0	75	0	0	0	0	0	0	0	0	0	0	0	0	0	0	0	0	0	0	0
1ebde375b58a48a3a5ae119ca8853818	GGCTGCAGTAGGGAATATTGGGCAATGGAGGCAACTCTGACCCAGCCATGCCGCGTGAAGGAAGACGGCCTTCTGGGTTGTAAACTTCTTTTATATGGGAAGAAATGACTCTCGCGAGAGGCTTTGACGGTACCATATGAATAAGCACCGGCTAACTCCGTGCCAGCAGCCGCGGTAATACGGAGGGTGCGAGCGTTGTCCGGATTTATTGGGTTTAAAGGGTGCGTAGGCGGCTTTATAAGTCAGTGGTGAAAGTCTATGGCTTAACCATAGGATTGCCATTGATACTGTAAAGCTTGAGTATAGTTGAGGTAGGCGGAATTGACGGTGTAGCGGTGAAATGCATAGATATCGTCAGGAACACCGATTGCGTAGGCAGCTTACTAAGCTATAACTGAC…	Bacteria	Bacteroidetes	Bacteroidia	Cytophagales	Hymenobacteraceae	Adhaeribacter	NA	0	0	0	0	0	0	0	0	0	0	0	0	0	0	0	0	0	0	0	0	0	0	0	0	0	0	0	0	0	0	0	0	0	0	7	0	0	0	0
1ee5cb0acddb321b58334df5ccec4c2c	GGCAGCAGTAAGGAATATTGGTCAATGGGCGCAAGCCTGAACCAGCCATGCCGCGTGCAGGAAGACGGCCCTATGGGTTGTAAACTGCTTTTGTCAGGGAACAAACCCCCGCTCGTGAGCGGGGCTGAGTGTACCTGAAGAATAAGGATCGGCTAACTCCGTGCCAGCAGCCGCGGTAATACGGAGGATCCAAGCGTTATCCGGATTTATTGGGTTTAAAGGGTGCGTAGGCGGGATAATAAGTCAGCGGTGAAAGTTTGAGGCTCAACCTTAAAATTGCCGTTGAAACTGTTTTTCTTGAGTATATTTGAAGTAGGCGGAATTCGTGGTGTAGCGGTGAAATGCATAGATATCACGAAGAACTCCAATTGCGAAGGCAGCTTACTAAACTATAACTGA…	Bacteria	Bacteroidetes	Bacteroidia	Bacteroidales	Dysgonomonadaceae	Dysgonomonas	NA	0	0	0	0	0	0	0	0	0	0	0	0	0	0	0	0	0	0	0	0	0	0	0	0	0	0	0	0	0	0	0	0	0	0	0	0	0	1	0
1ef57c63fe195f3aa32c9bb96aaff983	GGCTGCAGTGGGGAATATTGGACAATGGGGGCAACCCTGATCCAGCCATGCCGCGTGAGTGATGAAGGCCCTAGGGTTGTAAAGCTCTTTTATCCGGGAAGATAATGACTGTACCGGAAGAATAAGCCCCGGCTAACTTCGTGCCAGCAGCCGCGGTAATACGAAGGGGGCTAGCGTTGCTCGGAATCACTGGGCGTAAAGGGCGCGTAGGCGGACAATTAAGTCAGGGGTGAAATCCCGGGGCTCAACCTCGGAATTGCCTTTGATACTGGTTGTCTTGAGATCGGAAGAGGTAAGTGGAATTGCGAGTGTAGAGGTGAAATTCGTAGATATTCGCAGGAACACCAGTGGCGAAGGCGACTTACTGGTCCGTATCTGACGCTGAGGCGCGAAAGCGTG…	Bacteria	Proteobacteria	Alphaproteobacteria	Rhizobiales	Beijerinckiaceae	Pseudochelatococcus	NA	0	0	0	0	0	0	0	0	0	0	0	0	0	0	0	0	0	0	0	0	0	0	0	0	0	0	0	0	0	0	0	3	0	0	0	0	0	0	0
1ef9ec07584bb36948b7a76e42f71f5e	GGCTGCAGTGGGGAATATTGCACAATGGGCGAAAGCCTGATGCAGCAACGCCGCGTGAGGGATGACGGCCTTCGGGTTGTAAACCTCTTTTAGCAGGGAAGAAGCGAAAGTGACGGTACCTGCAGAAAAAGCACCGGCTAACTACGTGCCAGCAGCCGCGGTAATACGTAGGGTGCAAGCGTTGTCCGGAATTATTGGGCGTAAAGAGCTCGTAGGCGGTTTGTCGCGTCTGCTGTGAAAACCCGAGGCTCAACCTCGGGCTTGCAGTGGGTACGGGCAGACTAGAGTGCGGTAGGGGAGACTGGAATTCCTGGTGTAGCGGTGGAATGCGCAGATATCAGGAGGAACACCAATGGCGAAGGCAGGTCTCTGGGCCGTAACTGACGCTGAGGAGCGAAA…	Bacteria	Actinobacteria	Actinobacteria	Micrococcales	Microbacteriaceae	Curtobacterium	NA	0	0	0	0	0	0	0	0	0	0	0	0	0	0	0	0	0	0	0	0	0	0	0	0	0	0	0	0	0	0	0	0	0	0	16	0	0	0	0
1f068d7d9e56a2540a33dccbc59465b7	GGCAGCAGTGGGGAATCTTGCGCAATGGAGGCAACTCTGACGCAGCGATGCCGCGTGCGTGAAGAAGGTATTCGTACCGTAAAGCGCTGTAGCCGGGGAAGAGAGAGACGGTACCCGGCAAGCAAGCCCCGGCCAACTACGTGCCAGCAGCCGCGGTAATACGTAGGGGGCGAGCGTTGTCCGGAATCACTGGGCTTAAAGCGTCTGAAGGCGGTTAAGGGGAGTGGGCATTAAAAGACTGGTGAAACATCAGGGCGGTGCCCAGGACCCCCCAACTAGAGAGCCGAAGAGGCAGGCAGAATTCCTGGTGTAGCGGTGAAATGCGCAGAGATCAGGAGGAATACCAGAGGCGAAGGCGGCCTGCTGGGCGGGCTCGGACGCTCAAGGACGAAAGCGTGG…	Bacteria	Firmicutes	Clostridia	Clostridiales	Eubacteriaceae	Pseudoramibacter	NA	0	0	0	0	0	0	0	0	0	0	0	0	0	0	0	0	0	0	0	0	0	0	0	0	0	0	0	0	0	89	109	0	0	0	0	0	80	48	114
1f08a8269896db161afb475871d61400	GGCAGCAGTGGGGAATATTGGACAATGGGGGAAACCCTGATCCAGCGACGCCGCGTGAGTGAAGAAGTATTTCGGTATGTAAAGCTCTATCAGCAGGGAAGAAAATGACGGTACCTGACTAAGAAGCCCCGGCTAACTACGTGCCAGCAGCCGCGGTAATACGTAGGGGGCAAGCGTTATCCGGATTTACTGGGTGTAAAGGGAGCGTAGACGGCGATGCAAGTCTGGAGTGAAAGCCCGGGGCTCAACCCCGGGACTGCTTTGGAAACTGTGTTGCTGGAGTGCAGGAGAGGTAAGTGGAATTCCTAGTGTAGCGGTGAAATGCGTAGATATTAGGAGGAACACCAGTGGCGAAGGCGGCTTACTGGACTGTAACTGACGTTGAGGCTCGAAAGCGTG…	Bacteria	Firmicutes	Clostridia	Clostridiales	Lachnospiraceae	Lacrimispora	NA	75	0	0	0	0	0	0	0	0	0	68	0	235	2690	107	4059	335	0	0	0	0	0	0	0	884	65	1179	0	0	0	0	0	0	0	0	0	0	0	0
1f19a5eb64e199c621f965dfa71b892d	GGCTGCAGTGAGGAATATTGGTCAATGGGCGCAAGCCTGAACCAGCCATGCCGCGTGCAGGAAGACGGTCCTATGGATCGTAAACTGCTTTTATTCGGGGATAAACCTCCTTACGTGTAGGGAGCTGAAGGTACCGAAAGAATAAGCACCGGCTAACTCCGTGCCAGCAGCCGCGGTAATACGGGGGGTGCAAGCGTTACTCGGAATCACTGGGCGTAAAGGGTGCGTAGGTGGATTGTCAAGTCTTTTGTGAAATCTAATGGCTTAACCATTAAACTGCTTGGGAAACTGACAATCTAGAGTGAGGGAGAGGTAGATGGAATTCTTGGTGTAGGGGTAAAATCCGTAGAGATCAAGAAGAATACCCATTGCGAAAGCGATCTACTAGAACTCAACTGA…	Bacteria	Epsilonbacteraeota	Campylobacteria	Campylobacterales	Campylobacteraceae	Campylobacter	uncultured Campylobacteraceae bacterium	0	0	0	0	0	0	0	0	0	0	0	0	0	0	0	0	0	0	0	0	0	0	0	0	0	0	0	0	0	0	5	0	0	0	0	0	0	0	0
1f281586f430c03af222b25a1825cfc5	GGCAGCAGTGGGGAATATTGCACAATGGGCGAAAGCCTGATGCAGCAACGCCGCGTGAGCGATGAAGGCCTTCGGGTCGTAAAGCTCTGTCCTCAAGGAAGATAATGACGGTACTTGAGGAGGAAGCCCCGGCTAACTACGTGCCAGCAGCCGCGGTAATACGTAGGGGGCTAGCGTTATCCGGAATTACTGGGCGTAAAGGGTGCGTAGGTGGTTTCTTAAGTCAGAGGTGAAAGGCTACGGCTCAACCGTAGTAAGCCTTTGAAACTGAGAAACTTGAGTGCAGGAGAGGAGAGTAGAATTCCTAGTGTAGCGGTGAAATGCGTAGATATTAGGAGGAATACCAGTTGCGAAGGCGGCTCTCTGGACTGTAACTGACACTGAGGCACGAAAGCGTGG…	Bacteria	Firmicutes	Clostridia	Clostridiales	Peptostreptococcaceae	Romboutsia	NA	0	0	0	0	0	0	0	0	0	0	0	0	0	0	0	0	0	0	0	0	0	0	0	0	0	0	0	0	11	0	0	0	0	0	0	0	0	0	0
1f48e96d181cee9ee336342500d7ebfa	GGCAGCAGTAGGGAATTTTCGGCAATGGGGGAAACCCTGACCGAGCAACGCCGCGTGAATGAAGAAGCACCTAGGTGCGTAAAATTCTTTTATTAAGGAAGAATATTATTAATAGGAAATGATTAGTAACTGACGGTACTTAATGAATAAGGCCCGGCTAACTATGTGCCAGCAGCCGCGGTAATACATAGGGGCCAAGCGTTATCCGGAATTATTGGGCGTAAAGGGTGAGTAGGCGGCTACTTAAGTTTGGGGTTTAAACACAGTGCTCAACGCTGTGGCGCTCCAAAAACTAGGTAGCTAGAGTTAGATAGAGGCAAGTGGAATTCCATGTGTAGCGGTAAAATGCGTAAATATATGGAGGAACACCAGTGGCGAAGGCGGCTTGCTGGGTCTATA…	Bacteria	Tenericutes	Mollicutes	Acholeplasmatales	Acholeplasmataceae	Acholeplasma	NA	0	0	0	0	0	0	0	0	0	0	0	0	0	0	0	0	0	0	0	0	0	0	0	0	0	0	0	0	0	0	0	0	0	0	18	0	0	0	0
1f56e229f53333620dbede6cfa137d30	GGCTGCAGTGGGGAATTTTGGACAATGGGGGAAACCCTGATCCAGCCATCCCGCGTGTATGATGAAGGCCTTCGGGTTGTAAAGTACTTTTGGCAGAGAAGAAAAGGTATCCCCTAATACGGGATACTGCTGACGGTATCTGCAGAATAAGCACCGGCTAACTACGTGCCAGCAGCCGCGGTAATACGTAGGGTGCAAGCGTTAATCGGAATTACTGGGCGTAAAGCGTGTGTAGGCGGTTCGGAAAGAAAGATGTGAAATCCCAGGGCTCAACCTTGGAACTGCATTTTTAACTGCCGAGCTAGAGTATGTCAGAGGGGGGTAGAATTCCACGTGTAGCAGTGAAATGCGTAGATATGTGGAGGAATACCGATGGCGAAGGCAGCCCCCTGGGATAAT…	Bacteria	Proteobacteria	Gammaproteobacteria	Betaproteobacteriales	Burkholderiaceae	Alcaligenes	NA	0	0	0	0	0	0	0	0	0	0	0	0	0	0	0	0	0	0	0	0	0	0	0	0	0	0	0	0	0	0	0	0	0	0	0	0	4	0	0
1f5a4147ca4a5c59ee3358c8698e7617	GGCTGCAGTGGGGAATATTGGACAATGGGCGAAAGCCTGATCCAGCAATGCCGCGTGAGTGAAGAAGGCCTTCGGGTTGTAAAGCTCTTTTACCTGGGAAGATAATGACTGTACCAGGAGAATAAGCCCCGGCTAACTTCGTGCCAGCAGCCGCGGTAATACGAAGGGGGCTAGCGTTGTTCGGAATTACTGGGCGTAAAGCGCGCGTAGGCGGTTTTTTAAGTCAGAGGTGAAAGCCCGGGGCTCAACTCCGGAATTGCCTTTGAAACTGGAAAACTTGAACACGGGAGAGGTGAGTGGAATTCCGAGTGTAGAGGTGAAATTCGTAGATATTCGGAGGAACACCAGTGGCGAAGGCGGCTCACTGGACCGTAGTTGACGCTGAGGTGCGAAAGCGTG…	Bacteria	Proteobacteria	Alphaproteobacteria	Sphingomonadales	Sphingomonadaceae	Sandaracinobacter	NA	0	0	0	0	0	0	0	0	0	0	0	0	0	0	0	0	0	0	0	0	3	0	0	0	0	0	0	0	0	0	0	0	0	0	0	0	0	0	0
1f68cc1c1e6d6062583c345024ca099b	GGCAGCAGTGGGGAATATTGGACAATGGGCGGAAGCCTGATCCAGCAATACCGCGTGTGTGAAGAAGGCCCTCGGGTTGTAAAGCACTTTTGTCAGGGAGAATGGTAGTAGAGGTTAATACCCTTTGCTGCTGATGTTACCTGAAGAATAAGCACCGGCTAACTCCGTGCCAGCAGCCGCGGTAATACGGGGGGTGCAAGCGTTAATCGGAATTACTGGGCGTAAAGGGCGCGTAGGTGGTTACTTAAGTCAGATGTGAAAGCCCCGGGCTCAACCTGGGAATTGCATTTGATACTGGGTAACTAGAGTGTGGTAGAGAGTAGCGGAATTTCTGGTGTAGCGGTGAAATGCGTAGATATCAGAAGGAACACCAATGGCGAAGGCAGCTGCTTGGGCCAA…	Bacteria	Proteobacteria	Gammaproteobacteria	Cardiobacteriales	Wohlfahrtiimonadaceae	Wohlfahrtiimonas	Wohlfahrtiimonas larvae	0	0	0	0	0	0	0	0	0	0	0	0	0	0	0	0	0	0	0	0	0	0	0	0	0	0	0	0	0	30	0	0	0	0	0	0	0	0	0
1f705027a09b4de92bd4634fad5a0413	GGCTGCAGTAGGGAATCTTCGGCAATGGACGGAAGTCTGACCGAGCAACGCCGCGTGAGTGAAGAAGGTTTTCGGATCGTAAAGCTCTGTTGTAAGAGAAGAACGAGTGTGAGAGTGGAAAGTTCACACTGTGACGGTATCTTACCAGAAAGGGACGGCTAACTACGTGCCAGCAGCCGCGGTAATACGTAGGTCCCGAGCGTTGTCCGGATTTATTGGGCGTAAAGCGAGCGCAGGCGGTTAGATAAGTCTGAAGTTAAAGGCTGTGGCTTAACCATAGTACGCTTTGGAAACTGTTTAACTTGAGTGCAAGAGGGGAGAGTGGAATTCCATGTGTAGCGGTGAAATGCGTAGATATATGGAGGAACACCGGTGGCGAAAGCGGCTCTCTGGCTTGTA…	Bacteria	Firmicutes	Bacilli	Lactobacillales	Streptococcaceae	Streptococcus	NA	0	0	0	0	0	0	0	0	0	0	0	0	0	0	0	0	0	0	0	0	0	0	0	0	0	0	0	0	3	0	0	0	0	0	0	0	0	0	0
1fba7e9e7889b58204f020eae478340e	GGCAGCAGTGGGGAATATTGCGCAATGGAGGAAACTCTGACGCAGCGATGCCGCGTGAGTGAGGAAGGGATTCGTCCCGTAAAGCTCAGTCACCGGTTAGGAGATAAGACCAGCCGGTTTTGAGCCCCGGCTAACTACGTGCCAGCAGCCGCGGCAATACGTAGGGGGCGAGCGTTGTCCGGAATTATTGGGCGTAAAGGGCGCGCAGGCGGCAAGAGAGGCTTTTTGTAAAAGCCCCGGGCCCACCCCGGGGGCGCAGAAAGAACCAGCTTAGCTAGAGTACTCTAGAGGCAGGCAGAATTCCTGGTGTAGTGGTGAAATACGCAGAGATCAGGAGGAATACCGGAGGCGAAGGCGGCCTGCTGGAGAGAGACTGACGCTCAGGCGCGAGAGCGTGGG…	Bacteria	Firmicutes	Clostridia	Clostridiales	Lachnospiraceae	Dorea	NA	0	0	0	0	0	0	0	0	0	0	0	0	0	0	0	0	0	0	0	0	0	0	0	0	0	0	0	0	0	94	103	0	0	0	0	0	42	38	105
1fc032f37eb24f912ee9ec67b33d0734	GGCAGCAGTGGGGAATATTGCACAATGGGCGCAAGCCTGATGCAGCCATGCCGCGTGTATGAAGAAGGCCTTCGGGTTGTAAAGTACTTTCAGCGGGGAGGAAGGGGTTGTGGTTAATAACCGCAGCAATTGACGTTACCCGCAGAAGAAGCACCGGCTAACTCCGTGCCAGCAGCCGCGGTAATACGGAGGGTGCAAGCGTTAATCGGAATTACTGGGCGTAAAGCGCACGCAGGCGGTCTGTCAAGTCGGATGTGAAATCCCCGGGCTCAACCTGGGAACTGCATTCGAAACTGGCAGGCTTGAGTCTCGTAGAGGGGGGTAGAATTCCAGGTGTAGCGGTGAAATGCGTAGAGATCTGGAGGAATACCGGTGGCGAAGGCGGCCCCCTGGACGAAG…	Bacteria	Proteobacteria	Gammaproteobacteria	Enterobacteriales	Enterobacteriaceae	Dickeya	Dickeya phage phiDP10.3	0	0	0	0	0	0	0	0	0	0	0	0	0	0	0	56	0	0	0	0	0	0	0	0	0	0	0	0	0	0	0	0	0	0	0	0	0	0	0
1fd92a74c576f9fc8d9b4e1b863ac694	GGCAGCAGTGAGGAATATTGGTCAATGGACGAGAGTCTGAACCAGCCACGTCGCGTGAAGGATGACTGCCCTATGGGTTGTAAACTTCTTTTATATGGGAATAAAGAGAGGCATGTATGCCTTATTGCATGTACCATATGAATAAGCATCGGCTAACTCCGTGCCAGCAGCCGCGGTAATACGGAGGATGCGAGCGTTATCCGGATTTATTGGGTTTAAAGGGTGCGCAGGCGGGATTTTAAGTCAGCGGTGAAATTCAGGGGCTCAACCTCTGGCCTGCCGTTGAAACTGATATTCTTGAGTGCGGACGAGGTAAGCGGAATTCGTCATGTAGCGGTGAAATGCATAGATATGACGAGGAACTCCAATTGCGAAGGCAGCTTACCAGGCCACTACTGA…	Bacteria	Bacteroidetes	Bacteroidia	Bacteroidales	Dysgonomonadaceae	Dysgonomonas	NA	0	0	0	0	0	0	0	0	0	0	0	0	0	0	0	0	0	0	0	0	55	60	50	39	0	0	0	0	17	0	0	0	0	0	0	0	0	0	0
1fdc81be30249f1b66ae6af61eb7c9a2	GGCAGCAGTGGGGAATATTGCACAATGGAGGAAACTCTGATGCAGCGACGCCGCGTGGGTGAAGACGGTCTTCGGATTGTAAAACCCTGTTGGAAGGGACGATAATGACGGTACCTTCTAAGAAAGCCACGGCTAACTACGTGCCAGCAGCCGCGGTAATACGTAGGTGGCAAGCGTTGTCCGGAATTACTGGGTGTAAAGGGAGCGCAGGCGGGAAGGCAAGTTAGATGTGAAATACCACAGCTCAACTGTGGAACTGCATTTAAAACTGTTTTTCTTGAGTAAAGTAGAGGTAGGCGGAATTCCTAGTGTAGCGGTGAAATGCGTAGATATTAGGAGGAACACCAGTGGCGAAGGCGGCCTACTGGGCTTTTACTGACGCTGAGGCTCGAAAGCGTG…	Bacteria	Firmicutes	Clostridia	Clostridiales	Ruminococcaceae	Anaerotruncus	NA	0	0	0	0	0	0	0	0	0	0	0	0	0	0	0	0	0	0	0	0	0	0	0	0	0	0	0	0	0	29	9	13	0	0	0	0	12	11	0
1fdf9be25cec203a6bc7f9015e6d049a	GGCAGCAGTGGGGAATATTGCGCAATGGGGGCAACCCTGACGCAGCAACGCCGCGTGAAGGATGAAGGCTTTCGGGTCGTAAACTTTTGTCTTAGGGGACGATAATGACGGTACCCTAGGAGGAAGCCACGGCTAACTACGTGCCAGCAGCCGCGGTAATACGTAGGTGGCGAGCGTTGTCCGGAATTACTGGGTGTAAAGGGCGCGTAGACGGGTGCGTAAGTCAGATGTGAAATACCGGGGCTCAACTCCGGGGCTGCATTTGAAACTATGTATCTTGAGTGCAGGAGAGGTAAGTGGAATTCCTAGTGTAGCGGTGAAATGCGTAGATATTAGGAGGAACACCAGTGGCGAAGGCGACTTACTGGACTGTAACTGACGTTGAGGCGCGAAAGCGTG…	Bacteria	Firmicutes	Clostridia	Clostridiales	Hungateiclostridiaceae	Anaerobacterium	NA	0	0	0	0	0	0	0	0	0	0	0	0	0	0	0	0	0	0	0	0	0	0	0	0	0	0	0	0	0	0	0	0	0	0	0	0	0	4	0
200839dd38b3fffb82117c6e4da44de7	GGCTGCAGTGGGGAATATTGCACAATGGACGGAAGTCTGATGCAGCAACGCCGCGTGGAGGATGACACATTTCGGTGCGTAAACTCCTTTTATATAAGAAGATAATGACGGTATTATATGAATAAGCACCGGCTAACTCCGTGCCAGCAGCCGCGGTAATACGGGGGGTGCAAGCGTTACTCGGAATCACTGGGCGTAAAGAGCATGTAGGCGGATTGATAAGTTTGAAGTGAAATCCTATAGCTTAACTATAGAACTGCTTTGAAAACTGTTAATCTAGAATGTGGGAGAGGTAGATGGAATTTCTGGTGTAGGGGTAAAATCCGTAGAGATCAGAAGGAATACCGATTGCGAAGGCGATCTACTGGAACACTATTGACGCTGAGATGCGAAAGCGTG…	Bacteria	Epsilonbacteraeota	Campylobacteria	Campylobacterales	Arcobacteraceae	Arcobacter	NA	0	0	0	0	0	0	0	0	0	0	0	0	0	0	0	0	0	0	0	0	0	0	0	0	0	0	0	0	0	30	0	0	5	0	0	0	8	0	0
20112e70b70ad53fc18edafe0c2da22d	GGCAGCAGTGAGGAATATTGGACAATGGGTGAGAGCCTGATCCAGCCATCCCGCGTGCAGGAAGACGGCCCTATGGGTTGTAAACTGCTTTTGTATGGGAATAAACCACCTTTCGTGAAGGGTGTTGAAGGTACCATACGAATAAGCACCGGCTAACTCCGTGCCAGCAGCCGCGGTAATACGGAGGGTGCAAGCGTTATCCGGATTTATTGGGTTTAAAGGGTCCGCAGGCGGGCTAGTAAGTCAGAGGTGAAAGCCGGCAGCTTAACTGTCGAACTGCCTTTGAAACTGCAAGTCTTGAGTAAAATTGAAGTGGCTGGAATGTGTAGTGTAGCGGTGAAATGCATAGATATTACACAGAACACCGATAGCGAAGGCAGGTCACTAAATTTTAACTGA…	Bacteria	Bacteroidetes	Bacteroidia	Flavobacteriales	Weeksellaceae	Moheibacter	Moheibacter stercoris	0	0	0	0	0	0	0	0	0	0	13	60	8	3	0	6	0	0	0	27	0	0	0	0	0	0	0	0	0	0	0	0	0	0	0	0	0	0	0
20400dcbb678061c0662e6b7558b4dcb	GGCTGCAGTGAGGAATATTGGTCAATGGGTGAGAGCCTGAACCAGCCAAGTCGCGTGAAGGAAGACTGCCTTATGGGTTGTAAACTTCTTTTATAGGAGAATAAAAAAGGTTATGTATAGCCTATTGCATGTATCCTATGAATAAGCATCGGCTAACTCCGTGCCAGCAGCCGCGGTAATACGGAGGATGCGAGCGTTATCCGGATTTATTGGGTTTAAAGGGTGCGCAGGCGGGAATTTAAGTCAGCGGTGAAATCTCGACGCTCAACGTCGAAACTGCCATTGAAACTGGATTTCTTGAGTATAGATGAAGTAGGCGGAATTCGTTGTGTAGCGGTGAAATGCATAGATATAACGAGGAACCCCAATTGCGTAGGCAGCTTACTAAACTATAACTGA…	Bacteria	Bacteroidetes	Bacteroidia	Bacteroidales	Dysgonomonadaceae	Dysgonomonas	NA	0	0	0	0	0	0	0	0	0	0	204	348	6455	11231	13096	8149	929	947	2434	7978	0	0	0	0	1155	557	1538	5446	0	0	0	0	0	0	0	0	0	0	0
204232ed95109e8b5a4d4bbe7da72e09	GGCAGCAGTGGGGAATATTGCACAATGGGCGAAAGCCTGATGCAGCGACGCCGCGTGAGCGAAGAAGTATTTCGGTATGTAAAGCTCTATCAGCAGGGAAGAAAATGACGGTACCTGACTAAGAAGCCCCGGCTAACTACGTGCCAGCAGCCGCGGTAATACGTAGGGGGCAAGCGTTATCCGGATTTACTGGGTGTAAAGGGAGCGTAGACGGCTGTGCAAGTCTGAAGTGAAAGCCCGGGGCTCAACCCCGGGACTGCTTTGGAAACTGTGCAGCTCGAGTACCGGAGGGGTAAGCGGAATTCCTAGTGTAGCGGTGAAATGCGTAGATATTAGGAGGAACACCAGTGGCGAAGGCGGCTTACTGGACGGTAACTGACGTTGAGGCTCGAAAGCGTG…	Bacteria	Firmicutes	Clostridia	Clostridiales	Lachnospiraceae	Lachnoclostridium	NA	334	385	312	451	185	881	422	57	579	478	226	176	363	22	260	541	476	243	142	177	0	35	30	0	826	164	697	266	57	37	0	11	11	0	7	0	0	36	71
204311272b70f4e312adb51a9cfaf256	GGCAGCAGTAGGGAATATTGGGCAATGGATGGAAGTCTGACCCAGCCATCCCGCGTGCCGGAAGACGGCCCTCAGGGTTGTAAACGGCTTTTGACGGTGAAGAATAGGCGGGATGCGTCCTGTTTTGACGGTAGCCGTTGAATAAGCACCGGCTAACTCCGTGCCAGCAGCCGCGGTAATACGGAGGGTGCGAGCGTTGTCCGGATTTATTGGGTTTAAAGGGTGCGTAGGCTGGGAGGTAAGTCAGCGGTGAAAAGCACACGCTTAACGGGTGTCTTGCCGCAGATACTACTTTTCTTGGATGAGGAGGAGGTCACTGGAACGGATGGTGTAGCGGTGAAATGCATAGATATCATCCAGAACACCGATTGCGAAGGCAGGTGACTGTCCCTTAATCGA…	Bacteria	Bacteroidetes	Bacteroidia	Cytophagales	Spirosomaceae	Persicitalea	NA	0	0	4	0	0	0	0	0	0	0	0	0	0	0	0	0	0	0	0	0	0	0	0	0	0	0	0	0	0	0	0	0	0	0	0	0	0	0	0
2044854951e4d00c628c7fc4a5673a76	GGCTGCAGTGAGGAATATTGGTCAATGGGCGCAGGCCTGAACCAGCCAAGTAGCGTGAAGGATGAAGGCTCTATGGTTCGTAAACTTCTTTTATACGGGAATAAAGTGCAGCACGTGTGCTGTTTTGTATGTACCGTAATGAATAAGCATCGGCTAACTCCGTGCCAGCAGCCGCGGTAATACGGAGGATGCAAGCGTTGTCCGGAATTATTGGGCGTAAAGGGCTTGTAGGTGGCGTGTCGCGTCTGCCGTGAAATGTACTGGCTTAACTGGTGCAGTGCGGTGGGTACGGGCATGCTTGAGTGTGGTAGGGGAGATTGGAATTCCTGGTGTAGCGGTGGAATGCGCAGATATCAGGAAGAACACCGGTGGCGAAGGCGGATCTCTGGGCCATTACTG…	Bacteria	Actinobacteria	Actinobacteria	Actinomycetales	Actinomycetaceae	Actinomyces	NA	0	0	0	0	0	0	0	0	0	0	0	0	0	0	0	0	0	0	0	0	0	0	0	0	0	0	8	0	0	0	0	0	0	0	0	0	0	0	0
205221b9fbb837062bef7824880b2160	GGCTGCAGTGGGGAATATTGCACAATGGGCGAAAGCCTGATGCAGCGACGCCGCGTGAGGGATGACGGCCTTCGGGTTGTAAACCTCTTTCAGCAGGGAAGTAGCTTGCTCTTTTTGGGGTGGGTGACGGTACTTGCAGAAGAAGCGCCGGCTAACTACGTGCCAGCAGCCGCGGTAATACGGAGGATGCGAGCGTTATCCGGATTTATTGGGTTTAAAGGGTGCGCAGGCGGGATTTTAAGTCAGCGGTGAAATTCAGGGGCTCAACCTCTGGCCTGCCGTTGAAACTGATATTCTTGAGTGCGGACGAGGTAAGCGGAATTCGTCATGTAGCGGTGAAATGCATAGATATGACGAGGAACTCCAATTGCGAAGGCAGCTTACCAGGCCGCTACTGAC…	Bacteria	Bacteroidetes	Bacteroidia	Bacteroidales	Dysgonomonadaceae	Dysgonomonas	NA	0	0	0	0	0	0	0	0	0	0	0	0	0	0	0	0	0	0	0	0	0	0	11	0	0	0	0	0	0	0	0	0	0	0	0	0	0	0	0
205ad145a514e9aab275db295ad3d919	GGCAGCAGTGAGGAATATTGGTCAATGGGCGCAGGCCTGAACCAGCCAAGTAGCGTGAAGGATGAAGGCTCTATGGGTCGTAAACTTCTTTTATATGGGAATAAAGTTTTCCACGTGTGGAATTTTGTATGTACCATATGAATAAGGATCGGCTAACTCCGTGCCAGCAGCCGCGGTAATACGGAGGATCCGAGCGTTATCCGGATTTATTGGGTTTAAAGGGAGCGTAGGTGGATTGTTAAGTCAGTTGTGAAAGTTTGCGGCTCAACCGTAAAATTGCAGTTGAAACTGGGAGGCTTGAGTGTAGATGAAGTAGGCGGAATTAGTGGTGTAGCGGTGAAATGCATAGATATCACTAGGAACTCCAATTGCGAAGGCAGCTCACTAGACTGTTACTGA…	Bacteria	Bacteroidetes	Bacteroidia	Bacteroidales	Bacteroidaceae	Bacteroides	NA	0	0	0	0	0	0	0	0	0	0	0	0	0	0	0	0	0	0	3	0	0	0	0	0	0	0	0	0	0	0	0	0	0	0	0	0	0	0	0
2070233e11a36385c7340d0de591b83f	GGCTGCAGTGGGGAATATTGGGCAATGGGCGCAAGCCTGACCCAGCAACGCCGCGTGAAGGAAGAAGGCTTTCGGGTTGTAAACTTCTTTTATGAGGGACGAAGGACGTGACGGTACCTCATGAATAAGCCACGGCTAACTACGTGCCAGCAGCCGCGGTAATACGTAGGTGGCGAGCGTTGTCCGGATTTACTGGGTGTAAAGGGCGCGTAGGCGGGCATGCAAGTCAGATGTGAAATCTCCGGGCTCAACCCGGAAACTGCATTTGAAACTGTGTGTCTTGAGTATCGGAGAGGCAAGCGGAATTCCGTGTGTAGCGGTGAAATGCGTAGATATACGGAGGAACACCAGTGGCGAAGGCGGCTTGCTGGACGACAACTGACGCTGAGGCGCGAAAGC…	Bacteria	Firmicutes	Clostridia	Clostridiales	Ruminococcaceae	Ruminococcaceae UCG-005	uncultured bacterium adhufec311	0	0	0	0	0	0	0	0	0	0	0	0	0	0	0	0	0	0	0	0	0	0	0	0	0	0	0	0	0	14	0	0	0	0	0	0	0	0	0
2071888b051f5df7af117970ef50e06d	GGCTGCAGTGGGGAATATTGCACAATGGGCGGAAGCCTGATGCAGCGACGCCGCGTGAGGGATGACGGCCTTCGGGTTGTAAACCTCTTTCGCCAGGGACGAAGCCTTCGGGTGACGGTACCTGGATAAGAAGCACCGGCCAACTACGTGCCAGCAGCCGCGGTAATACGTAGGGTGCGAGCGTTGTCCGGAATTACTGGGCGTAAAGAGCTCGTAGGCGGTTTGTCGCGTCGTCTGTGAAATTCTGCAGCTTAACTGCAGGCGTGCAGGCGATACGGGCAGACTTGAGTACTACAGGGGAGACTGGAATTCCTGGTGTAGCGGTGAAATGCGCAGATATCAGGAGGAACACCGGTGGCGAAGGCGGGTCTCTGGGTAGTAACTGACGCTGAGGAGCGA…	Bacteria	Actinobacteria	Actinobacteria	Corynebacteriales	Nocardiaceae	Nocardia	Streptomyces sp. MH111	0	0	0	0	0	0	0	0	0	0	0	0	0	0	0	0	0	0	0	0	0	0	0	0	0	0	0	0	15	0	0	0	0	0	0	0	0	0	0
207edfb88a225550e0976b2f7334646a	GGCTGCAGTGAGGAATATTGGTCAATGGACGCAAGTCTGAACCAGCCATCTCGCGTGCAGGATGACTGCCCTACGGGTTGTAAACTGCTTTTTTACGAGAAGAACCATAATTACGTGTAATTATTTGACAGTATCGTATGAATAAGGATCGGCTAACTCCGTGCCAGCAGCCGCGGTAATACGGAGGATCCAAGCGTTATCCGGATTTATTGGGTTTAAAGGGTACGTAGGCGGACTTATAAGTCAGTGGTGAAATTCTGCAGCTTAACTGTAGCATTGCCATTGATACTGTTAGTCTTGAATAATTATGAAGTAGCTAGAATATGTAGTGTAGCGGTGAAATGCATAGATATCACATGGAATACCGATTGCGAAGGCAGGTCACTAACATTATATTGA…	Bacteria	Bacteroidetes	Bacteroidia	Flavobacteriales	Flavobacteriaceae	Flavobacterium	NA	0	0	0	0	0	0	0	0	0	0	0	0	0	0	0	0	0	0	0	0	0	0	0	0	0	0	0	0	0	0	0	0	0	2	0	0	0	0	0
20cd1b9a1e91cb8248a447f6bca2a897	GGCTGCAGTGAGGAATATTGGTCAATGGACGAGAGTCTGAACCAGCCAAGTCGCGTGAAGGATGAAGGTTCTATGGATTGTAAACTTCTTTTGTACGAGAGTAAAAACTGGGACGTGTCCTAGCTTGCAAGTATCGTACGAATAAGCATCGGCTAACTCCGTGCCAGCAGCCGCGGTAATACGGAGGATGCGAGCGTTATCCGGATTTATTGGGTTTAAAGGGTGCGTAGGCGGGTTTTTAAGTCAGCGGTGAAAGTTTGAGGCTCAACCTTAAAATTGCCGTTGAAACTGGGGACCTTGAGTATAGATGAAGTAGGCGGAATTTGTGGTGTAGCGGTGAAATGCTTAGATATCACGAGGAACTCCAATTGCGAAGGCAGCTTACTAAGGTATAACTGA…	Bacteria	Bacteroidetes	Bacteroidia	Bacteroidales	Dysgonomonadaceae	Dysgonomonas	Dysgonomonas sp. PFB2-16	0	0	0	0	0	0	0	0	0	0	0	0	0	0	0	0	0	0	0	30	0	0	0	0	0	0	0	0	0	0	0	0	0	0	0	0	0	0	0
20d6d72408e07b2fc5f59f176d2eb1c4	GGCAGCAGTGGGGAATATTGGACAATGGGGGAAACCCTGATCCAGCCATGCCGCGTGTGTGAAGAAGGTCTTCGGATTGTAAAGCACTTTAAGTTGGGAGGAAGGGGTGAAGTAACGACTCACCTTTGACGTTACCAACAGAATAAGCACCGGCTAACTTCGTGCCAGCAGCCGCGGTAATACGAAGGGTGCAAGCGTTAATCGGAATTACTGGGCGTAAAGCGCGCGTAGGTGGTTTATCAAGTTGGATGTGAAATCCCTGGGCTCAACCTAGGAACTGCATCCAAAACTGATTGGCTAGAGTATAGTAGAGGTTAGTGGAATTTCCTGTGTAGCGGTGAAATGCGTAGATATAGGAAGGAACACCAGTGGCGAAGGCGACTAACTGGACTAATACTG…	Bacteria	Proteobacteria	Gammaproteobacteria	Pseudomonadales	Pseudomonadaceae	Pseudomonas	NA	0	0	0	0	0	0	0	0	0	0	0	0	98	226	364	22	0	0	45	53	0	0	0	0	0	0	0	0	0	0	0	0	0	0	0	0	0	0	0
211455de6a2d0dfbec642d5702e75ed7	GGCTGCAGTGAGGAATATTGGTCAATGGACGAGAGTCTGAACCAGCCAAGTCGCGTGAAGGATGACGGCCCTACGGGTTGTAAACTTCTTTTGTATGGGAGTAAAAAAGACTACGCGTAGTCTATTGCAAGTACCATACGAATAAGCATCGGCTAACTCCGTGCCAGCAGCCGCGGTAATACGTAGGTGGCAAGCGTTATCCGGATTTATTGGGCGTAAAGCGAGCGCAGGCGGTAAGGTAAGTTGGATGTGAAATCCCGGGGCTCAACCTCGGAACTGCATTCAATACTGCTTTGCTAGAGTACTGGAGAGGAGATTGGAATTCACGGTGTAGCAGTGAAATGCGTAGATATATGGAAGAACACCAGTGGCGAAGGCGGCTGTCTGGTCTGTAACTGA…	Bacteria	Firmicutes	Bacilli	Lactobacillales	Lactobacillaceae	Lactobacillus	NA	0	0	0	0	0	0	0	0	0	0	0	0	0	0	0	0	0	0	0	0	0	0	0	0	0	0	0	0	0	0	0	0	0	3	0	0	0	0	0
212820582b95672b6db77236d8095c1e	GGCTGCAGTAGGGAATCTTCCGCAATGGACGAAAGTCTGACGGAGCAACGCCGCGTGAGTGATGAAGGTTTTCGGATCGTAAAACTCTGTTGTAAGGGAAGAACAAGTAGTATGTAAATAGCATACTACCTTGACGGTACCTGACGAGAAAGCCCCGGCTAACTACGTGCCAGCAGCCGCGGTAATACGTAGGGGGCAAGCGTTGTCCGGAATTATTGGGCGTAAAGGGCTCGCAGGCGGTTATGTAAGTCTGATGTGAAATCTTATGGCTTAACCATAAGCGGTCATTGGAAACTGCGTAACTTGAGTACAGAAGAGGAGAGTGGAATTCCACGTGTAGCGGTGAAATGCGTAGAGATGTGGAGGAACACCAGTGGCGAAGGCGACTCTCTGGTCTGT…	Bacteria	Firmicutes	Bacilli	Bacillales	Bacillaceae	Oceanobacillus	NA	0	0	0	0	0	0	0	0	0	0	0	0	0	0	0	0	0	0	0	0	10	0	0	0	0	0	0	0	0	0	0	0	0	0	0	0	0	0	0
2158e18641c4aec995e66a7a48e55b4f	GGCAGCAGTGGGGAATATTGCACAATGGGGGAAACCCTGATGCAGCAACGCCGCGTGAGTGATGACGGTCTTCGGATTGTAAAGCTCTGTCTTTAGGGACGATAATGACGGTACCTAAGGAGGAAGCCACGGCTAACTACGTGCCAGCAGCCGCGGTAATACGTAGGTGGCAAGCGTTGTCCGGATTTACTGGGCGTAAAGGGAGCGTAGGTGGATATTTAAGTGGGATGTGAAATACTCGGGCTTAACTTGAGTGCTGCATTCCAAACTGGATATCTAGAGTGCAGGAGAGGAAAGTAGAATTCCTAGTGTAGCGGTGAAATGCGTAGAGATTAGGAAGAATACCAGTGGCGAAGGCGACTTTCTGGACTGTAACTGACACTGAGGCTCGAAAGCGTG…	Bacteria	Firmicutes	Clostridia	Clostridiales	Clostridiaceae 1	Clostridium sensu stricto 1	NA	0	0	0	0	0	0	0	0	0	0	0	12	0	0	0	17	0	0	0	0	0	0	0	0	13	0	0	0	0	0	0	0	0	0	0	0	0	0	0
215b700b20e9bd00b5589638f75bd9fe	GGCAGCAGTGGGGAATATTGCGCAATGGAGGAAACTCTGACGCAGCGATGCCGCGTGAGTGAGGAAGGGATTCGTCCCGTAAAGCTCAGTCACCGGTTAGGATAGAAGACCAGCCGGTTTTGAGCCCCAGCCAACTACGTGCCAGCAGCTGCGGTAATACGTAGGGGGCGAGCGTTGTCCGGAATCACTGGGCTTAAAGCGTCTGAAGGCGGCTAAGGGGAGTGGGCATTAAAAGACTGGTGAAACATCAGGGCGGTGCCCAGGACCCCCTAGCTAGAGAGCCGAAGAGGCAGGCAGAATTCCTGGTGTAGCGGTGAAATGCGCAGAGATCAGGAGGAATACCAGAGGCGAAGGCGGCCTGCTGGGCGGACTCGGACGCTAAAGGACGAAAGCGTGGGG…	Bacteria	Firmicutes	Actinobacteria	Streptosporangiales	Streptosporangiaceae	Clostridium	NA	0	0	0	0	0	0	0	0	0	0	0	0	0	0	0	0	0	0	0	0	0	0	0	0	0	0	0	0	0	0	11	0	0	0	0	0	0	0	0
21649b948bfc820c4c3e88bff015d8fc	GGCAGCAGTGGGGAATATTGCACAATGGGCGAAAGCCTGATGCAGCAACGCCGCGTGAGGGATGACGGCCTTCGGGTTGTAAACCTCTTTTAGTAGGGAAGAAGCGCAAGTGACGGTACCTACAGAAAAAGCACCGGCTAACTACGTGCCAGCAGCCGCGGTAATACGTAGGGTGCAAGCGTTGTCCGGAATTATTGGGCGTAAAGAGCTCGTAGGCGGCTTGTCGCGTCTGCTGTGAAATCCCGAGGCTCAACCTCGGGCGTGCAGTGGGTACGGGCAGGCTAGAGTGCGGTAGGGGAGATTGGAATTCCTGGTGTAGCGGTGGAATGCGCAGATATCAGGAGGAACACCGATGGCGAAGGCAGATCTCTGGGCCGCTACTGACGCTGAGGAGCGAAA…	Bacteria	Actinobacteria	Actinobacteria	Micrococcales	Microbacteriaceae	Leucobacter	NA	0	0	0	0	0	0	0	0	35	0	0	0	0	0	0	0	0	0	0	0	0	0	0	0	0	0	0	0	0	0	0	0	0	0	0	0	0	0	0
21667b36b75798430307a85548dfce2a	GGCAGCAGTAGGGAATCTTCCGCAATGGACGCAAGTCTGACGGAGCAACGCCGCGTGAGTGAAGAAGGTTTTCGGATCGTAAAGCTCTGTTGCCAGGGAAGAAAAGTGTGGAGAGTCACTACTCCAGACGTGACGGTACCTGAGAAGAAAGCCCCGGCTAACTACGTGCCAGCAGCCGCGGTAATACGTAGGGGGCAAGCGTTGTCCGGAATTATTGGGCGTAAAGCGCGCGCAGGCGGTCTGTTAAGTTTGGCGTGTAAGCCCGGGGCTCAACCCCGGAGTGCGCTGAAAACTGGGAGGCTCGAGTGCAGGAGAGGAAAGTGGAATTCCACGTGTAGCGGTGAAATGCGTAGAGATGTGGAGGAACACCAGTGGCGAAGGCGACTTTCTGGCCTGTAA…	Bacteria	Firmicutes	Bacilli	Bacillales	Paenibacillaceae	Paenibacillus	NA	0	0	0	0	0	0	0	0	0	0	0	0	0	0	0	0	0	0	0	0	0	0	0	0	0	0	0	0	0	0	0	0	0	4	0	0	0	0	0
21688eec657097dc823966f4e451a25b	GGCAGCAGTGGGGAATATTGCACAATGGAGGAAACTCTGATGCAGCGACGCCGCGTGAACGATGAAGGCCTTCGGGTCGTAAAGTTCTGTCCTTGGGGACGATAATGACGGTACCCAAGGAGGAAGCCCCGGCTAACTACGTGCCAGCAGCCGCGGTAATACGGGGGGTGCAAGCGTTACTCGGAATCACTGGGCGTAAAGGGTGCGTAGGTGGATTGTCAAGTCTTTTGTGAAATCTAATGGCTTAACCATTAAACTGCTTGGGAAACTGACAATCTAGAGTGAGGGAGAGGTAGATGGAATTCTTGGTGTAGGGGTAAAATCCGTAGAGATCAAGAAGAATACCCATTGCGAAAGCGATCTACTAGAACTCAACTGACACTGAGGCACGAAAGCGTG…	Bacteria	Epsilonbacteraeota	Campylobacteria	Campylobacterales	Campylobacteraceae	Campylobacter	uncultured Campylobacteraceae bacterium	0	0	0	0	0	0	0	0	0	0	0	0	0	0	0	0	0	0	0	0	0	0	0	0	0	0	0	0	0	0	0	11	0	0	0	0	0	0	0
21744e77b5afa3f8687f2b790286a126	GGCAGCAGTGAGGGATATTGGTCAATGGGGGAAACCCTGAACCAGCAACGCCGCGTGAGGGAAGACGGTCTTCGGATTGTAAACCTTTGTCCTCTGTGAAGATGATGACGGTAGCAGAGGAGGAAGCTCCGGCTAACTACGTGCCAGCAGCCGCGGTAATACGTAGGGAGCAAGCGTTGTCCGGATTTACTGGGTGTAAAGGGTGCGTAGGCGGTTTTTCAAGTCAGAAGTGAAATCCATGGGCTTAACCCATGAACTGCTTTTGAAACTGGAAGACTTGAGTGAAGTAGAGGTAGGCGGAATTCCCGGTGTAGCGGTGAAATGCGTAGAGATCGGGAGGAACACCAGTGGCGAAGGCGGCCTACTGGGCTTTAACTGACGCTGAAGCACGAAAGCGTG…	Bacteria	Firmicutes	Clostridia	Clostridiales	Ruminococcaceae	Ruminiclostridium 5	NA	0	0	0	0	0	0	0	0	0	0	0	0	0	0	0	0	0	0	0	0	0	0	0	0	0	0	0	0	0	0	0	0	0	0	6	0	2	3	0
21801963e3ecf43b7d1dcf3ed9eab07d	GGCAGCAGTGGGGAATATTGGACAATGGGCGCAAGCCTGATCCAGCAATGCCGCGTGGGTGAAGAAGGCCTTCGGGTTGTAAAGCCCTTTTGTACGGGAAGAAAGCTTTCGGGTTAATACCCTGGGAGGATGACGGTACCGTAAGAATAAGCACCGGCTAACTTCGTGCCAGCAGCCGCGGTAATACGAAGGGTGCAAGCGTTAATCGGAATTACTGGGCGTAAAGCGTGCGTAGGTGGTTGTTCAAGTCTGTCGTGAAAGCCCTGGGCTCAACCTGGGAATTGCGATGGAAACTGGATGGCTAGAGTGTGGTAGAGGATGGCGGAATTCCCGGTGTAGCGGTGAAATGCGTAGATATTGGAAGGAATATCAGTGGCGAAGGCGGCCACCTGGCCAAGA…	Bacteria	Proteobacteria	Gammaproteobacteria	Xanthomonadales	Xanthomonadaceae	Arenimonas	NA	0	0	0	0	0	0	0	0	0	0	0	0	0	0	0	0	0	0	0	0	0	0	0	0	0	0	0	0	0	0	0	0	0	0	4	0	0	0	0
2185584c140a45a5d228f7eee7272910	GGCAGCAGTGGGGAATATTGCACAATGGGCGCAAGCCTGATGCAGCAACGCCGCGTGAGGGATGACGGCCTTCGGGTTGTAAACCTCTTTTAGTAGGGAAGAAGCGAAAGTGACGGTACCTGCAGAAAAAGCACCGGCTAACTACGTGCCAGCAGCCGCGGTAATACGTAGGGTGCAAGCGTTGTCCGGAATTATTGGGCGTAAAGAGCTCGTAGGCGGCTTGTCGCGTCTGCTGTGAAAACCCGAGGCTCAACCTCGGGCTTGCAGTGGGTACGGGCAGGCTAGAGTGCGGTAGGGGAGATTGGAATTCCTGGTGTAGCGGTGGAATGCGCAGATATCAGGAGGAACACCGATGGCGAAGGCAGATCTCTGGGCCGCTACTGACGCTGAGGAGCGAAA…	Bacteria	Actinobacteria	Actinobacteria	Micrococcales	Microbacteriaceae	Leucobacter	NA	0	0	0	0	0	0	0	0	0	0	0	0	0	0	0	0	0	0	0	0	0	0	0	0	0	0	0	0	0	0	13	0	0	0	0	0	0	0	0
21980fbe977e042fd94c158439da2496	GGCAGCAGTGAGGAATATTGGTCAATGGAGGCAACTCTGAACCAGCCACGTCGCGTGAAGGAAGACGGCCCTACGGGTTGTAAACTTCTTTTGTAAGGGAATAAAGTGTAGTACGTGTACTATTTTGCATGTACCTTACGAATAAGGATCGGCTAACTCCGTGCCAGCAGCCGCGGTAATACGGAGGATCCGAGCGTTATCCGGATTTATTGGGTTTAAAGGGTGCGCAGGCGGGAGATTAAGTCGGTGGTGAAATTTTGCAGCTCAACTGTAACAGTGCCATTGATACTGGTTTCCTTGAGTGTGGATGAAGTAGGCGGAATTTGTGGTGTAGCGGTGAAATGCATAGATATCACGAGGAACTCCGATCGCGTAGGCAGCTTACTAAACCATAACTGA…	Bacteria	Bacteroidetes	Bacteroidia	Bacteroidales	Dysgonomonadaceae	Fermentimonas	uncultured Bacteroidetes bacterium	0	0	0	0	0	0	0	0	0	0	0	0	0	0	0	0	0	0	0	0	0	0	69	0	0	0	0	0	0	0	0	0	0	0	0	0	0	0	0
21993436d1fa95512406a0c7cd2559fc	GGCTGCAGTGAGGAATATTGGACAATGGGTGAGAGCCTGATCCAGCCATCCCGCGTGCAGGAAGAATGCCTTATGGGTTGTAAACTGCTTTTATACAGGAATAAACCACTTTACGTGTAAGGTGTTGAAGGTACTGTATGAATAAGCATCGGCTAACTCCGTGCCAGCAGCCGCGGTAATACGGAGGATGCGAGCGTTATCCGGATTTATTGGGTTTAAAGGGTGCGCAGGCGGCCTTTTAAGTCAGTGGTGAAATCCCGAAGCTTAACTTCGGACTTGCCATTGAAACTGGGAGGCTTGAGTGTAGATGAAGTAGGCGGAATTCGTTGTGTAGCGGTGACATGCTTAGATATAACGAGGAACTCCAATTGCGTAGGCAGCTTACTAAACTATAACTGA…	Bacteria	Bacteroidetes	Bacteroidia	Bacteroidales	Dysgonomonadaceae	Dysgonomonas	NA	6	0	0	0	0	0	0	0	0	0	0	0	0	0	0	0	0	0	0	0	0	0	0	0	0	0	0	0	0	0	0	0	0	0	0	0	0	0	0
21b3ab0e25797bea2eb6d7690232a246	GGCAGCAGTAGGGAATCTTCCGCAATGGACGAAAGTCTGACGGAGCAACGCCGCGTGAACGAAGAAGGCCTTCGGGTCGTAAAGTTCTGTTGTTAGGGAAGAACAAGTACCAGAGTAACTGCTGGTACCTTGACGGTACCTAACCAGAAAGCCACGGCTAACTACGTGCCAGCAGCCGCGGTAATACGTAGGTGGCAAGCGTTGTCCGGAATTATTGGGCGTAAAGCGCGCGCAGGTGGTTCCTTAAGTCTGATGTGAAAGCCCACGGCTCAACCGTGGAGGGTCATTGGAAACTGGGGAACTTGAGTGCAGAAGAGGAAAGTGGAATTCCAAGTGTAGCGGTGAAATGCGTAGAGATTTGGAGGAACACCAGTGGCGAAGGCGACTTTCTGGTCTGTA…	Bacteria	Firmicutes	Bacilli	Bacillales	Bacillaceae	Bacillus	NA	0	0	0	0	0	0	0	0	0	0	0	0	0	0	0	0	0	0	0	0	0	0	0	0	0	0	0	0	0	0	0	0	0	0	0	0	10	0	0
21b6de0714bbdbc92e3c2ac7dabe9200	GGCAGCAGTGAGGAATATTGGTCAATGGACGGAAGTCTGAACCAGCCAAGTCGCGTGAGGGATGAAGGTTCTATGGATCGTAAACCTCTTTTATAAGGGAATAAAGTGCGGGACGTGTCCCGTTTTGTATGTACCTTATGAATAAGGATCGGCTAACTCCGTGCCAGCAGCCGCGGTAATACGGAGGATCCGAGCGTTATCCGGATTTATTGGGTTTAAAGGGTGCGCAGGCGGGATCTTAAGTCAGCGGTGAAATCTCCAGGCTCAACCTGGAACCTGCCGTTGAAACTGGGATTCTTGAGTGTAGATGAAGTAGGCGGAATTCGTTGTGTAGCGGTGAAATGCATAGATATAACGAGGAACCCCAATTGCGTAGGCAGCTTACTAAACTATAACTGA…	Bacteria	Bacteroidetes	Bacteroidia	Bacteroidales	Dysgonomonadaceae	Dysgonomonas	NA	0	0	0	0	0	0	0	0	0	0	0	0	0	0	0	0	0	0	0	0	0	0	0	0	0	0	0	0	0	0	0	2	0	0	0	0	0	0	0
21c1329e3d4a47e23944395918257898	GGCTGCAGTGAGGAATATTGGACAATGGGCGCAAGCCTGATCCAGCCATGCCGCGTGCAGGAAGACGGCCCTATGGGTTGTAAACTGCTTTTATACGGGAAGAAACCCCCCGACGTGTCGGGGCTTGACGGTACCGTATGAATAAGGATCGGCTAACTCCGTGCCAGCAGCCGCGGTAATACGGAGGATCCAAGCGTTATCCGGATTTATTGGGTTTAAAGGGTGCGTAGGCGGCTGACTAAGTCAGGGGTGAAATACGGCAGCTTAACTGTCGCAGTGCCTTTGATACTGGTTAGCTTGAATGCGGATGAGGTAGGCGGAATGAGACAAGTAGCGGTGAAATGCATAGATATGTCTCAGAACTCCGATTGCGAAGGCAGCTTACTAAGTCGTTATTGA…	Bacteria	Bacteroidetes	Bacteroidia	Sphingobacteriales	Sphingobacteriaceae	Sphingobacterium	NA	0	0	0	0	0	0	0	0	0	0	0	0	0	0	0	0	0	0	0	0	0	0	0	0	0	0	0	0	0	0	0	0	0	0	2	0	0	0	0
21c93c1d022c2a48a964f084d77ed15d	GGCAGCAGTAGGGAATTTTCGGCAATGGGGGCAACCCTGACCGAGCGACGCCGCGTGAGTGAAGAAGGCCTTCGGGTTGTAAAGCTCTGTTGTAAGGGAAGAACCGTAGTAAGAGGGAATGCTTACTACCTGACGGTACCTTACCAGAAAGCCACGGCTAACTACGTGCCAGCAGCCGCGGTAATACGTAGGTGGCGAGCGTTATCCGGAATTATTGGGCGTAAAGGGAGCGCAGGCGGCTTATTAAGTCTGAGGTTAAATCTTGGGGCTCAACCCCATGATGCCTTAGAAACTGGTAGGCTAGAGTGCAGGAGAGGTGAGTGGAATTCCATGTGTAGCGGTAAAATGCGTAGATATATGGAGGAACACCGGTGGCGAAGGCGGCTCACTGGCCTGTAA…	Bacteria	Firmicutes	Erysipelotrichia	Erysipelotrichales	Erysipelotrichaceae	Erysipelothrix	uncultured organism	0	0	0	9	0	0	0	0	7	0	0	0	0	0	0	0	0	0	0	8	0	2	0	0	0	0	0	0	0	0	0	0	0	0	0	0	0	0	0
21f094c3bf70ea8239ed642dc545c178	GGCAGCAGTGAGGAATATTGGTCAATGGAGGCAACTCTGAACCAGCCACGTCGCGTGAAGGATGACGGCCCTACGGGTTGTAAACTTCTTTTTCAAGGGAATAAAGTTGGCCACGCGTGGCCATTTGCATGTACCTTGCGAATAAGGATCGGCTAACTCCGTGCCAGCAGCCGCGGTAATACGGAGGATCCGAGCGTTATCCGGATTTATTGGGTTTAAAGGGTGCGCAGGCGGGGGGTTAAGTCGGCGGTGAAATTTTGCAGCTCAACTGTAAGAGTGCCGTCGATACTGGTCCCCTTGAGTGTGGATGAGGTAGGCGGAATTTGTGGTGTAGCGGTGAAATGCATAGATATCACGAGGAACTCCGATTGCGCAGGCAGCTTACCAGGCCATAACTGA…	Bacteria	Bacteroidetes	Bacteroidia	Bacteroidales	Dysgonomonadaceae	Proteiniphilum	NA	0	0	0	0	0	0	0	0	0	0	0	0	0	0	0	0	0	0	0	0	0	0	0	0	0	0	0	0	0	8	0	0	0	0	0	0	0	0	4
21fbf74bb96f844400f0c1984b1807cf	GGCAGCAGTAGGGAATTTTCGGCAATGGGGGAAACCCTGACCGAGCAACGCCGCGTGAGTGAAGAAGGCCTTCGGGTTGTAAAGCTCTATCAGCAGGGAAGAAAATGACGGTACCTGACTAAGAAGCCCCGGCTAACTACGTGCCAGCAGCCGCGGTAATACGTAGGGGGCAAGCGTTATCCGGATTTATTGGGTTTAAAGGGTGCGTAGGTGGTTTGTTAAGTCAGCGGTGAAAGTTTGCGGCTCAACCGTAAAATTGCAGTTGAAACTGGCAGTCTTGAGTACAGTAGAGGTGGGCGGAATTCGTGGTGTAGCGGTGAAATGCTTAGATATCACGAAGAACTCCGATTGCGAAGGCAGCTCACTAGACTGTTACTGACACTGATGCTCGAAAGTGTG…	Bacteria	Bacteroidetes	Bacteroidia	Bacteroidales	Bacteroidaceae	Bacteroides	NA	0	0	0	0	0	0	0	0	0	0	0	0	0	0	0	0	0	2	0	0	0	0	0	0	0	0	0	0	0	0	0	0	0	0	0	0	0	0	0
22072d86e7d213c6d742c741bdb97a3e	GGCTGCAGTGGGGAATCTTGCGCAATGGAGGAAACTCTGACGCAGCGATGCCGCGTGAATGAAGAAGGGCTTCGGTCCGTAAAGTTTTGTCGCCGGGGAAGAGATTGACGTTACCCGGTGAGAAAGCCCCGGCTAACTACGTGCCAGCAGCCGCGGTAATACGGGGGGTGCAAGCGTTACTCGGAATCACTGGGCGTAAAGGGTGCGTAGGTGGATTGTCAAGTCTTTTGTGAAATCTAATGGCTTAACCATTAAACTGCTTGGGAAACTGACAATCTAGAGTGAGGGAGAGGTAGATGGAATTCTTGGTGTAGGGGTAAAATCCGTAGAGATCAAGAAGAATACCCATTGCGAAAGCGATCTACTAGAACTCAACTGACACTGAGGCACGAAAGCGTG…	Bacteria	Epsilonbacteraeota	Campylobacteria	Campylobacterales	Campylobacteraceae	Campylobacter	uncultured Campylobacteraceae bacterium	0	0	0	0	0	0	0	0	0	0	0	0	0	0	0	0	0	0	0	0	0	0	0	0	0	0	0	0	0	0	0	0	8	0	0	0	0	0	0
22186db06613cabc3fc04e0de04f101a	GGCAGCAGTGGGGAATATTGCGCAATGGGGGAAACCCTGACGCAGCGATGCCGCATGAGTGAAGAAGGGACTCGTTCCGTAAAGCTTTGTCCCGGGGGAAGAGATAAGACGGTACCCCGGTAACAGCCCCAGCTAACTACGTGCCAGCAGCTGCGGTAACACGTGGGGGGCGAGCGTTGTCCGGAATTATTGGGCGTAAAGGGCACGCAGGCGGTTTTTTAGGCTGTCGATTAAAGTGCTGGGCTCAACCCAGTGATGCTTGGCAGAACCGAAAGACTCGAGTGCCAGAGAGGCAGGCAGAATTCCTGGTGTAGCGGTGAAATGCGCAGAGATCAGGAGGAATACCAGAGGCGAAGGCGGCCTGCTAGCTGGCAACTGACGCTCAGGTGCGAAAGCGTG…	Bacteria	Firmicutes	Clostridia	Clostridiales	Eubacteriaceae	Acetobacterium	NA	0	0	0	0	0	0	0	0	0	0	0	0	0	0	0	0	0	0	0	0	0	0	0	0	0	0	0	0	0	47	31	0	0	0	0	0	17	0	38
221997f27e5a4a1eab3a004543bcd81b	GGCTGCAGTGAGGAATATTGGTCAATGGAGGCAACTCTGAACCAGCCATGCCGCGTGCAGGATGACGGTCCTATGGATTGTAAACTGCTTTTGTACAGGAAGAAAAAGAGTTACGTGTAGCTTATTGACGGTACTGTAAGAATAAGGATCGGCTAACTCCGTGCCAGCAGCCGCGGTAATACGGAGGGTGCAAGCGTTATCCGGAATCATTGGGTTTAAAGGGTCCGCAGGCGGCCTAATAAGTCAGGGGTGAAATCCCACAGCTCAACTGTGGAACTGCCTTTGAAACTATTGGGCTTGAATTAAGATGGCGTTGGCGGAATATGACATGTAGCGGTGAAATGCATAGATATGTCATAGAACACCGAAAGCGAAGGCAGCTAACGAATCTTATATTGA…	Bacteria	Bacteroidetes	Bacteroidia	Flavobacteriales	Flavobacteriaceae	Flavobacterium	Flavobacterium sp. ABG	0	0	0	0	0	0	0	0	0	0	0	0	0	0	0	0	0	0	0	0	0	0	0	0	0	0	0	0	0	0	0	0	0	0	7	0	0	0	0
221c646213f7cb4bb9662ff94a529b5a	GGCAGCAGTAGGGAATTTTCCACAATGGACGAAAGTCTGATGGAGCAATGCCGCGTGAGGGATGAAGGCCTTCGGGTTGTAAACCTTTTTCGCTTTTTATCAAGGCGCGTCTTTGGGGCGTGTTGAGAGTATGAGGTAAAGAAGCACCGGCTAACTACGTGCCAGCAGCCGCGGTAATACGTAGGTGGCAAGCGTTATCCGGAATTATTGGGCGTAAAGGGAGCGCAGGCGGTTTATTAAGTTTATGGTGAAAGTTCGGGGCTCAACCCCGTGATGCCATAGAAACTGGTAGACTTGAGTGCAGGAGAGGTTAGTGGAATTCCATGTGTAGCGGTAAAATGCGTAGATATATGGAGGAACACCAGTGGCGAAGGCGGCTGACTGGCCTGTAACTGACGC…	Bacteria	Firmicutes	Erysipelotrichia	Erysipelotrichales	Erysipelotrichaceae	Erysipelothrix	NA	0	0	0	0	0	0	0	0	0	0	0	0	0	0	0	0	0	0	0	0	0	0	0	0	2	0	0	0	0	0	0	0	0	0	0	0	0	0	0
22227773e663f4b1bb596392737003da	GGCTGCAGTGAGGAATATTGGTCAATGGACGAAAGTCTGAACCAGCCAAGTCGCGTGATGGATGACTGCCTTATGGGTTGTAAACATCTTTTATATGGGAATAAAAAGGGGGACGTGTCCTTTATTGCATGTACCATATGAATAAGCATCGGCTAACTCCGTGCCAGCAGCCGCGGTAATACGGAGGATGCGAGCGTTATCCGGATTTATTGGGTTTAAAGGGTGCGCAGGCGGGAAATTAAGTCAGCGGTGAAATCTGGACGCTCAACGTTCAAATTGCCGTTGAAACTGGTTTTCTTGAGTGCGGTTGCAGTAGGCGGAATTCGTTGTGTAGCGGTGAAATGCATAGATATAACGAGGAACTCCGATTGCGTAGGCAGCTTACTAAGCCGTAACTGA…	Bacteria	Bacteroidetes	Bacteroidia	Bacteroidales	Dysgonomonadaceae	Dysgonomonas	NA	0	0	0	0	0	0	0	0	0	0	2	178	11	0	0	0	0	0	0	0	0	18	0	0	0	0	0	0	29	0	0	0	0	0	0	46	5	0	0
224408647c8e42d0da328181ca1102b9	GGCAGCAGTGGGGAATATTGGACAATGGGCGAAAGCCTGATCCAGCCATGCCGCGTGTGTGAAGAAGGTCTTCGGATTGTAAAGCACTTTAAGTTGGGAGGAAGGGCAGTAAGTTAATACCTTGCTGTTTTGACGTTACCGACAGAATAAGCACCGGCTAACTTCGTGCCAGCAGCCGCGGTAATACGAAGGGTGCAAGCGTTAATCGGAATTACTGGGCGTAAAGCGCGCGTAGGTGGTTCGTTAAGTTGGATGTGAAAGCCCCGGGCTCAACCTGGGAACTGCATCCAAAACTGGCGAGCTAGAGTACGGTAGAGGGTGGTGGAATTTCCTGTGTAGCGGTGAAATGCGTAGATATAGGAAGGAACACCAGTGGCGAAGGCGACCACCTGGACTGAT…	Bacteria	Proteobacteria	Gammaproteobacteria	Pseudomonadales	Pseudomonadaceae	Pseudomonas	NA	0	0	0	0	0	0	0	0	0	0	0	15	14	0	0	0	0	0	0	0	0	0	0	0	0	0	0	0	0	0	0	0	0	0	0	0	0	0	0
2247cc352ceea784621b9b274cecce07	GGCTGCAGTTTCGAATCATTCACAATGGGCGAAAGCCTGATGGTGCAATGCCGCGTGGGGGATGAAGGTCTTCGGATTGTAAACCCCTGTCATTAAGGACTAAAACACTGTGAAGAGCAGTCTTGAATTAACTTAAAGAGGAAGAGGTGGCTAACTCTGTGCCAGCAGCCGCGGTAATACAGAGACCTCAAGCGTTACTCGGATTCACTGGGCGTAAAGGGTGCGCAGGCGGTCGCGTGTGTCAGGTGTGAAATCCCAGGGCTTAACTCTGGAACTGCGCCTGAAACTACGTGACTAGAGTCTTGGAGAGGTAAGCGGAATTTCTGGTGTAGCGGTGAAATGCGTAGATATCAGAAGGAACACCAATGGCGAAGGCAGCTTACTGGACAAGTACTGACG…	Bacteria	Verrucomicrobia	Verrucomicrobiae	Opitutales	Puniceicoccaceae	Ruficoccus	NA	0	0	0	0	0	0	0	0	0	0	0	0	0	0	0	0	0	0	0	0	0	0	0	0	0	0	0	0	0	0	0	26	0	5	0	0	0	0	0
22506224bdad46e2439e932fe7a59d03	GGCTGCAGTGAGGAATATTGGTCAATGGAGGCAACTCTGAACCAGCCACGTCGCGTGAAGGATGACGGCCCTACGGGTTGTAAACTTCTTTTGTAAGGGAATAAAGTTAGTTACGTGTAACTATTTGCATGTACCTTACGAATAAGGATCGGCTAACTCCGTGCCAGCAGCCGCGGTAATACGGAGGATGCGAGCGTTATCCGGATTTATTGGGTTTAAAGGGTGCGCAGGCGGGATTTTAAGTCAGCGGTGAAATTCAGGGGCTCAACCTCTGGCCTGCCGTTGAAACTGATATTCTTGAGTGCGGACGAGGTAAGCGGAATTCGTCATGTAGCGGTGAAATGCATAGATATGACGAGGAACTCCAATTGCGAAGGCAGCTTACCAGGCCGCTACTGA…	Bacteria	Bacteroidetes	Bacteroidia	Bacteroidales	Porphyromonadaceae	Fermentimonas	NA	0	0	0	0	0	0	0	0	0	0	0	0	0	0	0	0	0	0	0	0	21	0	0	0	0	0	0	0	0	0	0	0	0	0	0	0	0	0	0
2261d4082bf426a46734059e77a47fb3	GGCAGCAGTGGGGAATATTGGACAATGGGGGAAACCCTGATCCAGCCATGCCGCGTGTGTGAAGAAGGTCTTAGGATTGTAAAGCACTTTAAGTTGGGAGGAAGGGCAGTTAACTAATATTTGACTGTTTTGACGTTACCGACAGAATAAGCACCGGCTAACTTCGTGCCAGCAGCCGCGGTAATACGAAGGGTGCAAGCGTTAATCGGAATTACTGGGCGTAAAGCGCGCGTAGGTGGTTCAGTAAGTTAGGAGTGAAAGCCCCGGGCTCAACCTGGGAATTGCTTCTAAAACTGCTGGGCTAGAGTACAGTAGAGGGTGGTGGAATTTCCTGTGTAGCGGTGAAATGCGTAGATATAGGAAGGAACATCAGTGGCGAAGGCGACCACCTGGACTGAT…	Bacteria	Proteobacteria	Gammaproteobacteria	Pseudomonadales	Pseudomonadaceae	Pseudomonas	NA	0	0	0	0	0	0	0	0	0	0	0	0	0	0	0	0	0	0	0	0	0	0	0	0	0	0	0	0	0	7	0	0	0	0	0	0	0	0	0
2263b732aa323df4108ec35e632492e8	GGCAGCAGTGGGGAATATTGCACAATGGGCGCAAGCCTGATGCAGCAACGCCGCGTGAAGGATGAAGGTTTTCGGATCGTAAACTTCTATCAGCAGGGAAGAAAACAATGACAGTACCTGACTAAGAAGCCCCGGCTAACTACGTGCCAGCAGCCGCGGTAATACGTAGGGGGCAAGCGTTACTCGGAATCACTGGGCGTAAAGGGTGCGTAGGTGGATTGTCAAGTCTTTTGTGAAATCTAATGGCTTAACCATTAAACTGCTTGGGAAACTGACAATCTAGAGTGAGGGAGAGGTAGATGGAATTCTTGGTGTAGGGGTAAAATCCGTAGAGATCAAGAAGAATACCCATTGCGAAAGCGATCTACTAGAACTCAACTGACACTGAGGCACGAAAGC…	Bacteria	Epsilonbacteraeota	Campylobacteria	Campylobacterales	Campylobacteraceae	Campylobacter	uncultured Campylobacteraceae bacterium	0	0	0	0	0	0	0	0	0	0	0	0	0	0	0	0	0	0	0	0	0	0	0	0	0	0	0	0	0	0	0	0	0	2	0	0	0	0	0
227aa0cfe1951a676988fb3813a515c1	GGCAGCAGTAGGGAATCTTCCGCAATGGACGCAAGTCTGACGGAGCAACGCCGCGTGAACGATGAAGGCTTTCGGGTCGTAAAGTTCTGTTGTTAGGGAAGAACAAGTACGAGAGTAACTGGTCGTACCATGACGGTACCTGACGAGAAAGCCACGGCTAACTACGTGCCAGCAGCCGCGGTAATACGTAGGTGGCAAGCGTTGTCCGGAATTATTGGGCGTAAAGCGCGCGCAGGCGGTCTAATAAGTCTGATGTGAAATCTCGCAGCTCAACTGCGAGCGGTCATTGGAAACTGTTAGACTTGAGTGCAGAAGAGGAGAGTGGAATTCCATGTGTAGCGGTGAAATGCGTAGATATATGGAGGAACACCAGTGGCGAAGGCGACTCTCTGGTCTGTA…	Bacteria	Firmicutes	Bacilli	Bacillales	Bacillaceae	Anaerobacillus	Anaerobacillus alkalidiazotrophicus	0	0	0	0	0	0	0	0	0	0	0	0	0	0	0	0	0	0	0	0	0	0	0	0	0	0	0	0	0	0	31	17	8	0	0	0	18	4	0
227d8f7bc3b9d107bdd47dd2273d031c	GGCTGCAGTGGGGAATTTTGGACAATGGGGGCAACCCTGATCCAGCCATGCCGCGTGCAGGATGAAGGCCTTCGGGTTGTAAACTGCTTTTGTACGGAACGAAAAAGCGCCTTCTAATACAGGGCGTCCATGACGGTACCGTAAGAATAAGCACCGGCTAACTACGTGCCAGCAGCCGCGGTAATACGTAGGGTGCGAGCGTTACTCGGAATCACTGGGCGTAAAGGGTGCGTAGGTGGATTGTCAAGTCTTTTGTGAAATCTAATGGCTTAACCATTAAACTGCTTGGGAAACTGACAATCTAGAGTGAGGGAGAGGTAGATGGAATTCTTGGTGTAGGGGTAAAATCCGTAGAGATCAAGAAGAATACCCATTGCGAAAGCGATCTACTAGAACTCA…	Bacteria	Epsilonbacteraeota	Campylobacteria	Campylobacterales	Campylobacteraceae	Campylobacter	uncultured Campylobacteraceae bacterium	0	0	4	0	0	0	0	0	0	0	0	0	0	0	0	0	0	0	0	0	0	0	0	0	0	0	0	0	0	0	0	0	0	0	0	0	0	0	0
22b5c95d26d4367a0013d75158f3d2c4	GGCAGCAGTGGGGAATATTGCACAATGGGGGAAACCCTGATGCAGCGACGCCGCGTGAACGATGAAGGCCTTCGGGTCGTAAAGTTCTGTCCTTGGTAAAGATAATGACGGTAACCAAGGAGGAAGCACCGGCTAAATACGTGCCAGCAGCCGCGGTAATACGTATGGTGCGAGCGTTGTCCGGAATTATTGGGCGTAAAGGGTACGTAGGCGGTTTGTTAAGTCAGATGTTAAAGCGTGAGGCTCAACCTCATAAAGCATTTGAAACTAGCAAACTTGAGTAGTGGAGAGGAAAGTGGAATTCCTAGTGTAGCGGTGAAATGCGTAGATATTAGGAGGAATACCAGTTGCGAAGGCGACTTTCTGGACACAAACTGACGCTGAGGTACGAAAGCGTGG…	Bacteria	Firmicutes	Clostridia	Clostridiales	Family XI	Gallicola	Lagierella massiliensis	0	0	0	0	0	0	0	0	0	0	0	0	0	0	0	0	0	0	0	0	0	0	0	0	0	0	0	0	0	0	6	0	0	0	0	0	0	0	0
22c073ac9c8fba47e6309fd7844c0bb1	GGCAGCAGTGGGGAATATTGCGCAATGGAGGCAACTCTGACGCAGCAATGCCGCGTGGGTGAAGAAGAACTTCGGTTCGTAAAGCTCTGTTACCGGGGAAGAGTACGACGGTACCCGGTAAGGAAGCCCCGGCTAACTACGTGCCAGCAGCCGCGGTAATACGTAGGGGGCGAGCGTTGTCCGGAATAACTGGGCGTAAAGGGCGCGTAGGCGGATAAGAAGGCCAGAGGTAAAAGGAGAGGGCTCAACCCTCTTATGCAACTGGAACCGATTATCTAGAGTGCGCTAGGGGCAGGCAGAATTCCTGGTGTAGCGGTGAAATGCGCAGATATCAGGAGGAATACCAGAAGCGAAGGCGGCCTGCTGGAGCGACACTGACGCTCAGGTGCGAAAGCGTGG…	Bacteria	Firmicutes	Clostridia	Thermoanaerobacterales	Thermoanaerobacteraceae	Thermoanaerobacter	NA	0	0	0	0	0	0	0	0	0	0	0	0	0	0	0	0	0	0	0	0	0	0	0	0	0	0	0	0	0	20	0	0	0	0	0	0	16	0	24
22d03d54726ac98c04c4a3a4749a7a96	GGCAGCAGTAAGGAATATTGGTCAATGGAGGGAACTCTGAACCAGCCATGCCGCGTGCAGGATGACTGCCCTACGGGTTGTAAACTGCTTTTATACGGGAACAAACCCTACTACGTGTAGTAGGCTGAGTGTACTGTAGGAATAAGGATCGGCTAACTCCGTGCCAGCAGCCGCGGTAATACGGAGGATCCGAGCGTTATCCGGATTTATTGGGTTTAAAGGGTGCGTAGGCGGCTTCATAAGTCAGTGGTGAAATTCGGCAGCTCAACTGTCGGCGTGCCTTTGATACTGTGGAGCTTGAATTTGGTCGAAGGAGGCGGAATGGGACAAGTAGCGGTGAAATGCATAGATATGTCCCGGAACCCCAATTGCGAAGGCAGCTTCCTAGGTCATTATTGA…	Bacteria	Bacteroidetes	Bacteroidia	Sphingobacteriales	Sphingobacteriaceae	uncultured	Sphingobacterium jejuense	0	0	0	0	0	0	0	0	0	0	0	0	0	0	0	0	0	0	0	0	0	0	0	0	0	0	0	0	0	26	0	0	7	0	24	0	0	0	0
22d68c059c4fa061854da2eabddd0f6a	GGCAGCAGTTTCGAATCATTCACAATGGGCGAAAGCCTGATGGTGCAATGCCGCGTGGGGGATGAAGGTCTTCGGATTGTAAACCCCTGTCATTAAGGACTAAAACACTGTGAAGAGCAGTCTTGAATTAACTTAAAGAGGAAGAGGTGGCTAACTCTGTGCCAGCAGCCGCGGTAATACGGGGGGTGCAAGCGTTACTCGGAATCACTGGGCGTAAAGGGTGCGTAGGTGGATTGTCAAGTCTTTTGTGAAATCTAATGGCTTAACCATTAAACTGCTTGGGAAACTGACAATCTAGAGTGAGGGAGAGGTAGATGGAATTCTTGGTGTAGGGGTAAAATCCGTAGAGATCAAGAAGAATACCCATTGCGAAAGCGATCTACTAGAACTCAACTGACA…	Bacteria	Epsilonbacteraeota	Campylobacteria	Campylobacterales	Campylobacteraceae	Campylobacter	uncultured Campylobacteraceae bacterium	0	0	0	0	0	0	0	0	0	0	0	0	0	0	0	0	0	0	0	0	0	0	0	0	0	0	0	0	0	0	0	6	0	0	0	0	0	0	0
230a03143ea28e1f52b8a2688982b8d3	GGCAGCAGTGAGGAATATTGGTCAATGGAGGCAACTCTGAACCAGCCATGCCGCGTGCAGGATGACGGTCCTATGGATTGTAAACTGCTTTTGTACGGGAAGAAATGTAGTTACGCGTAACTATTTGACGGTACCGTAAGAATAAGGATCGGCTAACTCCGTGCCAGCAGCCGCGGTAATACGGAGGATCCGAGCGTTATCCGGAATTATTGGGTTTAAAGGGTTCGTAGGCGGTTTAGTAAGTCAGTGGTGAAATCTTACAGCTTAACTGTAAAATTGCCGTTGATACTGCTAGACTTGAATAGTATGGAAGTAATTAGAATATGTAGTGTAGCGGTGAAATGCTTAGATATTACATGGAATACCAATTGCGAAGGCAGATTACTACGTACTTATTGA…	Bacteria	Bacteroidetes	Bacteroidia	Flavobacteriales	Flavobacteriaceae	Myroides	NA	0	0	0	0	0	0	0	0	0	0	0	0	0	0	0	0	0	0	0	0	0	0	0	0	0	0	0	0	0	0	0	0	0	19	0	0	0	0	0
2313c040ce26df273a693da8010732cc	GGCAGCAGTAAGGAATATTGGTCAATGGACGGAAGTCTGAACCAGCCATGCCGCGTGCAGGAAGACTGCCCTATGGGTTGTAAACTGCTTTTTTACGGGAACAAACGCCGGTACGTGTACCGGTCTGAGTGTACCGTAAGAATAAGGATCGGCTAACTCCGTGCCAGCAGCCGCGGTAATACGGAGGATCCGAGCGTTATCCGGAATTATTGGGTTTAAAGGGTGCGTAGGCGGCCAGATAAGTCAGGGGTGAAAGTCGGCAGCTCAACTGTCGCAGTGCCTTTGATACTGTTTGGCTTGAATGTGGTTGAAGATGGCGGAATGAGACAAGTAGCGGTGAAATGCATAGATATGTCTCAGAACACCGATTGCGAAGGCAGCTATCTAAGCCGATATTGA…	Bacteria	Bacteroidetes	Bacteroidia	Sphingobacteriales	Sphingobacteriaceae	Sphingobacterium	Sphingobacterium sp. 35	79	92	60	92	45	123	112	36	117	21	0	0	0	0	0	0	0	0	0	0	0	0	0	0	0	0	0	0	0	0	0	0	0	0	0	0	0	0	0
2353a47f62e14e6df4daeb69547d93f1	GGCTGCAGTAGGGAATCTTCCACAATGGGCGAAAGCCTGATGGAGCAACGCCGCGTGTGTGATGAAGGGTTTCGGCTCGTAAAACACTGTTGTAAGAGAAGAATGACATTGAGATTAACTGTTCAATGTGTGACGGTATCTTACCAGAAAGGAACGGCTAAATACGTGCCAGCAGCCGCGGTAATACGTATGTTCCAAGCGTTATCCGGATTTATTGGGCGTAAAGCGAGCGCAGACGGTTATTTAAGTCTGAAGTGAAAGCCCTCAGCTCAACTGAGGAATTGCTTTGGAAACTGGATGACTTGAGTGCAGTAGAGGAAAGTGGAACTCCATGTGTAGCGGTGAAATGCGTAGATATATGGAAGAACACCAGTGGCGAAGGCGGCTTTCTGGACTGTA…	Bacteria	Firmicutes	Bacilli	Lactobacillales	Leuconostocaceae	Weissella	NA	0	0	0	0	0	0	0	0	0	0	0	0	0	0	0	0	0	0	0	0	0	0	0	0	0	0	0	0	0	0	0	0	0	81	0	0	0	0	0
235db73b5cdab6809c6408ab626f7315	GGCAGCAGTGGGGAATATTGGACAATGGGCGCAAGCCTGATCCAGCCATGCCGCGTGAGTGATGACGGCCTTAGGGTTGTAAAGCTCTTTCGGCGGGGACGATAATGACGGTACCCGCAGAAGAAGCCCCGGCTAACTTCGTGCCAGCAGCCGCGGTAATACGAAGGGGGCAAGCGTTGTTCGGAATCACTGGGCGTAAAGGGCGCGTAGGCGGGCATTTAAGTCAGGGGTGAAATCCCGGGGCTCAACCCCGGAACTGCCTTTGATACTGGGTGCCTTGAGACCGGAAGAGGTAAGTGGAATTGCGAGTGTAGAGGTGAAATTCGTAGATATTCGCAAGAACACCAGTGGCGAAGGCGGCTTACTGGTCCGGATCTGACGCTGAGGCGCGAAAGCGTG…	Bacteria	Proteobacteria	Alphaproteobacteria	Rhizobiales	Beijerinckiaceae	Camelimonas	Camelimonas abortus	0	0	0	6	6	0	0	0	0	0	0	0	0	0	0	0	0	0	0	0	0	0	0	0	0	0	0	0	0	0	0	0	0	0	0	0	0	0	0
236766552de2723fa3256f74e2e1d8f9	GGCAGCAGTGAGGAATATTGGTCAATGGGCGAGAGCCTGAACCAGCCAAGTCGCGTGAAGGATGACTGCCCTATGGGTTGTAAACTTCTTTTGTACTGGGGTAAAAAAGAGGACGTGTCCTTTCTTACAAGTACAGTACGAATAAGCATCGGCTAACTCCGTGCCAGCAGCCGCGGTAATACGGGGGGTGCAAGCGTTACTCGGAATCACTGGGCGTAAAGGGTGCGTAGGTGGATTGTCAAGTCTTTTGTGAAATCTAATGGCTTAACCATTAAACTGCTTGGGAAACTGACAATCTAGAGTGAGGGAGAGGTAGATGGAATTCTTGGTGTAGGGGTAAAATCCGTAGAGATCAAGAAGAATACCCATTGCGAAAGCGATCTACTAGAACTCAACTGA…	Bacteria	Epsilonbacteraeota	Campylobacteria	Campylobacterales	Campylobacteraceae	Campylobacter	uncultured Campylobacteraceae bacterium	0	0	0	0	0	0	0	0	0	0	0	0	0	2	0	0	0	0	0	0	0	0	0	0	0	0	0	0	0	0	0	0	0	0	0	0	0	0	0
239098aa947f4a9e05281ae64b78eaef	GGCTGCAGTGGGGAATATTGGACAATGGGGGGAACCCTGATCCAGCCATGCCGCGTGTGTGAAGAAGGTCTTCGGATTGTAAAGCACTTTAAGTTGGGAGGAAGGGCTCTAGGTTAATACCCTATGAGTTTTGACGTTACCAACAGAATAAGCACCGGCTAACTTCGTGCCAGCAGCCGCGGTAATACGAAGGGTGCGAGCGTTAATCGGAATTACTGGGCGTAAAGCGCGCGTAGGTGGTTATTTAAGTTGGAAGTGAAATCCCCGGGCTCAACCTGGGAATTGCTTTCAAAACTATTTAGCTAGAGTACGGTAGAGGGTAGTGGAATTTCCTGTGTAGCGGTGAAATGCGTAGATATAGGAAGGAACATCAGTGGCGAAGGCGACTACCTGGACTGA…	Bacteria	Proteobacteria	Gammaproteobacteria	Pseudomonadales	Pseudomonadaceae	Oblitimonas	NA	0	0	0	0	0	0	0	0	0	0	0	0	0	0	0	0	0	0	0	0	0	0	0	30	0	0	0	0	0	0	0	0	0	0	0	0	0	0	0
239e8f7df5dbe8b2a0e2cf39fb17fb2b	GGCAGCAGTAGGGAATCTTCCGCAATGGACGCAAGTCTGACGGAGCAACGCCGCGTGAACGATGAAGGCTTTCGGGTCGTAAAGTTCTGTTGTTAGGGAAGAACAAGTACGAGAGTAACTGCTCGTACCATGACGGTACCTAACGAGAAAGCCACGGCTAACTACGTGCCAGCAGCCGCGGTAATACGTAGGTGGCAAGCGTTGTCCGGAATTATTGGGCGTAAAGCGCGCGCAGGCGGTCTAATAAGTCTGATGTGAAATCTCGCAGCTCAACTGCGAGCGGTCATTGGAAACTGTTAGACTTGAGTGCAGAAGAGGAGAGTGGAATTCCATGTGTAGCGGTGAAATGCGTAGATATATGGAGGAACACCAGTGGCGAAGGCGACTCTCTGGTCTGTA…	Bacteria	Firmicutes	Bacilli	Bacillales	Bacillaceae	Anaerobacillus	Anaerobacillus alkalidiazotrophicus	0	0	0	0	0	0	0	0	0	0	0	0	0	0	0	0	0	0	0	0	0	0	0	0	0	0	0	0	0	0	0	0	0	0	15	0	0	0	18
23a983f9df1e3d15c00b9b05ac5eb986	GGCAGCAGTGGGGAATATTGCACAATGGGGGAAACCCTGATGCAGCGACGCCGCGTGGGGGATGAAGGCCTTCGGGTTGTAAACCCCTTTCAGTAAGGAACAAGGCCATGATTGTTGTTGTGGTTGAGGGTACTTGCAGAAGAAGCGCCGGCTAACTACGTGCCAGCAGCCGCGGTAATACGTAGGGCGCAAGCGTTGTCCGGAATTATTGGGCGTAAAGAGCTCGTAGGCGGTTTGTCGCGTCTGTCGTGAAATCCCGATGCTTAACGTCGGGCTTGCGGTGGGTACGGGCAGGCTGGAGTGCGGTAGGGGTGACTGGAATTCCTGGTGTAGCGGTGGAATGCGCAGATATCAGGAGGAACACCGATGGCGAAGGCAGGTCACTGGGCCGTTACTGAC…	Bacteria	Actinobacteria	Actinobacteria	Micrococcales	Jonesiaceae	Jonesia	Jonesia denitrificans DSM 20603	0	0	0	0	0	0	0	0	0	0	0	0	0	0	0	0	0	0	0	0	0	0	0	4	0	0	0	0	0	0	0	0	0	0	0	0	0	0	0
23b97dee81ab6cd25ea553b824d81f8b	GGCAGCAGTAGGGAATCTTCCGCAATGGACGAAAGTCTGACGGAGCAACGCCGCGTGAGTGATGAAGGTTTTCGGATTGTAAAACTCTGTTGTCAGGGAAGAACACCCTAGATCGACTCTAGGACTGACGGTACCTGACGAGAAAGCCCCGGCTAACTACGTGCCAGCAGCCGCGGTAATACGTAGGGGGCAAGCGTTGTCCGGAATTATTGGGCGTAAAGCGCGCGCAGGCGGTCTCTTAAGTCTGATGTGAAAGTCCACGGCTCAACCGTGGGATTGCATTGGAAACTGGGGGACTTGAGTGCAGAAGAGGAGAGTGGAATTCCTGGTGTAGCGGTGAAATGCGTAGAGATCAGGAGGAACACCAATGGCGAAGGCAGCTCTCTGGTCTGTAACTGA…	Bacteria	Firmicutes	Bacilli	Bacillales	Paenibacillaceae	Oxalophagus	NA	0	0	0	12	9	0	0	6	5	5	0	0	0	0	0	0	0	0	0	0	0	0	0	0	0	0	0	0	0	0	4	0	0	0	0	0	0	0	17
23d7524149d71bce5d308a9c7f43bb9a	GGCTGCAGTGGGGAATATTGCGCAATGGGGGAAACCCTGACGCAGCGACGCCGCGTGAGGGATGAAGGTTTTCGGATCGTAAACCTCTGTCAGAAGGGAAGAAACCGCACTGTGCTAATCAGCAGTGCCTTGACGGTACCTTCAAAGGAAGCACCGGCTAACTCCGTGCCAGCAGCCGCGGTAATACGGAGGGTGCGAGCGTTAATCGGAATTACTGGGCGTAAAGGGTGCGCAGGCGGCTTGGAAAGAACGGTGTGAAATCCCGGGGCTCAACCTCGGAACTGCACTATTAACTGCCAAGCTAGAGTATGTCAGAGGGGGGTGGAATTCCGCGTGTAGCAGTGAAATGCGTAGATATGCGGAGGAACACCGATGGCGAAGGCAGCCCCCTGGGATGGT…	Bacteria	Proteobacteria	Gammaproteobacteria	Betaproteobacteriales	Burkholderiaceae	Oligella	Oligella urethralis DNF00040	4	0	0	0	0	0	0	0	0	0	0	0	0	0	0	0	0	0	0	0	0	0	0	0	0	0	0	0	0	0	0	0	0	0	0	0	0	0	0
23e52ae6f06c9b75e560ba5314458526	GGCTGCAGTGAGGAATATTGGACAATGAGCGAGAGCTTGATCCAGCCATGCCGCGTGCAGGAAGACTGCCCTATGGGTTGTAAACTGCTTTTGTACGGGAAGAAACACCTTTACGTGTAGAGGTTTGACGGTACTGTACGAATAAGGATCGGCTAACTCCGTGCCAGCAGCCGCGGTAATACGGAGGATCCGAGCGTTATCCGGAATTATTGGGTTTAAAGGGTCCGTAGGCGGGCGGCTAAGTCAGCGGTGAAATTCTACAGCTTAACTGTAGGACTGCCGTTGATACTGGTTGTCTTGAATCAAATTGAAGTGGCTGGAATATGTGGTGTAGCGGTGAAATGCATAGATATCACATAGAACACCTATTGCGAAGGCAGGTCACTAATTTTGCATTGA…	Bacteria	Bacteroidetes	Bacteroidia	Flavobacteriales	Flavobacteriaceae	Aequorivita	uncultured Flavobacteriia bacterium	0	0	0	0	0	0	0	0	0	0	0	0	0	0	0	0	0	0	0	0	0	0	27	12	0	0	0	0	0	12	0	0	0	0	15	0	0	0	0
23ee98bbba3d74068cc7c4c277bb8827	GGCTGCAGTAGGGAATCTTCCACAATGGACGAAAGTCTGATGGAGCAACGCCGCGTGAGTGAAGAAGGATTTCGGTTCGTAAAACTCTGTTGCGAGGGAAGAACAAGTACGACTTAACTACTCGTACCTTGACGGTACCTCGTTAGAAAGCCACGGCTAACTACGTGCCAGCAGCCGCGGTAATACGTAGGTGGCAAGCGTTGTCCGGAATTATTGGGCGTAAAGCGCGCGCAGGCGGTCCTTTAAGTCTGATGTGAAAGCCCACGGCTCAACCGTGGAAGGTCATTGGAAACTGGAGGACTTGAGTATAAGAGAGGAAAGTGGAATTCCACGTGTAGCGGTGAAATGCGTAGAGATGTGGAGGAACACCAGTGGCGAAGGCGACTTTCTGGCTTATTA…	Bacteria	Firmicutes	Bacilli	Bacillales	Planococcaceae	Savagea	NA	0	0	0	7	0	0	0	0	0	0	0	0	0	0	0	0	0	0	0	0	0	0	0	0	0	0	0	0	0	0	0	0	0	0	0	0	0	0	0
23f186f7ef648d85781507b23169b373	GGCAGCAGTTAGGAATCTTCCACAATGGGCGAAAGCCTGATGGAGCGACACCGCGTGAAGGATGAAGGCCCTAGGGTCGTAAACTTCTAAAAGAGGGACGATAATGACGGTACCTCTTGAGAAGCACCGGCTAACTCCGTGCCAGCAGCCGCGGTAATACGGAGGGTGCAAGCGTTATCCGGAATCACTGGGCGTAAAGGGCGCGTAGGTGGTCTGTTAAGTCTGGCGTTAAAGCCTGGGGCTCAACCCCAGATCAGCGTTGGATACTGGCAGGCTAGACGGTTGGAGAGGCGAGTGGAATTACCAGTGTAGCGGTGGAATGCGTAGATACTGGTAGGAACACCCATTGCGAAGGCAGCTCGCTGGACAACACGTGACACTGAGGCGCGAAAGTGTGGG…	Bacteria	Deinococcus-Thermus	Deinococci	Deinococcales	Trueperaceae	Truepera	NA	0	0	0	0	0	0	0	0	0	0	0	0	0	0	0	0	0	0	0	0	0	0	10	0	0	0	0	0	0	10	0	0	3	0	16	0	0	0	5
23f2331e29b9005fae49a47d5b5e2e19	GGCAGCAGTGGGGAATATTGGACAATGGGCGAAAGCCTGATCCAGCCATGCCGCGTGTGTGAAGAAGGTCTTCGGATTGTAAAGCACTTTAAGTTGGGAGGAAGGGTTGTAACCTAATACGTTGCAATTTTGACGTTACCGACAGAATAAGCACCGGCTAACTTCGTGCCAGCAGCCGCGGTAATACGAAGGGTGCAAGCGTTAATCGGAATTACTGGGCGTAAAGCGCGCGTAGGTGGTTAGGTAAGTTGGATGTGAAAGCCCTGGGCTCAACCTGGGAACTGCATCCAAAACTGCTTGGCTAGAGTACGGTAGAGGGTAGTGGAATTTCCTGTGTAGCGGTGAAATGCGTAGATATAGGAAGGAACACCAGTGGCGAAGGCGACTACCTGGACTGAT…	Bacteria	Proteobacteria	Gammaproteobacteria	Pseudomonadales	Pseudomonadaceae	Pseudomonas	Pseudomonas sp. POP HV9	0	0	0	0	0	0	0	0	0	0	0	0	0	0	0	0	0	0	0	65	0	0	0	0	0	0	0	0	0	0	0	0	0	0	0	0	0	0	0
23f282fc286d69b4dd2e0a790ba8a8c6	GGCTGCAGTGGGGAATATTGGACAATGGGCGAAAGCCTGATCCAGCAATACCGCGTGTGTGAAGAAGGCCCTCGGGTTGTAAAGCACTTTTGTTAGGGAGAACGGGTTTAGTAGTTAATACCTACTGGATTTGATGTTACCTAAAGAATAAGCACCGGCTAACTCCGTGCCAGCAGCCGCGGTAATACGGAGGGTGCAAGCGTTAATCGGAATTACTGGGCGTAAAGGGCGCGTAGGTGGTACTTTAAGTTGGGTGTGAAATCCCCGGGCTCAACCTGGGAATTGCATCCAAAACTGGGGTGCTAGAGTGTGGTAGAGGGTAGCGGAATTTCTGGTGTAGCGGTGAAATGCGCAGATATCAGGAGGAACACCGATGGCGAAGGCAGGTCTCTGGGCAGT…	Bacteria	Proteobacteria	Gammaproteobacteria	Cardiobacteriales	Wohlfahrtiimonadaceae	Ignatzschineria	NA	0	0	0	0	0	0	0	0	0	0	0	0	0	0	0	0	0	0	0	0	0	0	2	0	0	0	0	0	0	0	0	0	0	0	0	0	0	0	0
24225b6c3c57ce5e91a7485238b5ea0d	GGCTGCAGTGGGGAATTTTCGACAATGGGGGGAACCCTGATCGAGCCATCTCGCGTGTGGGACGAAGGCCTTCGGGTTGTAAACCACTTTTCTCAACGAAGAAAAGTCTTAGGCTAATACCTTAAGATGCTGACGGTAGTTGAGGAATAAGCACCGGCTAACTACGTGCCAGCAGCCGCGGTAATACGGAGGATGCGAGCGTTATCCGGATTTATTGGGTTTAAAGGGTGCGTAGGTGGTTTGTTAAGTCAGCGGTGAAAGTTTGTCGCTTAACGATAAAATTGCCGTTGAAACTGGTAAACTTGAGTATATTTGAAGTAGGCGGAATGCGTGGTGTAGCGGTGAAATGCATAGATATCACGCAGAACTCCGATTGCGAAGGCAGCTTACTAAACTATA…	Bacteria	Bacteroidetes	Bacteroidia	Bacteroidales	Tannerellaceae	Parabacteroides	NA	0	0	0	0	0	5	0	0	0	0	0	0	0	0	0	0	0	0	0	0	0	0	0	0	0	0	0	0	0	0	0	0	0	0	0	0	0	0	0
243240dce0e3afb1d9cdeff1e5ccbed7	GGCAGCAGTGAGGAATATTGGTCAATGAGCGAAAGCTTGAACCAGCCAAGTCGCGTGAAGGATGAATGTTCTAAGAATTGTAAACTTCTTTTATATAGGAATAAAGTTAGCCACGTGTGGCTATTTGCATGTACTATATGAATAAGGATCGGCTAACTCCGTGCCAGCAGCCGCGGTAATACGGAGGATCCGAGCGTTATCCGGATTTATTGGGTTTAAAGGGTGCGCAGGCGGGAAATTAAGTCGGCGGTGAAATTTTGCGGCTCAACCGTAAAAGTGCCATCGAAACTGGTTTTCTTGAGTGTAGATGAAGTAGGCGGAATTTGTGGTGTAGCGGTGAAATGCATAGATATCACGAGGAACTCCGATTGCGAAGGCAGCTTACTAAGTTACTACTGA…	Bacteria	Bacteroidetes	Bacteroidia	Bacteroidales	Dysgonomonadaceae	Proteiniphilum	uncultured Bacteroidales bacterium	0	0	0	0	0	0	0	0	0	0	0	0	0	0	0	0	0	0	0	0	0	0	0	0	0	0	0	0	0	37	12	0	14	34	42	12	12	12	17
2438d69653a1945fd8a1cdfe6a300a43	GGCTGCAGTGGGGAATATTGCACAATGGAGGAAACTCTGATGCAGCGACGCCGCGTGGGTGAAGACGGTCTTCGGATTGTAAAACCCTGTTGGAAGGGACGATAATGACGGTACCTTCTAAGAAAGCCACGGCTAACTACGTGCCAGCAGCCGCGGTAATACGTAGGTGGCAAGCGTTGTCCGGAATTACTGGGTGTAAAGGGAGCGCAGGCGGGAAGGCAAGTTAGATGTGAAATACCACAGCTCAACTGTGGAACTGCATTTAAAACTGTTTTTCTTGAGTAAAGTAGAGGTAGGCGGAATTCCTAGTGTAGCGGTGAAATGCGTAGATATTAGGAGGAACACCAGTGGCGAAGGCGGCCTACTGGGCTTTTACTGACGCTGAGGCTCGAAAGCGTG…	Bacteria	Firmicutes	Clostridia	Clostridiales	Ruminococcaceae	Anaerotruncus	NA	0	0	0	0	0	0	0	0	0	0	0	0	0	0	0	0	0	0	0	0	0	0	0	0	0	0	0	0	0	0	0	0	0	0	14	0	0	0	0
245e8924532c60374431979582b2f964	GGCAGCAGTGGGGAATATTGCACAATGGGGGAAACCCTGATGCAGCAACGCCGCGTGAAGGATGAAGGTTTTCGGATCGTAAACTTCTATCAGTAGGGAAGAAAACAATGACAGTACCTAACTAAGAAGCCCCGGCTAACTACGTGCCAGCAGCCGCGGTAATACGTAGGGGGCAAGCGTTATCCGGATTTACTGGGTGTAAAGGGTGCGTAGGTGGCATGGTAAGTTAGATGTGAAAGCCCAAGGCTCAACCTTGGGATTGCATCTAAAACTGCCAAGCTAGAGTGCAGGAGAGGAAAGTGGAATTCCTAGTGTAGCGGTGAAATGCGTAGATATTAGGAGGAACACCAGTAGCGAAGGCGACTTTCTGGACTGTAACTGACACTGAGGCACGAAAGC…	Bacteria	Firmicutes	Clostridia	Clostridiales	Lachnospiraceae	Vallitalea	NA	0	0	0	0	0	0	0	0	0	0	0	0	0	0	0	0	0	0	0	0	0	0	0	0	0	0	0	0	0	0	0	0	0	0	0	0	0	0	7
248d3ababcfc709a4860046c7a0f15d6	GGCAGCAGTGGGGAATCTTGCGCAATGGAGGAAACTCTGACGCAGCGATGCCGCGTGAGCGACGAAGGGCTTCGGTCCGTAAAGTTTTGTCGCCGGGGAAGAAGAAGACGTTACCCGGTGAGAAAGCCCCGGCTAACTACGTGCCAGCAGCCGCGGTAACACGTAGGGGGCGAGCGTTGTCCGGAATGACTGGGCGTAAAGGGCGCGTAGGCGGCCGGCGCGGCGCAGCTTCAAAGGGTGGGGCCCAACCCCGCCATGGGCTGCGGACCGGCCGGCTGGAGTGCCGGAGAGGCAGGCAGAATTCCTGGTGTAGCGGTGAAATGCGCAGAGATCAGGAGGAATACCGGAGGCGAAGGCGGCCTGCCGGACGGACACTGACGCTGAGGCGCGAAAGCGTGG…	Bacteria	Firmicutes	Clostridia	Clostridiales	Eubacteriaceae	Pseudoramibacter	NA	0	0	0	0	0	0	0	0	0	0	0	0	0	0	0	0	0	0	0	0	0	0	0	0	0	0	0	0	0	0	0	0	0	0	0	0	47	0	0
24c67fc9167710165706ec119aa9d325	GGCAGCAGTGGGGAATCTTGCGCAATGGAGGCAACTCTGACGCAGCGATGCCGCGTGCGTGAAGAAGGTATTCGTACCGTAAAGCGCTGTAGCCGGGGAAGAGAGAGACGGTACCCGGCAAGCAAGCCCCGGCCAACTACGTGCCAGCAGCCGCGGTAATACGTAGGGGGCGAGCGTTGTCCGGAATCACTGGGCTTAAAGCGTCTGAAGGCGGCTAAAGGGGAGTGGGCATTAAAAGGCTGGTGAAACATCAGAGAGGTGCCCAGGACCCCCTGGCTAGAGAGCCGAAGAGGCAGGCAGAATTCCTGGTGTAGCGGTGAAATGCGCAGAGATCAGGAGGAATACCAGAGGCGAAGGCGGCCTGCTGGGCGGGCTCGGACGCTGAAGGACGAAAGCGTG…	Bacteria	Firmicutes	Clostridia	Clostridiales	Eubacteriaceae	Pseudoramibacter	NA	0	0	0	0	0	0	0	0	0	0	0	0	0	0	0	0	0	0	0	0	0	0	0	0	0	0	0	0	0	21	15	0	14	0	18	0	0	0	8
24cb251cf6f61ea2790e7d891b25dcfc	GGCAGCAGTAAGGAATATTGGACAATGGGGGAAACCCTGATCCAGCCATGCCGCGTGAATGAAGAAGGCCCTAGGGTTGTAAAGTTCTTTTAGGGGTGACGATAATGACGGTAGCCCCAGAAAAAGCTCCGGCTAACTCCGTGCCAGCAGCCGCGGTAATACGGAGGGAGCGAGCGTTGTTCGGAATTACTGGGCGTAAAGAGTGCGCAGGCGGATTGTCAAGTCAGGAGTGAAATCCCGGGGCTCAACCTCGGAATTGCTTTTGAAACTGGCGGTCTAGAGTCTTGGAGAGGTTAGTGGAATTCCTAGTGTAGAGGTGAAATTCGTAGATATTAGGAGGAACACCAGTGGCGAAGGCGACTAACTGGACAAGTACTGACGCTCATGCACGAAAGTGTG…	Bacteria	Proteobacteria	Alphaproteobacteria	Rhizobiales	NA	Methyloligella	NA	0	0	0	0	0	0	0	0	0	0	0	0	0	0	0	0	0	0	0	0	5	2	0	0	0	0	0	0	0	0	7	0	0	0	0	0	0	0	0
24da2b1e6625b24cc8ef4a0efd539345	GGCAGCAGTGGGGAATATTGCACAATGGGGGAAACCCTGATGCAGCGACGCCGCGTGAGCGAAGAAGTATTTCGGTATGTAAAGCTCTATCAGCAGGGAAGAAGATGACGGTACCTGACTAAGAAGCACCGGCTAAATACGTGCCAGCAGCCGCGGTAATACGTATGGTGCAAGCGTTATCCGGATTTACTGGGTGTAAAGGGAGCGTAGACGGCTGTGTAAGTCTGAAGTGAAAGGCGGGGGCTCAACCCCCGGACTGCTTTGGAAACTATGCAGCTAGAGTGTCGGAGAGGCAAGTGGAATTCCCAGTGTAGCGGTGAAATGCGTAGATATTGGGAGGAACACCAGTGGCGAAGGCGGCTTGCTGGACGATGACTGACGTTGAGGCTCGAAAGCGTG…	Bacteria	Firmicutes	Clostridia	Clostridiales	Lachnospiraceae	Coprococcus 3	NA	0	0	0	0	0	0	0	0	0	0	0	0	0	0	0	0	0	0	0	0	0	0	0	0	0	0	0	0	0	0	0	0	0	0	0	0	0	0	3
24e00bc2d3f9716b6318a4db385b6938	GGCAGCAGTAGGGAATCTTCCGCAATGGACGCAAGTCTGACGGAGCAACGCCGCGTGAGTGATGAATGTCTTCGGATTGTAAAACTCTGTTGTTAGGGAAGAACAAGTACCGTTCGAATAGGTCGGTACCTTGACGGTACCTAACCAGAAAGCCCCGGCTAACTACGTGCCAGCAGCCGCGGTAATACGTAGGGGGCAAGCGTTGTCCGGAATTATTGGGCGTAAAGGGCGCGCAGGCGGTCTTCTAAGTCTGATGTGAAAGCCCACGGCTTAACCGTGGAAGGTCATTGGAAACTGGGGGACTTGAGTGCAGAAGAGGAGAGTGGAATTCCATGTGTAGCGGTGAAATGCGTAGAGATATGGAGGAACACCAGTGGCGAAGGCGACTCTCTGGTCTGC…	Bacteria	Firmicutes	Bacilli	Bacillales	Bacillaceae	Cerasibacillus	uncultured compost bacterium	0	0	0	0	6	0	0	0	0	0	0	0	0	0	0	0	0	0	0	0	0	0	0	0	0	0	0	0	0	0	0	0	0	0	0	0	0	0	0
24f16091850d4ca7c3061b47f1d14d13	GGCAGCAGTGGGGAATCTTGGACAATGGGCGGAAGCCTGATCCAGCCATGCCGCGTGTGTGAAGAAGGCCCTAGGGTTGTAAAGCACTTTCAATGAGGAGGAAGGCTTGGTGCTAATACCATCAAGTACTTGACGTTACTCATAGAAGAAGCACCGGCTAATTTCGTGCCAGCAGCCGCGGTAATACGAAAGGTGCGAGCGTTAATCGGAATTACTGGGCGTAAAGCGCGCGTAGGTGGTTAGTTTAGTCTGATGTGAAATCCCTGGGCTCAACCTAGGAACTGCATCGGATACTGGCTAGCTAGAGTACGGTAGAGGGAGGTGGAATTTCCAGTGTAGCGGTGAAATGCGTAGAGATTGGAAGGAACACCAGTGGCGAAGGCGGCCTCCTGGACTGAT…	Bacteria	Proteobacteria	Gammaproteobacteria	Oceanospirillales	Alcanivoracaceae	Alcanivorax	NA	0	0	0	0	0	0	0	0	0	0	0	0	0	0	0	0	0	0	0	0	0	0	0	0	0	0	0	0	0	0	0	0	0	0	5	0	0	0	0
2532273d67d9fe6eed0c98c58139f54d	GGCTGCAGTGGGGAATATTGGACAATGGGCGCAAGCCTGATCCAGCCATGCCGCGTGAGTGATGAAGGCCCTAGGGTTGTAAAGCTCTTTCACCGGTGAAGATAATGACGGTAACCGGAGAAGAAGCCCCGGCTAACTTCGTGCCAGCAGCCGCGGTAATACGAAGGGGGCTAGCGTTGTTCGGATTTACTGGGCGTAAAGCGCACGTAGGCGGATTGGTCAGTTAGGGGTGAAATCCCAGGGCTTAACCCTGGAACTGCCTTTAATACTGCCAGTCTTGAGTATGGAAGAGGTGAGTGGAATTGCGAGTGTAGAGGTGAAATTCGTAGATATTCGCAGGAACACCAGTGGCGAAGGCGGCTCACTGGTCCATTACTGACGCTGAGGTGCGAAAGCGTG…	Bacteria	Proteobacteria	Alphaproteobacteria	Rhizobiales	Rhizobiaceae	Paenochrobactrum	NA	0	0	0	0	0	0	0	0	0	0	0	0	0	0	0	0	0	0	0	0	0	0	0	0	0	0	0	0	0	0	21	0	0	0	0	17	0	0	0
2535268b7d07db11fa2c6a3396efa1b3	GGCAGCAGTAAGGAATATTGGTCAATGGGCGGAAGCCTGAACCAGCCATGCCGCGTGCAGGAAGACTGCCCTACGGGTTGTAAACTGCTTTTGTACGGGAACAAACCCCCCTACGTGTAGGGGGCTGAGCGTACCGTAAGAATAAGGATCGGCTAACTCCGTGCCAGCAGCCGCGGTAATACGGAGGATCCGAGCGTTATCCGGATTTATTGGGTTTAAAGGGTGCGTAGGCGGCATGCTAAGTCAGGGGTGAAAGACGGTGGCTCAACCATCGCAGTGCCTTTGATACTGGCGTGCTTGAATGCGGATGAGGCAGGCGGAATGAGACAAGTAGCGGTGAAATGCATAGATATGTCTCAGAACACCGATTGCGAAGGCAGCTTGCTAAGCCGTGATTGA…	Bacteria	Bacteroidetes	Bacteroidia	Sphingobacteriales	Sphingobacteriaceae	Parapedobacter	NA	0	0	0	0	0	0	0	0	0	0	0	0	0	0	0	0	0	0	0	0	0	0	0	0	0	0	0	0	0	10	0	0	0	0	0	0	0	0	0
253fd73e34097a845aaefce635747dfd	GGCAGCAGTGGGGAATATTGCGCAATGGGCGAAAGCCTGATGCAGCAACGCCGCGTGAGGGATGACGGCCTTCGGGTTGTAAACCTCTTTTAGTAGGGAAGAAGCCTTCGGGTGACGGTACCTGCAGAAAAAGCACCGGCTAACTACGTGCCAGCAGCCGCGGTAACACGTAGGGGACAAGCGTTGTCCGGAATGACTGGGCGTAAAGGGCACGTAGGCGGTTTTTCAAGCCGGATGTGAAAGGCAGTGGCTCAACTACTGTTGGCACCCGGAACTGGAAGACTAGAGTATTGGAGAGGCAGGCAGAATTCCTGGAGTAGCGGTGAAATGCGTAGAGTTCAGGAGGAATACCAGAGGCGAAGGCGGCCTGCTGGAAAGATACTGACGCTGAGGTGCGAA…	Bacteria	Actinobacteria	Actinobacteria	Streptomycetales	Streptomycetaceae	Streptomyces	NA	0	0	0	0	0	0	0	0	0	0	0	0	0	0	0	0	0	0	0	0	0	0	0	0	0	0	0	0	0	0	0	3	0	0	0	0	0	0	0
255c9767fb53e5c88a6d05337e702d65	GGGCAACAGTGGGGAATTTTGGACAATGGGGGCAACCCTGATCCAGCCATCCCGCGTGTGCGATGAAGGCCTTCGGGTTGTAAAGCACTTTTGGCAGGGAAGAAAAGGCTCTGGTTAATACCTGGAGCTGCTGACGGTACCTGCAGAATAAGCACCGGCTAACTACGTGCCAGCAGCCGCGGTAATACGTAGGGTGCAAGCGTTAATCGGAATTACTGGGCGTAAAGCGCACGCAGGCGGTTGATTGAGTCAGATGTGAAATCCCCGGGCTTAACCCGGGAATTGCATCTGATACTGGTCAGCTAGAGTCTTGTAGAGGGGGGTAGAATTCCATGTGTAGCGGTGAAATGCGTAGAGATGTGGAGGAATACCGGTGGCGAAGGCGGCCCCCTGGACAAA…	Bacteria	Proteobacteria	Gammaproteobacteria	Enterobacterales	Morganellaceae	Morganella	NA	0	0	0	0	0	0	0	0	0	0	0	0	0	0	0	0	0	0	0	0	0	0	0	0	0	0	0	0	0	2	0	0	0	0	0	0	0	0	0
2562d3fa8e77cedae925cf38fbf20824	GGCAGCAGTAGGGAATATTGGTCAATGGGCGGGAGCCTGAACCAGCCATGCCGCGTGCGGGACGAAGGCCCTATGGGTCGTAAACCGCTTTTATACGGGAACAACCGCAGTTACGTGTAACTGTCTGAGTGTACCGTAGGAATAAGGATCGGCTAACTCCGTGCCAGCAGCCGCGGTAATACGGAGGATCCGAGCGTTATCCGGATTTATTGGGTTTAAAGGGTGCGTAGGCGGCATTTTAAGTCAGGGGTGAAATACAGCGGCTCAACCGTTGCAGTGCCTTTGATACTGAAGTGCTTGAATGTGATCGAAGGAGGCGGAACGGGACAAGTAGCGGTGAAATGCATAGATATGTCCCAGAACCCCGATTGCGAAGGCAGCTTCCTAGAACATAATTGA…	Bacteria	Bacteroidetes	Bacteroidia	Sphingobacteriales	Sphingobacteriaceae	Sphingobacterium	NA	0	0	0	0	0	0	0	0	0	0	0	0	0	0	0	0	0	0	0	0	0	0	0	5	0	0	0	0	0	0	0	0	0	0	0	0	0	0	0
256ac796d99cef9ad0991e010bdbc02d	GGCTGCAGTAGGGAATCTTCGGCAATGGACGAAAGTCTGACCGAGCAACGCCGCGTGAGTGAAGAAGGTTTTCGGATCGTAAAACTCTGTTGTTAGAGAAGAACGACCAAGGTAGTAACTGACCTTGGAGTGACGGTATCTAACCAGAAAGCCACGGCTAACTACGTGCCAGCAGCCGCGGTAATACGTAGGTGGCAAGCGTTATCCGGATTTATTGGGCGTAAAGCGAGCGCAGACGGTTGATTAAGTCTGATGTGAAAGCCCGGAGCTCAACTCCGGAATGGCATTGGAAACTGGTTAACTTGAGTGTTGTAGAGGTAAGTGGAACTCCATGTGTAGCGGTGGAATGCGTAGATATATGGAAGAACACCAGTGGCGAAGGCGGCTGTCTGGTCTGTA…	Bacteria	Firmicutes	Bacilli	Lactobacillales	Leuconostocaceae	Leuconostoc	NA	0	0	0	0	0	0	0	0	0	0	0	0	0	0	0	0	0	0	0	0	0	0	0	0	0	0	0	0	0	0	0	0	0	4	0	0	0	0	0
25718105a36e8d57bec30bb782946970	GGCAGCAGTGGGGAATCTTGCGCAATGGGGGCAACCCTGACGCAGCGACGCCGCGTGCGGGATGAAGGCCTTCGGGTCGTAAACCGCTTTCAGCAGGGACGAGGGCGTAATGCTGACGGTACCTGCAGAAGAAGCTCCGGCTAACTCCGTGCCAGCAGCCGCGGTAATACGGAGGGTGCAAGCGTTAATCGGAATTACTGGGCGTAAAGCGCACGTAGGCGGCTTATTAAGTCGGATGTGAAAGCCCCGGGCTCAACCTGGGAATTGCCTCCGAGACTGGTAAGCTAGAGTACAAGAGAGGGTGGTGGAATTTCTAGTGTAGCGGTGAAATGCGTAGATATTAGAAGGAACATCAGTGGCGAAGGCGACCACCTGGCTTGATACTGACGCTGAGGTGCG…	Bacteria	Proteobacteria	Gammaproteobacteria	Oceanospirillales	Oceanospirillaceae	Neptunomonas	NA	0	0	0	0	0	0	0	0	0	0	0	0	0	0	0	0	0	0	0	0	0	0	0	0	0	0	0	0	0	2	0	0	0	0	0	0	0	0	0
257839faa9a2b9443c1ff95ad6fe7a3c	GGCAGCAGTGGGGAATATTGCACAATGGGCGAAAGCGTGACGCAGCAACACCGCGTGAGGGAAGACGGCCTTAGGGTTGTAAACCTCTTTCAGATGGGACGAAGGTCATCCGGTGAATAGCCGAGGTGGTTGACGGTACCGTCAGAAGAAGCTCCGGCTAACTACGTGCCAGCAGCCGCGGTAATACGTAGGGTGCAAGCGTTGTCCGGAATTATTGGGCGTAAAGAGCTCGTAGGCGGCTTGTCGCGTCTGCTGTGAAATCCCGGAGCTCAACTCCGGGCCTGCAGTGGGTACGGGCAGGCTAGAGTGCGGTAGGGGAGATTGGAATTCCTGGTGTAGCGGTGGAATGCGCAGATATCAGGAGGAACACCGATGGCGAAGGCAGATCTCTGGGCCGCT…	Bacteria	Actinobacteria	Actinobacteria	Micrococcales	Microbacteriaceae	Leucobacter	NA	0	0	0	0	0	0	0	0	0	0	0	0	0	0	0	0	0	0	0	0	0	0	0	0	0	0	0	0	0	0	2	0	0	0	0	0	0	0	0
258f1771fbd1630e71bc7a7a1e5f8185	GGCTGCAGTAAGGAATATTGGTCAATGGACGGAAGTCTGAACCAGCCATGCCGCGTGCAGGAAGACGGCCCTATGGGTTGTAAACTGCTTTTATACGGGAACAAACGCCGGTACGTGTACCGGTCTGAGTGTACCGTAAGAATAAGGATCGGCTAACTCCGTGCCAGCAGCCGCGGTAATACGGAGGATCCGAGCGTTATCCGGAATTATTGGGTTTAAAGGGTGCGTAGGCGGCCAGATAAGTCAGGGGTGAAAGGCGTCAGCTCAACTGTCGCAGTGCCTTTGATACTGTTTGGCTTGAATGTGGTTGAAGATGGCGGAATGAGACAAGTAGCGGTGAAATGCATAGATATGTCTCAGAACACCGATTGCGAAGGCAGCTATCTAAGCCGTTATTGA…	Bacteria	Bacteroidetes	Bacteroidia	Sphingobacteriales	Sphingobacteriaceae	Sphingobacterium	Sphingobacterium sp. 35	0	0	0	0	0	0	0	0	15	0	0	0	0	0	0	0	0	0	0	0	0	0	0	0	0	0	0	0	0	0	0	0	0	0	0	0	0	0	0
25bcdc22b2c382b2d11a24baa4f85723	GGCAGCAGTGGGGAATTTTGGACAATGGGGGCAACCCTGATCCAGCCATTCCGCGTGCAGGACGAAGGCCTTCGGGTTGTAAACTGCTTTTGTACGGAACGAAAAGGTCCTCTCTAATACAGGGGGTTCATGACGGTACCGTAAGAATAAGCACCGGCTAACTACGTGCCAGCAGCCGCGGTAATACGTAGGGTGCAAGCGTTAATCGGAATTACTGGGCGTAAAGGGTGCGCAGGCGGTTTTGTAAGACAGAGGTGAAATCCCCGGGCTCAACCTGGGAACTGCCTTTGTGACTGCAAGGCTGGAGTGCGGCAGAGGGGGGTGGAATTCCGCGTGTAGCAGTGAAATGCGTAGATATGCGGAGGAACACCGATGGCGAAGGCAACCCCCTGGGCCTGC…	Bacteria	Proteobacteria	Gammaproteobacteria	Betaproteobacteriales	Burkholderiaceae	Ottowia	NA	0	0	0	0	0	0	0	0	0	0	0	0	0	0	0	0	0	0	0	0	0	0	14	0	0	0	0	0	0	11	0	0	0	0	0	0	0	0	0
25c1d9330da2fc8392a6956424dff438	GGCAGCAGTGAGGAATATTGGTCAATGGACGAGAGTCTGAACCAGCCACGTCGCGTGAAGGATGACTGCCCTATGGGTTGTAAACTTCTTTTATATGGGAATAAAGAGAGGCATGTATGCCTTATTGCATGTACCATATGAATAAGCATCGGCTAACTCCGTGCCAGCAGCCGCGGTAATACGGAGGATGCGAGCGTTATCCGGATTTATTGGGTTTAAAGGGTGCGCAGGCGGGATTTTAAGTCAGCGGTGAAATTCAGTGGCTCAACCTCTGGACTGCCGTTGAAACTGATTTTCTTGAGTGCGGACGAGGTAAGCGGAATTCGTCATGTAGCGGTGAAATGCATAGATATGACGAGGAACTCCAATTGCGAAGGCAGCTTACCAGGCCGCTACTGA…	Bacteria	Bacteroidetes	Bacteroidia	Bacteroidales	Dysgonomonadaceae	Dysgonomonas	NA	0	157	153	87	141	0	45	152	0	0	0	0	0	0	0	0	0	0	0	0	100	61	31	48	0	0	0	0	0	0	0	0	0	0	0	0	0	0	0
25d4b9091a86f170f3b8283e8892d482	GGCAGCAGTGAGGAATATTGGTCAATGGAGGCAACTCTGAACCAGCCATGCCGCGTGCAGGATGACGGTCCTATGGATTGTAAACTGCTTTTGTACGGGAAGAAATGTAATTACGTGTAATTATTTGACGGTACCGTAAGAATAAGGATCGGCTAACTCCGTGCCAGCAGCCGCGGTAATACGGAGGATCCGAGCGTTATCCGGAATTATTGGGTTTAAAGGGTTCGTAGGCGGGCTTGTAAGTCAGGGGTGAAAGTTAGCGGCTCAACCGTTAAATTGCCTTTGATACTGCTAGTCTTGAATACTTGTGAAGTAACTAGAATATGTGGTGTAGCGGTGAAATGCATAGATATCACATGGAATACCAATTGCGAAGGCAGGTTACTAACATTTTATTGA…	Bacteria	Bacteroidetes	Bacteroidia	Flavobacteriales	Flavobacteriaceae	Flavobacterium	Flavobacterium sp. ABG	0	0	0	0	0	0	0	0	0	0	0	0	0	0	0	0	0	0	0	0	0	0	0	0	0	0	0	0	0	34	0	0	0	0	0	0	0	0	0
25d9427042e5b93a9e6cd5e110ea128a	GGCTGCAGTGGGGAATATTGGACAATGGGGGGAACCCTGATCCAGCCATGCCGCGTGTGTGAAGAAGGCCTTATGGTTGTAAAGCACTTTAAGCGAGGAGGAGGCTACTTTAGTTAATACCTAGAGATAGTGGACGTTACTCGCAGAATAAGCACCGGCTAACTCTGTGCCAGCAGCCGCGGTAATACAGAGGGTGCGAGCGTTAATCGGATTTACTGGGCGTAAAGCGTGCGTAGGCGGCTTATTAAGTCGGATGTGAAATCCCCGAGCTTAACTTGGGAATTGCATTCGATACTGGTGAGCTAGAGTATGGGAGAGGATGGTAGAATTCCAGGTGTAGCGGTGAAATGCGTAGAGATCTGGAGGAATACCGATGGCGAAGGCAGCCATCTGGCCTAA…	Bacteria	Proteobacteria	Gammaproteobacteria	Pseudomonadales	Moraxellaceae	Acinetobacter	NA	7	0	0	0	0	11	0	0	0	0	0	0	0	0	0	0	0	0	0	0	0	0	7	0	0	0	0	0	0	0	0	0	0	0	0	0	0	0	0
25e9b7f93b894aad8851cca8eeb63f36	GGCAGCAGTGGGGAATATTGCACAATGGGGGAAACCCTGATGCAGCAACGCCGCGTGAGTGAAGAAGGTTTTCGGATCGTAAAACTCTGTTGTTAGAGAAGAACGGCTAAGGTAGTAACTGACCTTAGAGTGACGGTATCTAACCAGAAAGCCACGGCTAACTACGTGCCAGCAGCCGCGGTAATACGTAGGTGGCAAGCGTTATCCGGATTTATTGGGTTTAAAGGGTGCGCAGGCGGGAATTTAAGTCAGCGGTGAAATCTCGACGCTCAACGTCGAAACTGCCATTGAAACTGGATTTCTTGAGTATAGATGAAGTAGGCGGAATTCGTTGTGTAGCGGTGAAATGCATAGATATAACGAGGAACCCCAATTGCGTAGGCAGCTTACTAAACTATA…	Bacteria	Bacteroidetes	Bacteroidia	Bacteroidales	Dysgonomonadaceae	Dysgonomonas	NA	0	0	0	0	0	0	0	0	0	0	0	0	0	0	0	0	0	0	0	0	0	0	0	0	0	0	0	2	0	0	0	0	0	0	0	0	0	0	0
25ed75c6ffcaa728e9253e248edb3c8a	GGCAGCAGTGAGGAATATTGGTCAATGGGCGAGAGCCTGAACCAGCCATGCCGCGTGCAGGATGACGGCGCTACGCGTTGTAAACTGCTTTTGTACGGGAGTAAAAAGGATTACGTGTAATCCCTTGCAAGTACTGTACGAATAAGGATCGGCTAACTCCGTGCCAGCAGCCGCGGTAATACGGAGGATCCAAGCGTTATCCGGATTTATTGGGTTTAAAGGGTGCGCAGGCGGGCTATTAAGTTAGTCGTTAAATATGGAGGCTCAACCTTCACACGGCGATTAATACTGGTAGTCTAGAGATTAGATGCAGAGGGCGGAATGTGTGGTGTAGCGGTGAAATGCTTAGATATCACATGGAATACCAATTGCGAAGGCAGGTTACTAACATTTTATTGA…	Bacteria	Bacteroidetes	Bacteroidia	Flavobacteriales	Flavobacteriaceae	Flavobacterium	Flavobacterium sp. ABG	0	0	0	0	0	0	0	0	0	0	0	0	0	0	0	0	0	0	0	0	0	0	0	0	0	0	0	0	0	0	0	0	0	0	3	0	0	0	0
26083878c6fe9076bb8c01824aa7022d	GGCTGCAGTAGGGAATCTTCCACAATGGGCGAAAGCCTGATGGAGCAACGCCGCGTGTGTGATGAAGGCTTTCGGGTCGTAAAGCACTGTTGTATGGGAAGAACAGCTAGAATAGGGAATGATTTTAGTTTGACGGTACCATACCAGAAAGGGACGGCTAAATACGTGCCAGCAGCCGCGGTAATACGTATGTCCCGAGCGTTATCCGGATTTATTGGGCGTAAAGCGAGCGCAGACGGTTGATTAAGTCTGATGTGAAAGCCCGGAGCTCAACTCCGGAATGGCATTGGAAACTGGTTAACTTGAGTGCAGTAGAGGTAAGTGGAACTCCATGTGTAGCGGTGGAATGCGTAGATATATGGAAGAACACCAGTGGCGAAGGCGGCTTACTGGACTGTA…	Bacteria	Firmicutes	Bacilli	Lactobacillales	Leuconostocaceae	Leuconostoc	NA	0	0	0	0	0	0	0	0	0	0	0	0	0	0	0	0	0	0	0	0	0	0	0	0	0	0	0	0	0	0	0	0	0	22	0	0	0	0	0
2612e76e349b25ceefe60d2262089e01	GGCTGCAGTGAGGAATATTGGACAATGGGTGGAAGCCTGATCCAGCCATCCCGCGTGCAGGAAGACGGCCTTATGGGTTGTAAACTGCTTTTGTATAGGAATAAACCACCTTACGTGTAGGGTGTTGAAGGTACTATACGAATAAGCACCGGCTAACTCCGTGCCAGCAGCCGCGGTAATACGGAGGGTGCAAGCGTTATCCGGATTTATTGGGTTTAAAGGGTGCGTAGGTGGTTTGTTAAGTCAGCGGTGAAAGTTTGTCGCTTAACGATAAAATTGCCGTTGAAACTGGTAAACTTGAGTATATTTGAAGTAGGCGGAATGCGTGGTGTAGCGGTGAAATGCATAGATATCACGCAGAACTCCGATTGCGAAGGCAGCTTACTAAACTATAACTGA…	Bacteria	Bacteroidetes	Bacteroidia	Bacteroidales	Tannerellaceae	Tannerella	NA	0	0	0	0	0	0	0	0	0	0	0	0	0	0	0	0	0	0	0	0	0	0	0	0	0	0	0	0	0	0	0	0	5	0	0	0	0	0	0
2613a810d00d42cbab99c589e20742d3	GGCAGCAGTAAGGAATATTGGTCAATGGACGCAAGTCTGAACCAGCCATGCCGCGTGGAGGATGAAGGCCCTCTGGGTTGTAAACTTCTTTTATGGGGGACGAAATCACTTATTCTTAAGTGTCTGACGGTACCCCAGGAATAAGCACCGGCTAACTCCGTGCCAGCAGCCGCGGTAATACGGAGGGTGCAAGCGTTATCCGGATTCACTGGGTTTAAAGGGTGCGTAGGAGGGTGAGTAAGTCAGTGGTGAAATCTTCGAGCTTAACTCGGAAACTGCCGTTGATACTACTTGTCTTGAATATCGTGGAGGTGAGCGGAATATGTCATGTAGCGGTGAAATGCTTAGATATGACATAGAACACCAATTGCGAAGGCAGCTCGCTACACGAATATTGAC…	Bacteria	Bacteroidetes	Bacteroidia	Chitinophagales	Chitinophagaceae	Flavisolibacter	NA	0	0	0	0	0	0	0	0	0	0	0	0	0	0	0	0	0	0	0	4	0	0	0	0	0	0	0	0	0	0	0	0	0	0	0	0	0	0	0
263213ebcc529d669cebdc8ae0dc0add	GGCTGCAGTGAGGAATATTGGACAATGGGTTATCGCCTGATCCAGCCATCCCGCGTGCAGGATGACGGCCTTATGGGTTGTAAACTGCTTTTATTTGTGAATAAACCTAGTCACGAGTTGATTAGTTGAAGGTAGCAGATGAATAAGCACCGGCTAACTCCGTGCCAGCAGCCGCGGTAATACGGAGGGTGCAAGCGTTATCCGGATTTATTGGGCGTAAAGCGAGCGCAGGCGGTTTCTTAAGTCTGATGTGAAAGCCCCCGGCTCAACCGGGGAGGGTCATTGGAAACTGGGAGACTTGAGTGCAGAAGAGGAGAGTGGAATTCCATGTGTAGCGGTGAAATGCGTAGATATATGGAGGAACACCAGTGGCGAAGGCGACTCTCTGGTCTGTAACTG…	Bacteria	Firmicutes	Bacilli	Lactobacillales	Enterococcaceae	Enterococcus	NA	0	0	0	0	0	0	0	0	0	0	0	0	0	0	0	0	0	0	0	0	0	0	0	0	0	0	0	0	0	0	0	0	0	0	0	0	0	2	0
26600ae449c1b935762254a608c56cc3	GGCAGCAGTGGGGAATATTGGACAATGGGGGAAACCCTGATCCAGCCATGCCGCGTGTGTGAAGAAGGTCTTCGGATTGTAAAGCACTTTAAGTTGGGAGGAAGGGCTTGAGGTTAATATCTTCAAGTTTTGACGTTACCGACAGAATAAGCACCGGCTAACTCTGTGCCAGCAGCCGCGGTAATACAGAGGGTGCAAGCGTTAATCGGAATTACTGGGCGTAAAGCGCGCGTAGGTGGTTCAGTAAGATGGGAGTGAAATCCCCGGGCTCAACCTGGGAACTGCTTTCATAACTGCTGAGCTAGAGTACGGTAGAGGGTAGTGGAATTTCCTGTGTAGCGGTGAAATGCGTAGATATAGGAAGGAACACCAGTGGCGAAGGCGACTACCTGGACTGGT…	Bacteria	Proteobacteria	Gammaproteobacteria	Pseudomonadales	Pseudomonadaceae	Pseudomonas	NA	0	0	0	0	0	0	0	0	0	0	0	0	0	0	0	0	0	0	0	0	0	0	0	0	0	0	0	0	0	0	0	0	0	0	0	0	0	0	27
2687deaf826201a6fb01cefe0dd9695c	GGCAGCAGTGAGGAATATTGGTCAATGGACGCAAGTCTGAACCAGCCATCTCGCGTGCAGGATGACTGCCCTACGGGTTGTAAACTGCTTTTTTACGAGAAGAACCATAATTACGTGTAATTATTTGACAGTATCGTATGAATAAGGATCGGCTAACTCCGTGCCAGCAGCCGCGGTAATACGGAGGATCCAAGCGTTATCCGGATTTATTGGGTTTAAAGGGTACGTAGGCGGACTTATAAGTCAGTGGTGAAATTCTGCAGCTTAACTGTAGCATTGCCATTGATACTGTTTGTCTTGAGTGGAGTAGAGGCAGGCGGAATTCCGAGTGTAGCGGTGAAATGCGTAGATATTCGGAGGAACACCAGTGGCGAAGGCGGCCTGCTGGGCTCTAACTGA…	Bacteria	Bacteroidetes	Bacteroidia	Marinilabiliales	Marinilabiliaceae	Geofilum	NA	0	0	0	0	0	0	0	0	0	0	0	0	0	0	0	0	0	0	0	0	0	0	0	0	0	0	0	0	0	0	0	0	0	0	2	0	0	0	0
26896c97487c291c8739faf6371c94f7	GGCAGCAGTAGGGAATATTGGGCAATGGATGCAAGTCTGACCCAGCCATCCCGCGTGCCGGATGAAGGCCCTCAGGGTCGTAAACGGCTTTTGAATAGGAAGAACATCTGCCATGCGTGGCAGTCTGACGGTACTATTCGAATAAGCACCGGCTAACTCCGTGCCAGCAGCCGCGGTAATACGGAGGGTGCGAGCGTTGTCCGGATTTATTGGGTTTAAAGGGTGCGTAGGTGGTTTTGTAAGTCAGTGGTGAAATCCGGTCGCTTAACGATCGAACTGCCATTGATACTGCAGGACTTGGATATGTTGGAGGCTGCCGGAATGGGTGGTGTAGCGGTGAAATGCATAGAGATCACCCAGAACGCCAATTGCGAAGGCAGGTGGCTACGACATTATCGA…	Bacteria	Bacteroidetes	Bacteroidia	Cytophagales	Spirosomaceae	Dyadobacter	NA	0	0	0	0	0	0	0	0	0	0	0	0	0	0	0	0	0	0	0	0	0	0	0	0	0	0	0	0	0	8	3	0	0	0	8	0	0	0	0
26a018fa1d7faf8a86f717dfd244c97e	GGCTGCAGTAGGGAATCTTCCACAATGGACGAAAGTCTGATGGAGCAACGCCGCGTGAGTGAAGAAGGGTTTCGGCTCGTAAAGCTCTGTTGGTAGTGAAGAAAGATAGAGGTAGTAACTGGCCTTTATTTGACGGTAATTACTTAGAAAGTCACGGCTAACTACGTGCCAGCAGCCGCGGTAATACGTAGGTGGCAAGCGTTGTCCGGATTTATTGGGCGTAAAGCGAGTGCAGGCGGTTCAATAAGTCTGATGTGAAAGCCTTCGGCTCAACCGGAGAATTGCATCAGAAACTGTTGAACTTGAGTGCAGAAGAGGAGAGTGGAACTCCATGTGTAGCGGTGGAATGCGTAGATATATGGAAGAACACCAGTGGCGAAGGCGGCTCTCTGGTCTGCA…	Bacteria	Firmicutes	Bacilli	Lactobacillales	Lactobacillaceae	Lactobacillus	NA	0	0	0	0	0	0	0	0	0	0	0	0	0	0	0	0	0	0	0	81	0	0	0	0	0	0	0	0	0	0	0	0	0	0	0	0	0	0	0
26a253433048cdf393fd80d2d27ddf48	GGCTGCAGTGGGGAATATTGGACAATGGGGGCAACCCTGATCCAGCCATGCCGCGTGAGTGATGAAGGCCTTAGGGTTGTAAAGCTCTTTCAGTGGTGAAGATAATGACGGTAACCACAGAAGAAGCCCCGGCTAACTTCGTGCCAGCAGCCGCGGTAATACGAAGGGGGCTAGCGTTGTTCGGATTTACTGGGCGTAAAGCGCACGTAGGCGGATTGGTCAGTTAGGGGTGAAATCCCGGAGCTCAACTCCGGAACTGCCTTTAATACTGCCAATCTAGAGTCCGAGAGAGGTGAGTGGAACTCCTAGTGTAGAGGTGGAATTCGTAGATATTAGGAAGAACACCAGTGGCGAAGGCGGCTCACTGGCTCGGTACTGACGCTGAGGTGCGAAAGCGTG…	Bacteria	Proteobacteria	Alphaproteobacteria	Rhizobiales	Devosiaceae	Devosia	NA	0	0	0	0	0	0	0	0	0	0	0	0	0	0	0	0	0	0	0	0	0	0	0	0	0	0	0	0	0	0	0	0	0	0	14	0	0	15	0
26ab7d61edebe47a6b9b79a1925cb114	GGCAGCAGTGAGGAATATTGGACAATGGGTGAGAGCCTGATCCAGCCATCCCGCGTGAAGGATTAAGGTCCTATGGATTGTAAACTTCTTTTATACAGGGATAAACCTACTCTCGTGAGAGTAGCTGAAGGTACTGTATGAATAAGCACCGGCTAACTCCGTGCCAGCAGCCGCGGTAATACGGAGGGTGCAAGCGTTATCCGGATTTATTGGGTTTAAAGGGTCCGTAGGCGGATCTGTAAGTCAGTGGTGAAATCTCGCAGCTTAACTGTGAAACTGCCATTGATACTGCAGGTCTTGAGTAAATTTGAAGTGGCTGGAATAAGTAGTGTAGCGGTGAAATGCATAGATATTACTTAGAACACCAATTGCGAAGGCAGGTCACTAAGATTTAACTGA…	Bacteria	Bacteroidetes	Bacteroidia	Flavobacteriales	Weeksellaceae	Chryseobacterium	NA	0	0	0	0	0	0	0	0	0	0	0	21	0	0	0	0	0	0	0	0	0	0	0	0	0	0	0	0	0	0	0	0	0	0	0	0	0	0	0
26c30ac6a0e8b7e825047e73d8491a8c	GGCAGCAGTAGGGAATTTTCGTCAATGGGGGGAACCCTGAACGAGCAATGCCGCGTGAGCGAAGAAGGATTTCGGTCTGTAAAGCTCTGTTGTAAAGGAAGAAAGCTAGAGAGAGGAAATGCTCTTTAGTTGACGGTACTTTACCAGAAAGCCACGGCTAACTACGTGCCAGCAGCCGCGGTAATACGTAGGTGGCAAGCGTTATCCGGAATTATTGGGCGTAAAGGGTGCGTAGGCGGTCGAATAAGTCTGAAGTAAAAGCCAGTGGCTCAACCACTGTTCGCTTTGGAAACTGTTTGGCTAGAGTACAGAAGAGGCAAGTGGAATTCCATGTGTAGCGGTAAAATGCGTAGATATATGGAGGAACACCAGTGGCGAAGGCGGCTTGCTGGTCTGTAA…	Bacteria	Firmicutes	Erysipelotrichia	Erysipelotrichales	Erysipelotrichaceae	Breznakia	bacterium PM6-1	0	0	0	0	0	0	0	0	0	0	0	0	0	0	0	0	0	0	0	0	0	0	6	0	0	0	0	0	0	7	0	0	43	0	0	29	0	0	0
26d9a3e4b4a5e9360496ca2f948a9a47	GGCAGCAGTGGGGAATATTGGACAATGGGGGGAACCCTGATCCAGCCATGCCGCGTGTGTGAAGAAGGTCTTCGGATTGTAAAGCACTTTAAGTTGTGAGGAAGGGCTCCGGGTTAATACCCTGTGAGTTTTGACGTTAGCAACAGAATAAGCACCGGCTAACTTCGTGCCAGCAGCCGCGGTAATACGAAGGGTGCGAGCGTTAATCGGAATTACTGGGCGTAAAGCGCGCGTAGGTGGTTGGGTATGTTGGAAGTGAAAGCCCCGGGCTTAACCTGGGAATTGCTTTCAAAACTGCCTGGCTAGAGTACGGTAGAGGGTAGTGGAATTTCCTGTGTAGCGGTGAAATGCGTAGATATAGGAAGGAACATCAGTGGCGAAGGCGACTGCCTGGACTGA…	Bacteria	Proteobacteria	Gammaproteobacteria	Pseudomonadales	Pseudomonadaceae	Thiopseudomonas	uncultured bacterium BD_contig00448	0	0	0	0	0	0	0	0	0	0	0	0	0	0	0	0	0	0	0	0	0	0	0	0	0	0	0	0	0	0	0	0	0	0	24	0	0	0	0
26e583ce7f2921ac58b2ee81a15ae318	GGCAGCAGTGAGGAATATTGGTCAATGGAGGCAACTCTGAACCAGCCATGCCGCGTGCAGGAAGAATGTCCTATGGATTGTAAACTGCTTTTGTACGGGAAGAATAGTAATTACGTGTAATTATTTGACGGTACCGTAAGAATAAGGATCGGCTAACTCCGTGCCAGCAGCCGCGGTAATACGGAGGATCCGAGCGTTATCCGGAATTATTGGGTTTAAAGGGTCCGTAGGCGGCCTTGTAAGTCGGGGGTGAAATCTCTTAGCTCAACTAAGAACTTGCCTTTGATACTGCTTGGCTTGAATCATTAGGAAGTAACTAGAATATGTAGTGTAGCGGTGAAATGCTTAGATATTACATGGAATACCGATTGCGAAGGCAGGTTACTACTACTGTATTGA…	Bacteria	Bacteroidetes	Bacteroidia	Flavobacteriales	Flavobacteriaceae	Myroides	uncultured compost bacterium	0	0	0	0	0	0	0	0	0	0	0	0	0	0	0	0	0	0	0	0	22	0	0	0	0	0	0	0	0	27	17	15	0	0	25	28	47	0	0
26f4e00ff435c912e6a95ae8d0348aaf	GGCAGCAGTGGGGAATCTTAGACAATGGGCGCAAGCCTGATCTAGCCATGCCGCGTGAGCGATGAAGGCCTTAGGGTTGTAAAGCTCTTTCGCTGGGGAAGATAATGACTGTACCCAGTAAAGAAGCCCCGGCTAACTCCGTGCCAGCAGCCGCGGTAATACGGAGGGGGCTAGCGTTGTTCGGAATTACTGGGCGTAAAGCGCGCGTAGGCGGATTGGAAAGTTGGGGGTGAAATCCCGGGGCTCAACCTCGGAACTGCCTTCAAAACTCCCAGTCTTGAGTTCGAGAGAGGTGAGTGGAATTCCGAGTGTAGAGGTGAAATTCGTAGATATTCGGAGGAACACCAGTGGCGAAGGCGGCTCACTGGCTCGATACTGACGCTGAGGTGCGAAAGCGTG…	Bacteria	Proteobacteria	Alphaproteobacteria	Rhodobacterales	Rhodobacteraceae	Salipiger	NA	0	0	0	0	0	0	0	0	0	0	0	0	0	0	0	0	0	0	0	0	0	0	0	0	0	0	0	0	0	9	0	0	0	0	0	0	0	0	0
2703859c9a530e713954d3285b234f7c	GGCAGCAGTGAGGAATATTGGTCAATGGGCGTAAGCCTGAACCAGCCAAGTCGCGTGAGGGATGAAGGTTCTATGGATCGTAAACCTCTTTTATAAGGGAATAAAGTGCGGGACGTGTCCCGTTTTGTATGTACCTTATGAATAAGGATCGGCTAACTCCGTGCCAGCAGCCGCGGTAATACGGAGGATCCGAGCGTTATCCGGATTTATTGGGTTTAAAGGGTGCGTAGGCGGCCTTTTAAGTCAGCGGTGAAAGTCTGTGGCTCAACCATAGAATTGCCGTTGAAACTGGGGGGCTTGAGTATGTTTGAGGCAGGCGGAATGCGTGGTGTAGCGGTGAAATGCTTAGATATCACGCAGAACCCCGATTGCGAAGGCAGCCTGCCAAGCCATGACTGA…	Bacteria	Bacteroidetes	Bacteroidia	Bacteroidales	Tannerellaceae	Parabacteroides	NA	0	0	0	0	0	0	0	0	0	0	0	0	0	0	0	0	0	0	0	0	0	0	0	0	0	0	0	0	0	9	0	0	0	0	6	0	0	0	5
270d07b11d21632a04607d69532480d0	GGCAGCAGTGGGGAATATTGGACAATGGGGGAAACCCTGAACCAGCAACGCCGCGTGAGGGAAGACGGTTTTCGGATTGTAAACCTCTGTCCTCTGTGAAGATAATGACGGTAGCAGAGGAGGAAGCTCCGGCTAACTACGTGCCAGCAGCCGCGGTAATACGTAGGTGGCGAGCGTTATCCGGAATTATTGGGCGTAAAGGGTGCGCAGGCGGTTTGATAAGATTGTGGTTAAAGAATGGGGCTTAACTCCATAATGCCATGATAACTGTCAAACTAGAGTGCAGAAGAGGAAAGTGGAATTCCATGTGTAGCGGTGAAATGCGTAGATATATGGAGGAACACCAGTGGCGAAGGCGACTTTCTGGTCTGTAACTGACGCTGAGGCACGAAAGCGTGG…	Bacteria	RsaHF231	bacterium PM5-3	bacterium PM5-3	bacterium PM5-3	bacterium PM5-3	bacterium PM5-3	0	0	0	0	0	0	0	0	0	0	0	0	0	0	0	0	0	0	0	0	0	0	0	0	0	0	0	2	0	0	0	0	0	0	0	0	0	0	0
2710379be599fec200200ed85d0c1551	GGCAGCAGTGGGGAATATTGCGCAATGGGCGAAAGCCTGACGCAGCGACGCCGCGTGAGGGATGAAGGTTTTCGGATCGTAAACCTCTGTCAGAAGGGAAGAAACCGCACTGTGCTAATCAGCAGTGCCTTGACGGTACCTTCAAAGGAAGCACCGGCTAACTCCGTGCCAGCAGCCGCGGTAATACGGAGGGTGCAAGCGTTAATCGGAATTACTGGGCGTAAAGCGCACGTAGGCTGCTTTGTAAGTCAGGGGTGAAATCCCACGGCTCAACCGTGGAACTGCCTTTGATACTGCTTAGCTTGAATCCGGGAGAGGGTGGCGGAATTTCTAGTGTAGCGGTGAAATGCGTAGATATAGGAAGGAACATCAGTGGCGAAGGCGACTACCTGGACTGAT…	Bacteria	Proteobacteria	Deltaproteobacteria	Desulfovibrionales	Desulfovibrionaceae	Desulfovibrio	NA	0	0	0	0	0	0	0	0	0	0	0	0	0	0	0	0	0	0	0	0	0	0	0	0	0	0	0	0	0	0	0	0	0	0	2	0	0	0	0
2735765437ad56aca7abd59cf2225742	GGCAGCAGTAAGGAATATTGGTCAATGGAGGGAACTCTGAACCAGCCATGCCGCGTGCAGGAAGACTGCCCTATGGGTTGTAAACTGCTTTTGTACGGGAACAAACGCAGGTACGTGTACCTGTCTGAGTGTACCGTAAGAATAAGGATCGGCTAACTCCGTGCCAGCAGCCGCGGTAATACGGAGGATCCGAGCGTTATCCGGATTTATTGGGTTTAAAGGGTGCGTAGGCGGCATGCTAAGTCAGGGGTGAAATTCGGCAGCTTAACTGTCGGCGTGCCTTTGATACTGGTGTGCTTGAATGCGGATGAGGTAGGCGGAATGAGACAAGTAGCGGTGAAATGCATAGATATGTCTCAGAACTCCGATTGCGAAGGCAGCTTACTAAGTCGTGATTGA…	Bacteria	Bacteroidetes	Bacteroidia	Sphingobacteriales	Sphingobacteriaceae	Sphingobacterium	bacterium CC-YY411	0	0	0	0	0	0	0	0	0	0	0	0	0	0	0	0	0	0	0	0	0	0	0	0	0	0	0	0	0	25	0	0	0	0	54	0	0	0	0
273c11b38523e4b37c05cddae5b1982a	GGCAGCAGTGGGGAATCTTGCACAATGGGCGAAAGCCTGATGCAGCCATGCCGCGTGAATGATGAAGGCCTTAGGGTTGTAAAATTCTTTCGCCAAGGATGATAATGACAGTACTTGGAGAAGAAGCCCCGGCTAACTTCGTGCCAGCAGCCGCGGTAATACGAAGGGGGCTAGCGTTGTTCGGAATTACTGGGCGTAAAGCGCACGTAGGCGGACTTTTAAGTCAGATGTGAAATCCCGGGGCTCAACCTCGGAACTGCATTTGAAACTGGGAGTCTGGAGTTCAGGAGAGGTTAGCGGAATACCGAGTGTAGAGGTGAAATTCGTAGATATTCGGTGGAACACCAGTGGCGAAGGCGGCTAACTGGACTGATACTGACGCTGAGGTGCGAAAGTGTG…	Bacteria	Proteobacteria	Alphaproteobacteria	Caulobacterales	Hyphomonadaceae	Hyphomonas	NA	0	0	0	0	0	0	0	0	0	0	0	0	0	0	0	0	0	0	0	17	0	0	0	0	0	0	0	0	0	0	0	0	0	0	0	0	0	0	0
274f9466db32de9bc37af98e5872cc22	GGCAGCAGTGAGGAATATTGGTCAATGGACGGAAGTCTGAACCAGCCATGCCGCGTGAAGGATGAAGGCGTTCTGCGTTGTAAACTTCTTTTATCAGAGAAGAAACCACCTTTTTCTAAGGGTGTTGACGGTATCTGATGAATAAGCACCGGCTAACTCCGTGCCAGCAGCCGCGGTAATACGGAGGGTGCAAGCGTTATCCGGATTTACTGGGTTTAAAGGGTGCGTAGGCGGACTATTAAGTCAGAGGTGAAATCTCCGAGCTCAACTCGGAAACTGCCTTTGATACTATTAGTCTTGAATTATGTTGAGGTTGGCGGAATATAACATGTAGCGGTGAAATGCTTAGATATGTTATGGAACACCGATTGCGAAGGCAGCTGGCTAAACATATATTGA…	Bacteria	Bacteroidetes	Bacteroidia	Chitinophagales	Chitinophagaceae	Taibaiella	bacterium enrichment culture clone 15A3	0	0	0	0	0	0	0	0	0	0	15	125	32	9	12	11	0	0	12	32	0	0	0	0	0	20	0	0	0	0	0	0	0	0	0	0	0	0	0
275103a5c02a19cb7ce9ca754b95a45c	GGCTGCAGTAGGGAATCTTCCGCAATGGACGAAAGTCTGACGGAGCAACGCCGCGTGAGCGAAGAAGGTCTTCGGATCGTAAAGCTCTGTTGTTAGGGAAGAACAAGTATCGGAGGAAATGCCGGTACCTTGACGGTACCTGACGAGAAAGCCACGGCTAACTACGTGCCAGCAGCCTCGGTAATACGGAGGATGCGAGCGTTATCCGGATTTATTGGGTTTAAAGGGTGCGCAGGCGGGATTTTAAGTCAGCGGTGAAATTCAGGGGCTCAACCTCTGGCCTGCCGTTGAAACTGATTTTCTTGAGTGCGGACGAGGTAAGCGGAATTCGTCATGTAGCGGTGAAATGCATAGATATGACGAGGAACTCCAATTGCGAAGGCAGCTTACCAGGCCGCT…	Bacteria	Bacteroidetes	Bacteroidia	Bacteroidales	Dysgonomonadaceae	Dysgonomonas	NA	0	0	3	0	0	0	0	0	0	0	0	0	0	0	0	0	0	0	0	0	0	0	0	0	0	0	0	0	0	0	0	0	0	0	0	0	0	0	0
27693c1156a8e698bbbb3b2a16f9e826	GGCAGCAGTGGGGAATTTTGGACAATGGGGGAAACCCTGATCCAGCCATCCCGCGTGTGCGATGAAGGCCTTCGGGTTGTAAAGCACTTTTGTCAGGGAAGAAATCGTACAGGCTAATATCCTGTGCGGATGACGGTACCTGAAGAATAAGCACCGGCTAACTACGTGCCAGCAGCCGCGGTAATACGTAGGGTGCAAGCGTTAATCGGAATTACTGGGCGTAAAGGGTGCGCAGGCGGTTTATCAAGAAAGGTGTGAAATCCCCGGGCTTAACCTGGGAATGGCACTTTTAACTGATAGGCTAGAGTATGTCAGAGGGGGGTAGAATTCCACGTGTAGCAGTGAAATGCGTAGAGATGTGGAGGAATACCGATGGCGAAGGCAGCCCCCTGGGATAAT…	Bacteria	Proteobacteria	Gammaproteobacteria	Betaproteobacteriales	Burkholderiaceae	Parapusillimonas	NA	0	0	0	0	0	0	0	0	0	0	0	0	0	0	0	0	0	0	0	0	0	0	0	0	0	0	0	0	0	0	0	0	0	0	8	0	0	0	0
278b88c8b80d9c87ccfd68dc3f6d9861	GGCTGCAGTGGGGAATCTTAGACAATGGGGGCAACCCTGATCTAGCCATGCCGCGTGAGTGATGAAGGCCTTAGGGTTGTAAAGCTCTTTCAGCTGGGAAGATAATGACGGTACCAGCAGAAGAAGCCCCGGCTAACTCCGTGCCAGCAGCCGCGGTAATACGGAGGGGGCTAGCGTTGTTCGGAATTACTGGGCGTAAAGCGCACGTAGGCGGACTGAAAAGTTGGAGGTGAAATCCTGGGGCTCAACCCCAGAACTGCCTTCAAAACTATCAGTCTGGAGTTCGAGAGAGGTGAGTGGAATTCCGAGTGTAGAGGTGAAATTCGTAGATATTCGGAGGAACACCAGTGGCGAAGGCGGCTCACTGGCTCGATACTGACGCTGAGGTGCGAAAGCGTG…	Bacteria	Proteobacteria	Alphaproteobacteria	Rhodobacterales	Rhodobacteraceae	Paracoccus	NA	0	0	0	0	0	0	0	0	0	0	0	0	0	0	0	0	0	0	0	0	0	0	0	0	0	0	0	0	0	5	0	0	0	0	0	0	0	0	0
281860db789c9b084541fd3d11c1f4cb	GGCAGCAGTGGGGAATTTTGGACAATGGGGGCAACCCTGATCCAGCGATGCCGCGTGCAGGAAGAAGGCCTTCGGGTTGTAAACTGCTTTTGTCAGGGAAGAAAAGCGAAGTGCTAATATCATTTTGCGCTGACGGTACCTGAAGAATAAGCTCCGGCTAAATACGTGCCAGCAGCCGCGGTAAGACGTATGGAGCGAGCGTTGTCCAAAATGACTGGGCGTAAAGGGCAAGTAGGCGAGCCAGAGCGCGGATGGTCAAAGGGCGAGGCCCAACCTCGCATGGGCCATCCGAACGGCTGGTTTGGAGTGCGATAGAGGCAGGCAGAATTCCTCGTGTAGTGGTGGAATACGCAGATATGAGGAGGAATACCAGAGGCGAAGGCGGCCTGCTGGAGCGGC…	Bacteria	Proteobacteria	Betaproteobacteria	Neisseriales	Neisseriaceae	Eikenella	NA	0	0	0	0	0	0	0	0	0	0	0	0	0	0	0	0	0	0	0	0	0	0	0	0	0	0	0	0	0	0	0	0	0	0	0	0	0	0	2
281a6743fad6bdabe1bbe3bfb7ce555f	GGCAGCAGTGGGGAATATTGCGCAATGGAGGCAACTCTGACGCAGCAATGCCGTGTGAGTGAAGAAGGGATTCGTTCCGTAAAGCTCTGTTACCGGGGAAGAAGCCTGACGGTACCTGCAGAAAAAGCACCGGCTAACTACGTGCCAGCAGCCGCGGTAATACGTAGGGTGCAAGCGTTGTCCGGAATTATTGGGCGTAAAGAGCTCGTAGGCGGCTTGTCGCGTCTGCTGTGAAATCCCGGAGCTCAACTCCGGGCCTGCAGTGGGTACGGGCAAGCTAGAGTGCGGTAGGGGAGATTGGAATTCCTGGTGTAGCGGTGGAATGCGCAGATATCAGGAGGAACACCGATGGCGAAGGCAGATCTCTGGGCCGCTACTGACGCTGAGGAGCGAAAGCAT…	Bacteria	Actinobacteria	Actinobacteria	Micrococcales	Microbacteriaceae	Leucobacter	NA	0	0	0	0	0	0	0	0	0	0	0	0	0	0	0	0	0	0	0	0	0	0	0	0	0	0	0	0	0	0	0	0	0	0	0	0	0	0	2
2840e7abb4233a4c23408f34c29e5fa5	GGCAGCAGTAGGGAATCTTCGGCAATGGACGAAAGTCTGACCGAGCAACGCCGCGTGAGTGAAGAAGGTTTTCGGATCGTAAAACTCTGTTGTTAGAGAAGAACAAGGACGTTAGTAACTGAACGTCCCCTGACGGTATCTAACCAGAAAGCCACGGCTAACTACGTGCCAGCAGCCGCGGTAATACGTAGGTGGCAAGCGTTGTCCGGATTTATTGGGCGTAAAGCGAGCGCAGGCGGTTTCTTAAGTCTGATGTGAAAGCCCCCGGCTCAACCGGGGAGGGTCATTGGAAACTGGGAGACTTGAGTGCAGAAGAGGAGAGTGGAATTCCATGTGTAGCGGTGAAATGCGTAGATATATGGAGGAACACCAGTGGCGAAGGCGGCTCTCTGGTCTGTA…	Bacteria	Firmicutes	Bacilli	Lactobacillales	Enterococcaceae	Enterococcus	NA	0	694	0	0	0	0	0	0	0	0	0	0	0	0	0	0	0	0	0	0	0	0	0	0	0	0	0	0	0	0	0	0	0	0	0	0	0	0	0
2847686377d19c7cf1f155ca030a79e7	GGCTGCAGTAGGGAATTTTCCACAATGGACGAAAGTCTGATGGAGCAACGCCGCGTGCACGAAGAAGGTCTTCGGATTGTAAAGTGCTGTTGTAAGGGAAGAATAAGCACCAGAGGAAATGTTGGTGTGATGACGGTACCTTACCAGAAAGCCACGGCTAACTATGTGCCAGCAGCCGCGGTAATACATAGGTGGCAAGCGTTGTCCGGAATTATTGGGCGTAAAGGGCGTGTAGGCGGATAGGAAAGTCTGATGTGAAATCTCACAGCTCAACTGTGAAAGTGCATTGGAAACTGACTATCTAGAGTGTCGGAGAGGAAAGCGGAATTCCATGTGTAGCGGTGAAATGCGTAGAGATATGGAGGAACACCAGTGGCGAAGGCGGCTTTCTGGACGATT…	Bacteria	Firmicutes	Bacilli	Bacillales	Bacillaceae	Pontibacillus	NA	0	0	0	0	0	0	0	0	0	0	0	0	0	0	0	0	0	0	0	0	0	0	4	0	0	0	0	0	0	0	0	0	0	0	0	0	0	0	0
2882bfd13c44806d237720a6b648a60c	GGCAGCAGTGGGGAATATTGGACAATGGGCGCAAGCCTGATCCAGCCATGCCGCGTGAGTGATGAAGGCCCTAGGGTTGTAAAGCTCTTTCAACGGTGAAGATAATGACGGTAACCGTAGAAGAAGCCCCGGCTAACTTCGTGCCAGCAGCCGCGGTAATACGAAGGGGGCTAGCGTTGTTCGGAATTACTGGGCGTAAAGCGCACGTAGGCGGATTGGTCAGTTAGGGGTGAAATCCCAGGGCTCAACCCTGGAACTGCCTTTAATACTGCCGGTCTAGAGTTCGAGAGAGGTGAGTGGAATTCCGAGTGTAGAGGTGAAATTCGTAGATATTCGGAGGAACACCAGTGGCGAAGGCGGCTCACTGGCTCGATACTGACGCTGAGGTGCGAAAGCGTG…	Bacteria	Proteobacteria	Alphaproteobacteria	Rhizobiales	Rhizobiaceae	Aquamicrobium	NA	0	0	0	0	0	0	0	0	0	0	0	0	0	0	0	0	0	0	0	0	0	0	18	0	0	0	0	0	0	88	42	32	31	66	102	44	72	44	27
2899560e5a2faa4657b66110f65bd431	GGCAGCAGTAGGGAATTTTCGGCAATGGGGGCAACCCTGACCGAGCGACGCCGCGTGAGTGAAGAAGGTCTTCGGATTGTAAAGCTCTGTTGTAAGGGAAGAACCGTACCAGTAGGGAATGACTGGTACCTGACGGTACCTTACCAGCAAGCCACGGCTAACTACGTGCCAGCAGCCGCGGTAATACGTAGGTGGCAAGCGTTATCCGGAATTATTGGGCGTAAAGGGAGCGCAGGCGGCTTATTAAGTCTGAGGTTAAAGTTCGGGGCTCAACCCCGTGATGCCTTAGAAACTGGTAGGCTAGAGTGCAGGAGAGGTGAGTGGAATTCCATGTGTAGCGGTAAAATGCGTAGATATATGGAGGAACACCAGTGGCGAAGGCGGCTCACTGGCCTGTAA…	Bacteria	Firmicutes	Erysipelotrichia	Erysipelotrichales	Erysipelotrichaceae	Erysipelothrix	uncultured organism	0	0	0	0	0	0	0	0	0	0	0	0	0	0	0	0	0	0	0	0	9	0	0	0	0	0	0	0	0	0	0	0	0	0	0	0	0	0	0
2899915b681ed3133fed671e2623c7dd	GGCTGCAGTGAGGAATATTGGTCAATGGACGAGAGTCTGAACCAGCCAAGTCGCGTGAAGGAAGAAGGTTCTATGGATTGTAAACTTCTTTTGTACAGGAGTAATAGTGGGTATGTATACTCATGTGCAAGTACTGTACGAATAAGCATCGGCTAACTCCGTGCCAGCAGCCGCGGTAATACGGAGGATGCGAGCGTTATCCGGATTTATTGGGTTTAAAGGGTGCGCAGGCGGGATCTTAAGTCAGCGGTGAAATCTCCAGGCTCAACCTGGAACCTGCCGTTGAAACTGGGATTCTTGAGTGTAGATGAAGTAGGCGGAATTCGTTGTGTAGCGGTGAAATGCATAGATATAACGAGGAACCCCAATTGCGTAGGCAGCTTACTAAGCCATAACTGA…	Bacteria	Bacteroidetes	Bacteroidia	Bacteroidales	Dysgonomonadaceae	Dysgonomonas	NA	0	0	0	0	0	0	0	0	0	0	0	0	0	0	0	0	0	0	0	0	0	0	0	0	0	0	0	0	0	0	0	0	2	0	0	0	0	0	0
28b101b3f7451ab88637a2965e56c21e	GGCAGCAGTAGGGAATCTTCCGCAATGGACGAAAGTCTGACGGAGCAACGCCGCGTGAGTGAAGAAGGTTTTCGGATCGTAAAACTCTGTTATCAGGGAAGAATAAGTACCGTGTAACTAACGGTACCTTGACGGTACCTGACCAGAAAGCCACGGCTAACTACGTGCCAGCAGCCGCGGTAATACGTAGGTGGCAAGCGTTGTCCGGAATTATTGGGCGTAAAGCGCGCGCAGGCGGTTTCTTAAGTCTGATGTGAAATCTCGCGGCTCAACCGTGAGCGGTCATTGGAAACTGGGAAACTTGAGTGCAGAAGAGAAGAGCGGAATTCCACGTGTAGCGGTGAAATGCGTAGAGATGTGGAGGAACACCAGTGGCGAAGGCGGCTCTTTGGTCTGTAA…	Bacteria	Firmicutes	Bacilli	Bacillales	Bacillaceae	Bacillus	NA	0	0	0	0	0	0	0	0	0	0	0	0	0	0	0	0	0	0	0	0	0	0	0	0	0	0	0	0	0	0	0	0	0	0	0	0	9	0	0
28c9c0dc46aad2db90524697860b9700	GGCTGCAGTGAGGAATATTGGTCAATGGACGGAAGTCTGAACCAGCCATGCCGCGTGCAGGAAGAATGTCCTATGGATTGTAAACTGCTTTTATACGGGAAGAAACGCTTATTTGCGAATGAGTTTGACGGTACCGTAAGAATAAGGATCGGCTAACTCCGTGCCAGCAGCCGCGGTAATACGGAGGATCCTAGCGTTATCCGGAATTATTGGGTTTAAAGGGTTCGTAGGCGGTTTAGTAAGTCAGTGGTGAAATCTTACAGCTTAACTGTAAAATTGCCGTTGATACTGCTAGACTTGAATAGTATGGAAGTAATTAGAATATGTAGTGTAGCGGTGAAATGCTTAGATATTACATGGAATACCAATTGCGAAGGCAGATTACTACGTACTTATTGA…	Bacteria	Bacteroidetes	Bacteroidia	Flavobacteriales	Flavobacteriaceae	Myroides	NA	0	0	0	0	0	0	0	0	0	0	0	0	0	0	0	0	0	0	0	0	0	0	0	0	0	0	0	0	0	0	7	0	0	0	0	0	0	0	0
28cb9793d1b9942c2e6cd4350eeaafed	GGCTGCAGTGAGGAATATTGGACAATGGGTGGAAGCCTGATCCAGCCATCCCGCGTGCAGGAAGACGGCCTTATGGGTTGTAAACTGCTTTTGTATAGGAATAAACCACCTTACGTGTAGGGTGTTGAAGGTACTATACGAATAAGCACCGGCTAACTCCGTGCCAGCAGCCGCGGTAATACGGAGGGTGCGAGCGTTATCCGGATTTATTGGGTTTAAAGGGTCCGCAGGCGGATTTGTAAGTCAGGGGTGAAATCCGGCAGCTTAACTGTCGAATTGCCTTTGATACTGCAGATCTTGAGTGAGGTTGAAGTAGCTGGAATGTGTAGTGTAGCGGTGAAATGCATAGATATTACACAGAACACCAATTGCGTAGGCAGGTTACTAAGTCTCAACTGA…	Bacteria	Bacteroidetes	Bacteroidia	Flavobacteriales	Weeksellaceae	Chryseobacterium	NA	0	0	0	0	0	0	0	0	0	0	0	0	0	0	0	0	0	0	0	0	0	0	0	0	0	0	0	0	0	0	0	0	0	29	0	0	0	0	0
28f13b5f4878f11c154e1c880bcf606e	GGCAGCAGTGGGGAATATTGGACAATGGACCAAAAGTCTGATCCAGCAATTCTGTGTGCACGATGAAGTTTTTCGGAATGTAAAGTGCTTTCAGTTGGGAAGAAGTCAGTGACGGTACCAACAGAAGAAGCGACGGCTAAATACGTGCCAGCAGCCGCGGTAATACGTATGTCGCAAGCGTTATCCGGATTTATTGGGCGTAAAGCGCGTCTAGGCGGCCTCTTAAGCGGAACCTCTAAGACCAGGGCTCAACCCTGGATCGGGTTCTGAACTGGGAGGCTCGAGTGCGGTAGAGGCAGATGGAATTCCCGGTGTAGCGGTGGAATGCGCAGATATCGGGAAGAACACCGACGGCGAAGGCAGTCTGCTGGGCCGTCACTGACGCTGAGGCGCGAAAGC…	Bacteria	Actinobacteria	Coriobacteriia	Coriobacteriales	Eggerthellaceae	Gordonibacter	NA	0	0	0	0	0	0	0	0	0	0	0	0	0	0	0	0	0	0	0	0	0	0	0	0	0	0	0	0	0	0	0	0	0	2	0	0	0	0	0
28fa9186a93979b0c866b201597f69a5	GGCAGCAGTGGGGAATATTGGACAATGGGCGCAAGCCTGATCCAGCAATGCCGCGTGGGTGAAGAAGGCCTTCGGGTTGTAAAGCCCTTTTGTACGGGAAGAAAGCTTTCGGGTTAATACCCTGGGAGGATGACGGTACCGTAAGAATAAGCACCGGCTAACTTCGTGCCAGCAGCCGCGGTAATACGAAGGGTGCAAGCGTTAATCGGAATTACTGGGCGTAAAGCGTGCGTAGGTGGTTGTTCAAGTCTGTCGTGAAAGCCCTGGGCTCAACCTGGGAATTGCGATGGAAACTGGACGGCTAGAGTGCGGTAGAGGATGGCGGAATTCCCGGTGTAGCGGTGAAATGCGTAGAGATCGGGAGGAACATCCGTGGCGAAGGCGGCCATCTGGACCAGC…	Bacteria	Proteobacteria	Gammaproteobacteria	Xanthomonadales	Xanthomonadaceae	Arenimonas	NA	0	0	0	0	0	0	0	0	0	0	0	0	0	0	0	0	0	0	0	0	0	0	2	0	0	0	0	0	0	17	6	0	0	9	48	0	0	0	0
291c0eaf7df3db0391a08587111d4471	GGCAGCAGTAGGGAATTTTCCGCAATGGGCGCAAGCCTGACGGAGCAACGCCGCGTGAGTGAGGACGGCTTTCGGGTTGTAAAACTCTGTTCTTCGGGAAGAACGGTCGAAGGGTGAACAATCCTTTGACGTGACGGTACCGGAGGAGAAAGCCCCGGCTAACTACGTGCCAGCAGCCGCGGTAATACGTAGGGGGCAAGCGTTGTCCGGAATTATTGGGCGTAAAGCGCGCGCAGGCGGCCTGTTAAGTCTGGTGTGAAAGACCACGGCTCAACCGTGGGGTGGCATCAGAAACTGGCGGGCTTGAGTGCAGGAGAGGAGAGTGGAATTCCCGGTGTAGCGGTGGAATGCGTAGAGATCGGGAGGAACACCAGTGGCGAAGGCGACTCTCTGGCCTGT…	Bacteria	Firmicutes	Bacilli	Bacillales	Thermoactinomycetaceae	Kroppenstedtia	Kroppenstedtia eburnea	0	0	0	0	0	0	32	0	0	0	0	0	0	0	0	0	0	0	0	0	0	0	0	0	0	0	0	0	0	0	0	23	0	0	0	0	0	0	60
292af1e706140274639205bd35756759	GGCGGCAGTGAGGAATATTGGTCAATGGACGGAAGTCTGAACCAGCCAAGTCGCGTGAAGGATGAAGGTTCTATGGATTGTAAACTTCTTTTGTACAGGGGTAAAACGCTCTACGTGTAGAGCCTTGCAAGTACTGTACGAATAAGCATCGGCTAACTCCGTGCCAGCAGCCGCGGTAATACGTATGTCGCAAGCGTTATCCGGATTTATTGGGCGTAAAGCGCGTCTAGGCGGCTTAGTAAGTCTGATGTGAAAATGCGGGGCTCAACCCCGTATTGCGTTGGAAACTGCTAAACTAGAGTACTGGAGAGGTAGGCGGAACTACAAGTGTAGAGGTGAAATTCGTAGATATTTGTAGGAATGCCGATGGGGAAGCCAGCCTACTGGACAGATACTGAC…	Bacteria	Fusobacteria	Fusobacteriia	Fusobacteriales	Fusobacteriaceae	Fusobacterium	NA	0	0	0	0	0	0	0	0	0	0	0	0	0	0	0	0	6	0	0	0	0	0	0	0	0	0	0	0	0	0	0	0	0	0	0	0	0	0	0
292e4d04ffc02b44dcc0a9f324db4ccd	GGCAGCAGTGGGGAATTTTGGACAATGGGGGGAACCCTGATCCAGCCATCCCGCGTGTGCGACGAAGGCCTTCGGGTTGTAAAGCACTTTTGGCAGGAAAGAAATTGCACGGACTAATACTCCGTGTGGATGACGGTACCTGCAGAATAAGCACCGGCTAACTACGTGCCAGCAGCCGCGGTAATACGTAGGGTGCAAGCGTTAATCGGAATTACTGGGCGTAAAGCGTGCGCAGGCGGTTTAGCAAGAAAGATGTGAAATCCCAGGGCTCAACCTTGGAACTGCATTTTTAACTGCTAGGCTAGAGTACGTCAGAGGGGGGTGGAATTCCGTGTGTAGCAGTGAAATGCGTAGATATACGGAGGAACACCGATGGCGAAGGCAGCCCCCTGGGATGAT…	Bacteria	Proteobacteria	Gammaproteobacteria	Betaproteobacteriales	Burkholderiaceae	Orrella	NA	0	0	0	0	0	0	0	0	0	0	0	0	0	0	0	0	0	0	0	0	0	0	0	0	0	0	0	0	0	0	0	0	0	0	0	15	0	0	0
2931aaf5950d369eea516e52c6057501	GGCTGCAGTAGGGAATTTTCCACAATGGACGAAAGTCTGATGGAGCAACGCCGCGTGAACGATGAAGGTCTTCGGATTGTAAAGTTCTGTTGTCAGAGACGAACAAGTACCGTTCGAACAGGGCGGTACCTTGACGGTACCTGACGAGAAAGCCACGGCTAACTACGTGCCAGCAGCCGCGGTAATACGGAGGATGCGAGCGTTATCCGGATTTATTGGGTTTAAAGGGTGCGTAGGTGGTTTGTTAAGTCAGCGGTGAAAGTTTGTCGCTTAACGATAAAATTGCCGTTGAAACTGGTAAACTTGAGTATATTTGAAGTAGGCGGAATGCGTGGTGTAGCGGTGAAATGCATAGATATCACGCAGAACTCCGATTGCGAAGGCAGCTTACTAAACTAT…	Bacteria	Bacteroidetes	Bacteroidia	Bacteroidales	Tannerellaceae	Parabacteroides	NA	4	0	0	0	0	0	0	0	0	0	0	0	0	0	0	0	0	0	0	0	0	0	0	0	0	0	0	0	0	0	0	0	0	0	0	0	0	0	0
2936eef1e24cd0067ca53c2ec77ce11e	GGCTGCAGTAGGGAATCTTCCGCAATGGACGAAAGTCTGACGGAGCAACGCCGCGTGAGCGAAGAAGGTCTTCGGATCGTAAAGCTCTGTTGTTAGGGAAGAACAAGTGCCGGAGGAAATGCCGGTACCTTGACGGTACCTGACGAGAAAGCCACGGCTAACTACGTGCCAGCAGCCGCGGTAATACGTAGGTGGCAAGCGTTGTCCGGATTTATTGGGCGTAAAGCGCGCGCAGGCGGTCCTTTAAGTCTGATGTGAAATCTTGCGGCTCAACCGCAAGCGGTCATTGGAAACTGGGGGACTTGAGTGCAGAAGAGGAAAGCGGAATTCCACGTGTAGCGGTGAAATGCGTAGAGATGTGGAGGAACACCAGTGGCGAAGGCGGCTTTCTGGTCTGTA…	Bacteria	Firmicutes	Bacilli	Bacillales	Bacillaceae	Bacillus	NA	0	0	0	0	0	0	0	0	0	0	0	6	0	0	0	0	0	0	0	0	0	0	0	0	0	0	0	0	0	0	0	0	0	0	0	0	0	0	0
293a4f49b625d87df05f01b626adb01e	GGCAGCAGTGGGGAATATTGCGCAATGGGGGAAACCCTGACGCAGCAACGCCGCGTGGAGGATGACACTTTTCGGAGCGTAAACTCCTTTTCTTTGGGAAGAATTATGACGGTACCAAAGGAATAAGCACCGGCTAACTACGTGCCAGCTGCCGCGGTAATACGTAGGGGGCGAGCGTTGTCCGGAATAACTGGGCGTAAAGGGCGCGTAGGCGGCCTGGCAAGGCGGGATGTGAAAAAACAGGGCCCAACCCTGGGAGGCCATCCCGAACCGACAGGCTAGAGTGCTGGAGAGGCAGGCAGAATTCCTGGTGTAGCGGTGAAATGCGCAGATATCAGGAGGAATACCAGAGGCGAAGGCGGCCTGCCGGACAGACACTGACGCTAAGGCGCGAAAGCG…	Bacteria	Firmicutes	Clostridia	Clostridiales	Clostridiaceae	Lutispora	NA	0	0	0	0	0	0	0	0	0	0	0	0	0	0	0	0	0	0	0	0	0	0	0	0	0	0	0	0	0	0	0	0	0	0	2	0	0	0	0
2946bcf30c113eb6b4ce29c75ecd2e6e	GGCTGCAGTGGGGAATCTTCCGCAATGGACGAAAGTCTGACGGAGCAACGCCGCGTGAGTGATGAAGGATTTCGGTCTGTAAAGCTCTGTTGTTTATGACGAACGTGCAGTGTGTGAACAATGCATTGCAATGACGGTAGTAAACGAGGAAGCCACGGCTAACTACGTGCCAGCAGCCGCGGTAATACGTAGGTGGCGAGCGTTGTCCGGAATTATTGGGCGTAAAGAGCATGTAGGCGGCTTAATAAGTCGAGCGTGAAAATGCGGGGCTCAACCCCGTATGGCGCTGGAAACTGTTAGGCTTGAGTGCAGGAGAGGAAAGGGGAATTCCCAGTGTAGCGGTGAAATGCGTAGATATTGGGAGGAACACCAGTGGCGAAGGCGGCTTACTGGACGGTA…	Bacteria	Firmicutes	Negativicutes	Selenomonadales	Acidaminococcaceae	Phascolarctobacterium	Ruminococcus sp. N15.MGS-57	0	0	0	0	0	0	0	0	0	0	0	0	0	0	0	0	0	0	0	0	0	0	0	7	0	0	0	0	0	0	0	0	0	0	0	0	0	0	0
2956bb3c2a60c1d67a14b47979003b6d	GGCAGCAGTGGGGAATATTGCGCAATGGAGGCAACTCTGACGCAGCAATGCCGCGTGAGTGAAGAAGGGATTCGTCCTGTAAAGCTCTGTTACCGGGGAAGAGAGAGACGGTACCCGGTGAGCAAGCCCCAGCCAACTACGTGCCAGCAGCTGCGGTAACACGTAGGGGGCGAGCGTTATCCGGATTTATTGGGCGTAAAGGGCACGCAGGCGGCTATTCAGGTGTGGTGTCAAAGTCCGGGGCTCAACCCCGTGGTTGCACTGCAAACCGGGTAGCTGGAGTGAAGTAGAGGCAGACAGAATTTCTGGTGTAGCGGTGAAATGCGCAGAGATCAGGAGGAATACCGGAGGCGAAGGCGGTCTGCTGGGCTTTTACTGACGCTGAGGTGCGAAAGCGTG…	Bacteria	Firmicutes	Clostridia	Clostridiales	Eubacteriaceae	Eubacterium	NA	0	0	0	0	0	0	0	0	0	0	0	0	0	0	0	0	0	0	0	0	0	0	0	0	0	0	0	0	0	100	131	45	44	20	66	54	90	51	94
2958d27f12b0a25bd1a28c9e3ca85c09	GGCTGCAGTGAGGAATATTGGTCAATGGACGAGAGTCTGAACCAGCCAAGTCGCGTGATGGATGACTGCCTTATGGGTTGTAAACATCTTTTATACGGGAATAAAAGTGGGGACGTGTCCCCTATTGCATGTACCGTATGAATAAGCATCGGCTAACTTCGTGCCAGCAGCCGCGGTAATACGAAGGATGCGAGCGTTATCCGGATTTATTGGGTTTAAAGGGTGCGCCGGCGGGGAATTAAGTCAGTGGTGAAATCTGGATGCTCAACATTCAACTTGCCATTGAAACTGGTTTTCTTGAGTGTAGTTGAAGTAGGCGGAATTCGTTGTGTAGCGGTGAAATGCATAGATATAACGAGGAACTCCGATAGCGTAGGCAGCTTACTAAACTACAACTGA…	Bacteria	Bacteroidetes	Bacteroidia	Bacteroidales	Dysgonomonadaceae	Dysgonomonas	NA	0	0	0	0	0	0	0	0	0	0	0	0	0	0	0	0	0	0	0	0	0	0	0	0	0	0	0	0	0	0	0	0	0	0	11	0	0	0	0
2961a185e7a9d7e316b0a8ab4098c6b0	GGCAGCAGTAGGGAATCTTCCACAATGGGCGCAAGCCTGATGGAGCAACACCGCGTGAGTGAAGAAGGGTTTCGGCTCGTAAAGCTCTGTTGTTAGAGAAGAACGTGCGTGAGAGCAACTGTTCACGCAGTGACGGTATCTAACCAGAAAGTCACGGCTAACTACGTGCCAGCAGCCGCGGTAATACGTAGGTGGCAAGCGTTATCCGGATTTATTGGGCGTAAAGCGAGCGCAGGCGGTTTGATAAGTCTGATGTGAAAGCCTTTGGCTTAACCAAAGAAGTGCATCGGAAACTGTCAGACTTGAGTGCAGAAGAGGACAGTGGAACTCCATGTGTAGCGGTGGAATGCGTAGATATATGGAAGAACACCAGTGGCGAAGGCGGCTGTCTGGTCTGCA…	Bacteria	Firmicutes	Bacilli	Lactobacillales	Lactobacillaceae	Lactobacillus	NA	19	34	18	64	31	22	13	19	0	36	0	0	0	0	0	0	0	0	0	7	0	0	0	0	0	0	0	0	0	0	0	0	0	0	0	0	0	0	0
29652f254bee03b39953703c1968f91c	GGCTGCAGTGGGGAATATTGCACAATGGAGGAAACTCTGATGCAGCGACGCCGCGTGAACGACGAAGGCCTTCGGGTCGTAAAGTTCTGTCCTTGGGGACGATAATGACGGTACCCATGGAGGAAGCCCCGGCTAACTACGTGCCAGCAGCCGCGGTAATACGTAGGGGGCGAGCGTTGTCCGGAATTATTGGGCGTAAAGGGTTCGCAGGCGGTTCTTTAAGTCAGATGTTAAATGCATAGGCTCAACCTATGAGTGCATTTGAAACTGGAGAACTTGAGTTAAGGAGAGGAAAGTGGAATTCCTAGTGTAGCGGTGAAATGCGTAGATATTAGGAGGAATACCAGTGGCGAAGGCGACTTTCTGGACTTTTTCTGACGCTGAGGAACGAAAGCATGG…	Bacteria	Firmicutes	Clostridia	Clostridiales	Family XI	Tissierella	NA	0	0	0	0	0	0	0	0	0	0	0	0	0	0	0	0	0	0	0	0	0	4	0	0	0	0	0	0	0	0	0	0	0	0	0	0	0	0	0
296d53eb3e359b87e56a40b3de3cced9	GGCAGCAGTAAGGAATATTGGTCAATGGAGGGAACTCTGAACCAGCCATGCCGCGTGCAGGATGACTGCCCTATGGGTTGTAAACTGCTTTTGTCCAGGAATAACCACCACTACGTGTAGTGGCTTGAATGTACTGGAAGAATAAGGATCGGCTAACTCCGTGCCAGCAGCCGCGGTAATACGGAGGATCCGAGCGTTATCCGGATTTATTGGGTTTAAAGGGTGCGTAGGCGGCTCATTAAGTCAGGGGTGAAAGACGGCAGCTCAACTGTCGCAGTGCCTTTGATACTGATGAGCTTGAATGTGGTTGAAGATGGCGGAATGAGACAAGTAGCGGTGAAATGCATAGATATGTCTCAGAACTCCGATTGCGAAGGCAGCTGTCTAAGTCATTATTGA…	Bacteria	Bacteroidetes	Bacteroidia	Sphingobacteriales	Sphingobacteriaceae	Sphingobacterium	unidentified	0	0	0	0	0	0	0	0	0	0	0	4	0	0	0	0	0	0	0	0	0	0	0	0	0	0	0	0	0	0	0	0	0	0	0	0	0	0	0
299c61eadd3ff97a03a4476f14d9942c	GGCAGCAGTGAGGAATATTGGTCAATGGAGGCAACTCTGAACCAGCCACGTCGCGTGAAGGAAGACGGCCCTACGGGTTGTAAACTTCTTTTGTAAGGGAATAAAGTGTAGTACGTGTACTATTTTGCATGTACCTTACGAATAAGGATCGGCTAACTCCGTGCCAGCAGCCGCGGTAATACGGAGGATCCGAGCGTTATCCGGATTTATTGGGTTTAAAGGGTGCGCAGGCGGGGGATTAAGTCGGTGGTGAAATCTTGCAGCTCAACTGTAAGCGTGCCATTGATACTGGTTCCCTTGAGTGTGGATGAAGTAGGCGGAATTTGTGGTGTAGCGGTGAAATGCATAGATATCACGAGGAACTCCGATTGCGTAGGCAGCTTACTAAACCATAACTGA…	Bacteria	Bacteroidetes	Bacteroidia	Bacteroidales	Dysgonomonadaceae	Fermentimonas	uncultured Bacteroidetes bacterium	0	0	0	0	0	0	0	0	0	0	0	0	0	0	0	0	0	0	0	0	22	0	16	14	0	0	0	0	0	0	0	0	0	0	0	0	0	0	0
29add5409c2a600fbcd24c04a4af4358	GGCAGCAGTGAGGAATATTGGTCAATGGACGAGAGTCTGAACCAGCCACGTCGCGTGAAGGATGACTGCCCTATGGGTTGTAAACTTCTTTTATATGGGAATAAAAAGAGGCATGTATGCCTTATTGCATGTACCATATGAATAAGCATCGGCTAACTCCGTGCCAGCAGCCGCGGTAATACGGAGGATGCGAGCGTTATCCGGATTTATTGGGTTTAAAGGGTGCGCAGGCGGGATTTTAAGTCAGCGGTGAAATTCAGGGGCTCAACCTCTGGCCTGCCGTTGAAACTGATTTTCTTGAGTGCGGACGAGGTAAGCGGAATTCGTCATGTAGCGGTGAAATGCATAGATATGACGAGGAACTCCAATTGCGAAGGCAGCTTACCAGGCCGCTACTGA…	Bacteria	Bacteroidetes	Bacteroidia	Bacteroidales	Dysgonomonadaceae	Dysgonomonas	NA	172	1889	3049	2336	1710	345	726	1807	565	369	3	52	0	0	0	0	0	0	0	52	3449	3707	2477	2174	0	0	0	0	1818	0	42	0	0	0	0	0	0	0	0
29c2b1a6976e4b153d7891bbf14c6ca5	GGCAGCAGTCGAGAATAATTCACAATGGGGGCAACCCTGATGGTGCAACGCCGCGTGGAGGATGAAGGTCCTAGGACTGTAAACTCCTGTCATCTGGGAGTAAGACCTGGCCGTTAATAGCGGACAGGGTTGATAGTACCAGAAGAGGAAGGGACGGCTAACTTCGTGCCAGCAGCCGCGGTAATACGAAGGTCCCGAGCGTTGTTCGGAATCACTGGGCGTAAAGGGAGCGTAGGCTGTGTGGTAAGTCAGATGTGAAATCCAGGGGCTCAACCCCTGAACTGCATCCGATACTGCCATGCTAGAGCATTGGAGAGGTAACTGGAATTCTTGGTGTAGCAGTGAAATGCGTGGATATCAAGAGGAACACTCGTGGCGAAAGCGAGTTACTGGACAATT…	Bacteria	Verrucomicrobia	Verrucomicrobiae	Verrucomicrobiales	Rubritaleaceae	Luteolibacter	NA	0	0	0	0	0	0	0	0	0	0	0	0	0	0	0	0	0	0	0	0	0	0	0	0	0	0	0	0	0	0	0	0	0	0	8	0	0	0	6
29d16629be426f0ef04a7b8e446f1ed3	GGCTGCAGTGGGGAATATTGCGCAATGGGGGAAACCCTGACGCAGCAACGCCGCGTGGAGGATGACACTTTTCGGAGCGTAAACTCCTTTTCTTTGGGAAGAATTATGACGGTACCAAAGGAATAAGCACCGGCTAACTCCGTGCCAGCAGCCGCGGTAATACGGGGGGTGCAAGCGTTACTCGGAATCACTGGGCGTAAAGGGTGCGTAGGCGGTCATGCAAGACAGAGGTGAAATCCCCGGGCTCAACCTGGGAACTGCCTTTGTGACTGCATGGCTGGAGTGCGGCAGAGGGGGATGGAATTCCGCGTGTAGCAGTGAAATGCGTAGATATGCGGAGGAACACCGATGGCGAAGGCAGCTTACTAAACTATAACTGACACTGAAGCACGAAAGCGT…	Bacteria	Proteobacteria	Gammaproteobacteria	Betaproteobacteriales	Burkholderiaceae	Advenella	NA	0	0	0	0	0	0	2	0	0	0	0	0	0	0	0	0	0	0	0	0	0	0	0	0	0	0	0	0	0	0	0	0	0	0	0	0	0	0	0
2a015f1d43deab9af0b1cbf503517d8e	GGCAGCAGTGGGGAATATTGGACAATGGGGGGAACCCTGATCCAGCCATGCCGCGTGTGTGAAGAAGGCCTTCGGGTTGTAAAGCACTTTCAGCGGGGAGGAAGGCCTCAAGGTTAATACCCTTGAGGATTGACGTTACCCGCACAAGAAGCACCGGCAAACTCCGTGCCAGCAGCCGCGGTAATACGGAGGGTGCAAGCGTTAATCGGAATTACTGGGCGTAAAGCGCACGCAGGCGGTTGATTAAGTTAGATGTGAAATCCCCGGGCTTAACCTGGGAATGGCATCTAAGACTGGTCAGCTAGAGTCTTGTAGAGGGGGGTAGAATTCCATGTGTAGCGGTGAAATGCGTAGAGATGTGGAGGAATACCGGTGGCGAAGGCGGCCCCCTGGACAAAG…	Bacteria	Proteobacteria	Gammaproteobacteria	Enterobacteriales	Enterobacteriaceae	Providencia	NA	0	0	0	0	0	0	0	0	0	0	0	0	0	0	0	0	0	0	0	0	0	0	0	0	0	0	0	0	0	0	0	0	0	0	0	0	0	0	2
2a1e89ac7efd7f0281050c45bf929ba4	GGCAGCAGTGGGGAATATTGCACAATGGGCGCAAGCCTGATGCAGCAACGCCGCGTGAGGGATGACGGCCTTCGGGTTGTAAACCTCTTTTAGTGGGGAAGAAGCCGTGAGGTGACGGTACCTGCAGAAAAAGCACCGGCTAACTACGTGCCAGCAGCCGCGGTAATACGTAGGGTGCAAGCGTTGTCCGGAATTATTGGGCGTAAAGAGCTCGTAGGCGGCTTGTCGCGTCTGCCGTGAAAACCCAGGGCTCAACTCTGGGCGTGCGGTGGGTACGGGCAGGCTAGAGTGCGGTAGGGGAGATTGGAATTCCTGGTGTAGCGGTGGAATGCGCAGATATCAGGAGGAACACCGATGGCGAAGGCAGATCTCTGGGCCGTAACTGACGCTGAGGAGCGA…	Bacteria	Actinobacteria	Actinobacteria	Micrococcales	Microbacteriaceae	Leucobacter	Leucobacter margaritiformis	0	0	0	7	0	0	0	0	0	0	0	0	0	0	0	0	0	0	0	0	0	0	0	0	0	0	0	0	0	0	0	0	0	0	0	0	0	0	0
2a22dd01497f7754f89d439a45a7cd7b	GGCAGCAGTGGGGAATATTGCACAATGGGCGGAAGCCTGATGCAGCGACGCCGCGTGAGGGATGACGGCCTTCGGGTTGTAAACCTCTTTCAGCAGGGACGAAGCGCAAGTGACGGTACCTGCAGAAGAAGCACCGGCTAACTACGTGCCAGCAGCCGCGGTAATACGTAGGGTGCGAGCGTTGTCCGGAATTACTGGGCGTAAAGAGTTCGTAGGCGGTTTGTCACGTCGTGTGTGAAATCCCACAGCTTAACTGTGGGCTTGCAGGCGATACGGGCGGACTTGAGTACTGCAGGGGAGACTGGAATTCCTGGTGTAGCGGTGAAATGCGCAGATATCAGGAGGAACACCGGTGGCGAAGGCGGGTCTCTGGGCAGTAACTGACGCTGAGGAACGAAA…	Bacteria	Actinobacteria	Actinobacteria	Corynebacteriales	NA	Tomitella	NA	0	0	0	0	0	0	0	0	0	0	0	0	0	0	0	0	0	0	0	0	0	0	0	0	0	0	0	0	0	0	0	0	8	0	0	0	0	0	0
2a3d56a6d499a33cae7be377076eb206	GGCAGCAGTAAGGAATATTGGTCAATGGAGGGAACTCTGAACCAGCCATGCCGCGTGCAGGATGACTGCCCTATGGGTTGTAAACTGCTTTTATACGGGAATAACCGTGGGTACGTGTACCCATCTGAATGTACCGTAAGAATAAGGATCGGCTAACTCCGTGCCAGCAGCCGCGGTAATACGGAGGATCCAAGCGTTATCCGGATTTATTGGGTTTAAAGGGTGCGTAGGCGGCTAATTAAGTCAGGGGTGAAATACGGCAGCTCAACTGTCGCAGTGCCTTTGATACTGGTTAGCTTGAATATGGACGAAGATGGCGGAATGAGACAAGTAGCGGTGAAATGCATAGATATGTCTCAGAACTCCGATTGCGAAGGCAGCTGTCTAGGTCATTATTGA…	Bacteria	Bacteroidetes	Bacteroidia	Sphingobacteriales	Sphingobacteriaceae	Sphingobacterium	NA	0	0	0	0	0	0	0	0	0	0	0	0	0	0	0	0	0	0	0	0	0	0	0	0	0	0	0	0	0	36	0	0	0	0	33	9	0	0	33
2a794eedf7b819e79dea1632ec980064	GGCAGCAGTGGGGAATCTTAGACAATGGGCGCAAGCCTGATCTAGCCATGCCGCGTGAGCGATGAAGGCCTTAGGGTTGTAAAGCTCTTTCAGCTGGGAAGATAATGACGGTACCAGCAGAAGAAGCCCCGGCTAACTCCGTGCCAGCAGCCGCGGTAATACGGAGGGGGCTAGCGTTGTTCGGAATTACTGGGCGTAAAGCGCACGTAGGCGGATCAGAAAGTAGGGGGTGAAATCCCGGGGCTCAACCCCGGAACTGCCCTCTAAACTCCTGGTCTTGAGTTCGAGAGAGGTGAGTGGAATTCCGAGTGTAGAGGTGAAATTCGTAGATATTCGGAGGAACACCAGTGGCGAAGGCGGCTCACTGGCTCGATACTGACGCTGAGGTGCGAAAGCGTG…	Bacteria	Proteobacteria	Alphaproteobacteria	Rhodobacterales	Rhodobacteraceae	Paracoccus	NA	0	0	0	0	0	0	0	0	0	0	0	5	0	0	0	0	0	0	0	0	0	0	0	0	0	0	0	0	0	0	0	0	0	0	0	0	0	0	0
2a8402e7482e7ba1ddde9c2197c30aab	GGCTGCAGTGAGGAATATTGGTCAATGGACGAGAGTCTGAACCAGCCAAGTCGCGTGAAGGAAGACTGCCTTATGGGTTGTAAACTTCTTTTATATAGGAATAAAGTGCCTTACGTGTAGGGTTTTGCAAGTACTATATGAATAAGCATCGGCTAACTCCGTGCCAGCAGCCGCGGTAATACGGAGGATGCGAGCGTTACTCGGAATCACTGGGCGTAAAGGGTGCGTAGGTGGATTGTCAAGTCTTTTGTGAAATCTAATGGCTTAACCATTAAACTGCTTGGGAAACTGACAATCTAGAGTGAGGGAGAGGTAGATGGAATTCTTGGTGTAGGGGTAAAATCCGTAGAGATCAAGAAGAATACCCATTGCGAAAGCGATCTACTAGAACTCAACTGA…	Bacteria	Epsilonbacteraeota	Campylobacteria	Campylobacterales	Campylobacteraceae	Campylobacter	uncultured Campylobacteraceae bacterium	0	0	0	0	0	0	0	0	0	0	0	0	0	0	0	0	0	0	0	0	0	0	0	0	0	0	0	0	0	0	0	0	0	0	0	0	0	12	0
2a901754c7854ae96380bee3c86527bb	GGCAGCAGTGGGGGATATTGCACAATGGGCGAAAGCCTGATGCAGCAATGCCGCGTGAGGGAAGACGGTCTTCGGATTGTAAACCTCTGTCCTTGGTGAAGATAATGACGGTAGCCAAGGAGGAAGCTCCGGCTAACTACGTGCCAGCAGCCGCGGTAATACGTAGGGAGCAAGCGTTGTCCGGATTTACTGGGTGTAAAGGGTGCGTAGGCGGCTTTTTAAGTCGGGCGTGAAAGCTGTGGGCTTAACCCACAAATTGCGTTCGAAACTGGAAGGCTTGAGTGAAGTAGAGGTAGGCGGAATTCCCGGTGTAGCGGTGAAATGCGTAGAGATCGGGAGGAACACCAGTGGCGAAGGCGGCCTACTGGGCTTTAACTGACGCTGAGGCACGAAAGCATG…	Bacteria	Firmicutes	Clostridia	Clostridiales	Ruminococcaceae	Ruminiclostridium	Clostridium merdae	170	0	0	0	0	0	0	0	0	0	0	0	0	0	0	0	0	0	0	0	0	0	0	0	0	0	0	0	0	0	0	0	0	0	0	0	0	0	0
2aa9de6f00e819282bfe9109b7cfa181	GGCTGCAGTAGGGAATTTTCGGCAATGGGGGGAACCCTGACCGAGCAACGCCGCGTGAATGAAGAAGCACCTAGGTGCGTAAAATTCTTTTATTAGGGAAGAATGATTGTTAGAGGAAATGCTAATAATGTGACGGTACCTAATGAATAAGCCCCGGCTAACTATGTGCCAGCAGCCGCGGTAATACATAGGGGGCAAGCGTTATCCGGAATTATTGGGCGTAAAGGGTGAGTAGGCGGCTACTTAAGTTTGAGGTATAAACACAGTGCTCAACGCTGTGAGGCTTCAAAAACTGGGTAGCTAGAGTTAGATAGAGGCAAGTGGAATTCCATGTGTAGCGGTAAAATGCGTAAATATATGGAGGAACACCAGTGGCGAAGGCGGCTTGCTGGGTCTATA…	Bacteria	Tenericutes	Mollicutes	Acholeplasmatales	Acholeplasmataceae	Acholeplasma	Acholeplasma axanthum ATCC 25176	0	0	0	0	0	0	0	0	0	0	0	0	0	0	0	0	0	0	0	0	0	0	28	0	0	0	0	0	0	0	0	0	0	0	0	0	0	0	0
2b14b65bff533a761e639ad23811f702	GGCAGCAGTAAGGAATATTGGTCAATGGGGGCAACCCTGAACCAGCCATGCCGCGTGCAGGAGGACGGCCCTACGGGTTGTAAACTGCTTTTATACGGGAATAACCCCCGGTACGTGTACCGGGCTGAATGTACCGTAAGAATAAGGATCGGCTAACTCCGTGCCAGCAGCCGCGGTAATACGGAGGATCCGAGCGTTATCCGGATTTATTGGGTTTAAAGGGTGCGTAGGCGGCGTGCTAAGTCAGGGGTGAAAGACGGTGGCTCAACCATCGCAGTGCCTTTGATACTGGCATGCTTGAATGTACATGAGGTAGGCGGAATGTGGCAAGTAGCGGTGAAATGCATAGATATGCCACAGAACACCGATTGCGAAGGCAGCTTACCAAGGTATTATTGA…	Bacteria	Bacteroidetes	Bacteroidia	Sphingobacteriales	Sphingobacteriaceae	Olivibacter	NA	0	0	0	0	0	0	0	0	0	0	0	0	0	0	0	0	0	0	0	0	0	0	0	0	0	0	0	0	0	0	7	0	0	0	0	0	12	0	0
2b40d4147dba56df515cf356e2e23a35	GGCAGCAGTAAGGAATATTGGTCAATGAGGGGAACCTTGAACCAGCCATGCCGCGTGCAGGACGACTGCCCTATGGGTTGTAAACTGCTTTTATACGGGAATAACCGTCGCTACGTGTAGCGATCTGAATGTACCGTAAGAATAAGGATCGGCTAACTCCGTGCCAGCAGCCGCGGTAATACGGAGGATCCGAGCGTTATCCGGATTTATTGGGTTTAAAGGGTGCGTAGGTGGATTGTCAAGTCTTTTGTGAAATCTAATGGCTTAACCATTAAACTGCTTGGGAAACTGACAATCTAGAGTGAGGGAGAGGTAGATGGAATTCTTGGTGTAGGGGTAAAATCCGTAGAGATCAAGAAGAATACCCATTGCGAAAGCGATCTACTAGAACTCAACTGA…	Bacteria	Epsilonbacteraeota	Campylobacteria	Campylobacterales	Campylobacteraceae	Campylobacter	uncultured Campylobacteraceae bacterium	0	0	0	0	0	0	0	0	0	0	0	0	0	0	0	0	0	0	0	0	0	0	0	0	0	0	0	0	0	0	0	0	2	0	0	0	0	0	0
2b5cff551d67a941a0651979302e216f	GGCAGCAGTGGGGAATATTGCGCAATGGGGGAGACCCTGACGCAGCAATGCCGCGTGAGCGAAGAAGGGACTCGTTCCGTAAAGCTCTGTAGCCGGGGAAGAGAGAAGACGGTACCCGGCCACGAGCCCCAGCCAACTACGTGCCAGCAGCTGCGGTAACACGTGGGGGGCGAGCGTTGTCCGGAATCATTGGGCGTAAAGGGCGCGCAGGCGGCTGGCGAGGCCGCCGGTGAAACCGCCGGGCCCAACCCGGCGGCTGCCGGCGGAACCGGCCGGCTCGAGTGCCAGAGAGGCAGGCAGAATTCCTGGTGTAGCGGTGAAATGCGCAGAGATCAGGAGGAATACCGGAGGCGAAGGCGGCCTGCTGGCTGGCGACTGACGCTCAGGCGCGAAAGCGTG…	Bacteria	Actinobacteria	Actinobacteria	NA	NA	Thermobispora	NA	0	0	0	0	0	0	0	0	0	0	0	0	0	0	0	0	0	0	0	0	0	0	0	0	0	0	0	0	0	29	27	0	0	0	0	0	24	15	24
2b66ef3420753433c4d70511b879f4df	GGCTGCAGTGAGGAATATTGGTCAATGGAGGCAACTCTGAACCAGCCATGCCGCGTGCAGGAAGACGGTTCTATGGATTGTAAACTGCTTTTGTACAGGAAGAAATTATCCCTCGTGAGGGAGCTTGACAGTACTGTAAGAATAAGGATCGGCTAACTCCGTGCCAGCAGCCGCGGTAATACGGAGGATCCAAGCGTTATCCGGAATCATTGGGTTTAAAGGGTCCGTAGGCGGATTAGTAAGTCAGGGGTGAAAGTTTGCGGCTTAACCGTAAAATTGCCTTTGATACTGCTAGTCTTGAATAATTATGAAGTAGCTAGAATATGTAGTGTAGCGGTGAAATGCTTAGATATTACATGGAATACCGATTGCGAAGGCAGGTTACTAATAATTTATTGA…	Bacteria	Bacteroidetes	Bacteroidia	Flavobacteriales	Flavobacteriaceae	Flavobacterium	Flavobacterium sp. ABG	0	0	0	0	0	0	0	4	0	0	0	0	0	0	0	0	0	0	0	0	5	3	0	0	0	0	0	0	0	0	0	0	0	0	0	0	0	0	0
2b712d4cefaa4d536042fd5b61cfc7af	GGCAGCAGTAAGGAATATTGGTCAATGGACGCAAGTCTGAACCAGCCATGCCGCGTGCAGGAAGACTGCCCTATGGGTTGTAAACTGCTTTTATACGGGAACAAACCCCTTTACGTGTAGAGGGCTGAGTGTACTGTAAGAATAAGGATCGGCTAACTCCGTGCCAGCAGCCGCGGTAATACGGAGGATCCAAGCGTTATCCGGATTTATTGGGTTTAAAGGGTGCGTAGGCGGCATGCTAAGTCAGGGGTGAAATTCGGCAGCTTAACTGTCGGCGTGCCTTTGATACTGGCGTGCTTGAATGTACATGAGGTAGGCGGAATGAGACAAGTAGCGGTGAAATGCATAGATATGTCTCAGAACTCCGATTGCGAAGGCAGCTTACTAAAGTATGATTGA…	Bacteria	Bacteroidetes	Bacteroidia	Sphingobacteriales	Sphingobacteriaceae	Sphingobacterium	NA	0	0	0	0	0	0	0	0	0	0	0	0	0	0	0	0	0	0	0	0	0	0	0	0	0	0	0	0	0	0	0	0	0	0	0	0	0	0	7
2bb2aede6023a3c129cacc98dec498d8	GGCAGCAGTAGGGAATCTTCCACAATGGGCGCAAGCCTGATGGAGCAACACCGCGTGAGTGAAGAAGGGTTTCGGCTCGTAAAGCTCTGTTGTTAAAGAAGAACACGTATGAGAGTAACTGTTCATACGTTGACGGTATTTAACCAGAAAGTCACGGCTAACTACGTGCCAGCAGCCGCGGTAATACGTAGGTGGCAAGCGTTATCCGGATTTATTGGGCGTAAAGCGAGCGCAGGCGGTTTCTTAAGTCTGATGTGAAAGCCCCCGGCTCAACCGGGGAGGGTCATTGGAAACTGGGAGACTTGAGTGCAGAAGAGGAGAGTGGAATTCCATGTGTAGCGGTGAAATGCGTAGATATATGGAGGAACACCAGTGGCGAAGGCGACTCTCTGGTCTGTA…	Bacteria	Firmicutes	Bacilli	Lactobacillales	Enterococcaceae	Enterococcus	NA	0	2	0	0	0	0	0	0	0	0	0	0	0	0	0	0	0	0	0	0	0	0	0	0	0	0	0	0	0	0	0	0	0	0	0	0	0	0	0
2bb41db552c7017992599b651eb65498	GGCAGCAGTGAGGAATATTGGTCAATGGAGGCAACTCTGAACCAGCCAAGTCGCGTGAAGGATGACTGCCCTACGGGTTGTAAACTTCTTTTTTAAGGGAATAAAGTGAGCCACGTGTGGCTTTTTGCATGTACCTTACGAATAAGGATCGGCTAACTCCGTGCCAGCAGCCGCGGTAATACGGAGGATCCGAGCGTTATCCGGATTTATTGGGTTTAAAGGGTGCGCAGGCGGAATATTAAGTCGGCGGTGAAAGTTTGCAGCTTAACTGTAAAATTGCCGTTGATACTGGTATTCTTGAGTGTATATGAAGTAGGCGGAATTTGTAGTGTAGCGGTGAAATGCATAGATATTACAAGGAACTCCGATTGCGAAGGCAGCTTACTAAATTACAACTGA…	Bacteria	Bacteroidetes	Bacteroidia	Bacteroidales	Dysgonomonadaceae	Proteiniphilum	Petrimonas sp. B-17	0	0	0	0	0	0	0	0	0	0	0	0	0	0	0	0	0	0	0	0	0	0	0	6	0	0	0	0	0	67	16	0	22	9	138	34	0	10	0
2bd039a3a00ccf48eec118d999bcb3a8	GGCAGCAGTAGGGAATCTTCCACAATGGGCGCAAGCCTGATGGAGCAACACCGCGTGAGTGAAGAAGGGTTTCGGCTCGTAAAGCTCTGTTGTTGGAGAAGAACGTGCGTGAGAGTAACTGTTCACGCAGTGACGGTATCCAACCAGAAAGTCACGGCTAACTACGTGCCAGCAGCCGCGGTAATACGTAGGTGGCAAGCGTTATCCGGATTTATTGGGCGTAAAGCGAGCGCAGGCGGTTGCTTAGGTCTGATGTGAAAGCCTTCGGCTTAACCGAAGAAGTGCATCGGAAACCGGGCGACTTGAGTGCAGAAGAGGACAGTGGAACTCCATGTGTAGCGGTGGAATGCGTAGATATATGGAAGAACACCAGTGGCGAAGGCGGCTGTCTGGTCTGCA…	Bacteria	Firmicutes	Bacilli	Lactobacillales	Lactobacillaceae	Lactobacillus	NA	0	0	0	0	0	0	0	0	0	0	0	0	0	0	0	0	0	0	0	0	0	0	0	0	0	0	0	0	0	5	0	0	0	0	0	0	0	0	0
2bd85d69837a953721503b120d6954bb	GGCAGCAGTGAGGAATATTGGTCAATGGAGGCAACTCTGAACCAGCCACGTCGCGTGAAGGAAGACGGCCCTACGGGTTGTAAACTTCTTTTGTAAGGGAATAAAGTGTAGTACGTGTACTATTTTGCATGTACCTTACGAATAAGGATCGGCTAACTCCGTGCCAGCAGCCGCGGTAATACGGAGGATCCGAGCGTTATCCGGATTTATTGGGTTTAAAGGGTGCGCAGGCGGGGGATTAAGTCGGTGGTGAAATCTTGCAGCTCAACTGTAAGCGTGCCATTGATACTGGTTTCCTTGAGTGTGGATGAAGTAGGCGGAATTTGTGGTGTAGCGGTGAAATGCATAGATATCACGAGGAACTCCGATTGCGTAGGCAGCTTACTAAACCATAACTGA…	Bacteria	Bacteroidetes	Bacteroidia	Bacteroidales	Dysgonomonadaceae	Fermentimonas	uncultured Bacteroidetes bacterium	0	0	0	0	0	0	0	0	0	0	0	0	0	0	0	0	0	0	0	0	0	0	22	0	0	0	0	0	0	0	0	0	0	0	0	0	0	0	0
2bf34947d6e0d38a6d91e6ee66b84da8	GGCAGCAGTAGGGAATCTTCGGCAATGGACGAAAGTCTGACCGAGCAACGCCGCGTGAGTGAGGAAGGCCCTCGGGTCGTAAAGCTCTGTTGCCAGGGAAGAGAAGAGTGCGGAGGGAATGCCGCGCTCGAGACGGTACCTGAGAAGAAAGCCCCGGCTAACTACGTGCCAGCAGCCGCGGTAATACGTAGGGGGCAAGCGTTGTCCGGAATTATTGGGCGTAAAGCGCGCGCAGGCGGTTCGTTCAGTCTCGTGTTTAAGCCCCGGGCTCAACCCGGGTACGCAGGGGAAACTGGCGGGCTGGAGTGCAGGAGAGGAAAGTGGAATTCCACGTGTAGCGGTGAAATGCGTAGAGATGTGGAGGAACACCAGTGGCGAAGGCGACTTTCTGGCCTGTAA…	Bacteria	Firmicutes	Bacilli	Bacillales	Paenibacillaceae	Paenibacillus	NA	0	0	0	0	0	0	0	0	0	0	0	0	0	0	0	0	0	0	0	0	0	0	0	0	0	0	0	0	0	0	2	0	0	0	0	0	0	0	0
2bf7088d292b8b62e2e4b175ad4cbda6	GGCTGCAGTGGGGAATATTGGACAATGGGCGCAAGCCTGATCCAGCCATGCCGCGTGTGTGAAGAAGGCCTTCGGGTTGTAAAGCACTTTCAGTGGTGAGGAAGGGATGCATGTTAATAGTATGCATCATTGACGTTAGCCACAGAAGAAGCACCGGCTAACTCCGTGCCAGCAGCCGCGGTAATACGGAGGGTGCGAGCGTTAATCGGAATTACTGGGCGTAAAGCGCACGTAGGCGGTTTGTTAAGCTAGATGTGAAAGCCCAGGGCTCAACCTTGGAATTGCATTTAGAACTAGCAGGCTAGAGTTTTGAAGAGGGTGGTAGAATTTCCAGTGTAGCGGTGAAATGCGTAGATATTGGAAGGAATATCAGTGGCGAAGGCGGCCACCTGGTCAAAA…	Bacteria	Proteobacteria	Gammaproteobacteria	Alteromonadales	Idiomarinaceae	Aliidiomarina	NA	0	0	0	0	0	0	0	0	0	0	0	0	0	0	0	0	0	0	0	0	0	0	0	0	0	0	0	0	0	13	0	0	0	0	24	0	0	0	0
2c1249af3b0f015946934536bfeb4cd8	GGCAGCAGTCGGGAATATTGCACAATGGAGGAAACTCTGATGCAGTGACGCCGCGTGCAGGAAGAAGGTTTTCGGATTGTAAACTGCTTTAGACAGGGAAGAAACAAGACAGTACCTGTAGAATAAGCTCCGGCTAACTACGTGCCAGCAGCCGCGGTAATACGTAGGGAGCAAGCGTTATCCGGATTTATTGGGTGTAAAGGGTGCGTAGACGGGCTGATAAGTTAGTTGTGAAATCCCTCGGCTTAACCGAGGAACTGCAACTAAAACTGTTAGTCTTGAGTACTGGAGAGGAAAGTGGAATTCCTAGTGTAGCGGTGAAATGCGTAGATATTAGGAGGAACACCAGTGGCGAAGGCGACTTTCTGGACAGTAACTGACGTTGAGGCACGAAAGTGT…	Bacteria	Firmicutes	Clostridia	Clostridiales	Ruminococcaceae	Ruminococcaceae UCG-014	NA	0	0	0	0	0	0	0	0	0	0	0	39	0	0	0	0	0	0	0	0	0	0	0	0	0	0	0	0	0	0	0	0	0	0	0	0	0	0	0
2c12c9c5636ae3046094ff0bf5dca33d	GGCTGCAGTGAGGAATATTGGTCAATGGACGGAAGTCTGAACCAGCCATGCCGCGTGCAGGATGACGGCTCTATGAGTTGTAAACTGCTTTTGTGCAAGAATAATGATTCTTACGAGTAAGGATTTGAATGTATTGTACGAATAAGGATCGGCTAACTCCGTGCCAGCAGCCGCGGTAATACGGAGGATCCGAGCGTTATCCGGATTTATTGGGTTTAAAGGGTGCGTAGGCGGCCCGGTAAGTTAGAGGTGAAAGGTCAGGGCTCAACCCTGGGACTGCCTCTGATACTGTCGGGCTGGAGAACAGATGCAGCAGGCGGAATGAGTAGTGTAGCGGTGAAATGCTTAGATATTACTCAGAACACCGATTGCGAAGGCAGCTTGCTAATCTGTGACTGA…	Bacteria	Bacteroidetes	Bacteroidia	Bacteroidales	Rikenellaceae	Rikenella	NA	0	0	0	0	0	0	0	0	0	0	0	0	0	0	0	0	0	0	0	0	0	0	0	0	0	0	0	0	0	0	0	0	0	0	0	0	0	7	0
2c1b82dc45bed2238be8f07720487218	GGCAGCAGTAAGGAATATTGGTCAATGGGCGCAAGCCTGAACCAGCCATGCCGCGTGCAGGAAGACGGCCCTATGGGTTGTAAACTGCTTTTGTCAGGGAACAAACCCCCGCTCGTGAGCGGGGCTGAGTGTACCTGAAGAATAAGGATCGGCTAACTCCGTGCCAGCAGCCGCGGTAATACGGAGGATCCAAGCGTTATCCGGATTTATTGGGTTTAAAGGGTGCGTAGGCGGGATAATAAGTCAGCGGTGAAAGTTTGAGGCTCAACCTTAAAATTGCCGTTGAAACTGTTTTTCTTGAGTATATTTGAAGTAGGCGGAATTCGTGGTGTAGCGGTGAAATGCATAGATATCACGAAGAACTCCAATTGCGAAGGCAGCTTACTAAACTATAACTGA…	Bacteria	Bacteroidetes	Bacteroidia	Bacteroidales	Dysgonomonadaceae	Dysgonomonas	NA	0	0	0	0	0	0	0	0	0	0	0	0	0	0	0	0	0	0	0	0	0	0	0	0	0	0	0	0	0	0	0	0	0	0	0	0	0	1	0
2c29dc45c5d4d7ba51e2b6ea581cfbcd	GGCAGCAGTAGGGAATCTTCCGCAATGGACGCAAGTCTGACGGAGCAACGCCGCGTGAGTGAAGAAGGCCTTCGGGTCGTAAAACTCTGTTATCAGGGAAGAATCCGTGCCGGAGTAACTGCCGGTGCGTTGACGGTACCTGACCAGAAAGCCACGGCTAACTACGTGCCAGCAGCCGCGGTAATACGTAGGTGGCAAGCGTTGTCCGGAATTATTGGGCGTAAAGCGCGCGCAGGCGGCTTCTTAAGTCTGATGTGAAAGCCCACGGCTCAACCGTGGAGGGTCATTGGAAACTGGGAGGCTTGAGTGCAGAAGAGAAGAGCGGAATTCTACGTGTAGCGGTGAAATGCGTAGAGATGTGGAGGAACACCAGTGGCGCAGGCGGCCCCCTGGACAAAG…	Bacteria	Firmicutes	Bacilli	Bacillales	Bacillaceae	Bacillus	NA	4	0	0	0	0	0	0	0	0	0	0	0	0	0	0	0	0	0	0	0	0	0	0	0	0	0	0	0	0	0	0	0	0	0	0	0	0	0	0
2c382c81c736a3c181c47e79dd7dd51b	GGCAGCAGTGGGGAATATTGGGCAATGGGCGAAAGCCTGACCCAGCTATGCCGCGTGAATGATGAAGGCCCTAGGGTTGTAAAGTTCTTTTAGATGGGAAGATAATGACGGTACCATCAGAAAAAGCTCCGGCTAACTTCGTGCCAGCAGCCGCGGTAATACGAAGGGAGCAAGCGTTGTTCGGATTTACTGGGCGTAAAGGGTGTGTAGGTGGTTTGGCAAGTTAGGCGTGAAAGCCCGGGGCTCAACCTCGGAATTGCGTTTAAAACTGCTGGACTTGAAGGTTGGAGAGGTAAGCAGAATTCCCAGTGTAGAGGTGAAATTCGTAGATATTGGGAAGAATACCGATGGCGTAGGCAGCTTACTAGTCAACTCTTGACACTGAGGCACGAAAGCGTG…	Bacteria	Proteobacteria	Alphaproteobacteria	Sphingomonadales	Sphingomonadaceae	Sphingopyxis	NA	0	0	0	0	0	0	0	0	0	0	0	0	0	0	0	0	0	0	0	0	0	0	0	0	0	0	0	0	0	22	0	0	0	10	10	0	8	0	5
2c445247bcaa17c90bc44dcb73a09f51	GGCTGCAGTGAGGAATATTGGACAATGGGTGCAAGCCTGATCCAGCCATCCCGCGTGAAGGAATAAGGACCTATGGTTTGTAAACTTCTTTTGTACAGGGATAAACCTAGATACGAGTATCTAGCTGAAGGTACTGTACGAATAAGCACCGGCTAACTCCGTGCCAGCAGCCGCGGTAATACGGAGGGTGCAAGCGTTATCCGGATTTATTGGGTTTAAAGGGTCCGTAGGCGGACTGGTAAGTCAGCGGTGAAATCTCATAGCTTAACTATGAAACTGCCGTTGATACTGTCAGTCTTGAGTGTAGTTGAAGTAGCTGGAATGAGTAGTGTAGCGGTGAAATGCATAGATATTACTCAGAACACCAATTGCGAAGGCAGGTTACTAAGTTACAACTGA…	Bacteria	Bacteroidetes	Bacteroidia	Flavobacteriales	Weeksellaceae	Chryseobacterium	NA	0	0	0	0	0	0	0	0	0	0	0	0	0	0	0	0	0	0	0	17	0	0	0	0	0	0	0	0	0	0	0	0	0	0	0	0	0	0	0
2c45ee8dd0b56a19305b562e3ef12710	GGCAGCAGTGGGGAATATTGGACAATGGGGGCAACCCTGATCCAGCCATGCCGCGTGTGTGAAGAAGGCCTTTTGGTTGTAAAGCACTTTAAGCAGGGAGGAGAGGCTAATGGTTAATACCCATTAGATTAGACGTTACCTGCAGAATAAGCACCGGCTAACTCTGTGCCAGCAGCCGCGGTAATACAGAGGGTGCGAGCGTTAATCGGAATTACTGGGCGTAAAGCGAGTGTAGGTGGCTCATTAAGTCACATGTGAAATCCCCGGGCTTAACCTGGGAACTGCATGTGATACTGGTGGTGCTAGAATATGTGAGAGGGAAGTAGAATTCCAGGTGTAGCGGTGAAATGCGTAGAGATCTGGAGGAATACCGATGGCGAAGGCAGCTTCCTGGCATAA…	Bacteria	Proteobacteria	Gammaproteobacteria	Pseudomonadales	Moraxellaceae	Enhydrobacter	NA	0	8	0	0	0	0	0	0	0	0	0	0	0	0	0	0	0	0	0	0	0	0	0	0	0	0	0	0	0	0	0	0	0	0	0	0	0	0	0
2c497e73546822afc75497bc1469d8a3	GGCTGCAGTAGGGAATCTTCCACAATGGACGAAAGTCTGATGGAGCAACGCCGCGTGAGTGAAGAAGGCCTTCGGGTTGTAAAGCTCTGTTGTAAGGGAAGAATGATACGGATAGGGAATGATCTGTATGTGACGGTACCTTACCAGAAAGCCACGGCTAACTACGTGCCAGCAGCCGCGGTAATACGGAGGATCCTAGCGTTATCCGGAATTATTGGGTTTAAAGGGTTCGTAGGCGGGCTTGTAAGTCAGGGGTGAAAGTTAGCGGCTCAACCGTTAAATTGCCTTTGATACTGCTAGTCTTGAATACTTGTGAAGTAACTAGAATATGTGGTGTAGCGGTGAAATGCATAGATATCACATGGAATACCAATTGCGAAGGCAGGTTACTAACATTTT…	Bacteria	Bacteroidetes	Bacteroidia	Flavobacteriales	Flavobacteriaceae	Imtechella	NA	0	0	0	0	0	0	0	0	0	0	0	0	0	0	0	0	0	0	0	0	0	0	0	0	0	0	0	0	0	0	0	0	0	2	0	0	0	0	0
2c569aa7f359f79d17d66e9c1af3ba9c	GGCAGCAGTAGGGAATCTTCGGCAATGGGCGAAAGCCTGACCGAGCAACGCCGCGTGAATGATGAAGGCCTTCGGGTTGTAAAATTCTGTTATAAGGGAAGAACGACTTTAGTAGGAAATGGCTAGAGTGTGACGGTACCTTATGAGAAAGCCACGGCTAACTACGTGCCAGCAGCCGCGGTAATACGTAGGTGGCGAGCGTTATCCGGAATTATTGGGCGTAAAGAGCGCGCAGGTGGTTGATTAAGTCTGATGTGAAAGCCCACGGCTTAACCGTGGAGGGTCATTGGAAACTGGTCAACTTGAGTGCAGAAGAGGGAAGTGGAATTCCATGTGTAGCGGTGAAATGCGTAGAGATATGGAGGAACACCAGTGGCGAAGGCGGCTTCCTGGTCTGTA…	Bacteria	Firmicutes	Erysipelotrichia	Erysipelotrichales	Erysipelotrichaceae	Turicibacter	NA	0	0	0	0	0	0	0	0	0	0	0	0	0	0	0	0	0	0	0	0	169	148	59	64	0	0	0	0	151	0	0	0	0	0	0	0	0	0	0
2c58819112f3ed4ac766067a8f1383bf	GGCAGCAGTGGGGAATATTGCGCAATGGGGGGAACCCTGACGCAGCAACGCCGCGTGAGTGAGGAAGGCCTTCGGGTTGTAAAGCTCTGTCATATGGGAAAAATGGTAGTTGGTCTAATAGGCCGATTATTTGATGGTACCATAAAAGGAAGCACCGGCTAACTTCGTGCCAGCAGCCGCGGTAATACGAAGGGTGCAAGCGTTATTCGGATTTACTGGGCGTAAAGCGCGCGCAGGCGGATAAGCAAGTCAGATGTGAAATCCCAGGGCTCAACCCTGGAACTGCGTCTGAAACTGTTTATCTAGAATCTCAGAGGGGGAAGGGGAATTTCGCATGTAGGAGTAAAATCCGTAGAGATGCGAAGGAACACCAGAGGCGAAGGCGCCTTCCTGGATGAG…	Bacteria	Proteobacteria	Deltaproteobacteria	Bdellovibrionales	Bacteriovoracaceae	Peredibacter	NA	0	0	0	0	0	0	0	0	0	0	0	0	0	0	0	0	0	0	0	0	0	0	0	0	0	0	0	0	0	0	0	0	0	0	0	0	0	0	8
2c8b4f83dc6c9f8547da48b52075cfae	GGCAGCAGTGGGGAATATTGCACAATGGGCGAAAGCCTGATGCAGCAACGCCGCGTGAGTGATGAAGGCCTTCGGGTTGTAAAGCTCTGTCTTCTGGGACGATAATGACGGTACCAGAGGAGGAAGCCACGGCTAACTACGTGCCAGCAGCCGCGGTAATACGTAGGTGGCAAGCGTTGTCCGGATTTACTGGGCGTAAAGGATGCGTAGGCGGATATTTAAGTGAGATGTGAAAATCCCGGGCTTAACTTGGGAACTGCATTTCAAACTGGGTATCTAGAGTGCAGGAGAGGAAAGCGGAATTCCTAGTGTAGCGGTGAAATGCGTAGAGATTAGGAAGAACACCAGTGGCGAAGGCGGCTTTCTGGACTGTAACTGACGCTGAGGCATGAAAGCGTG…	Bacteria	Firmicutes	Clostridia	Clostridiales	Clostridiaceae 1	Clostridium sensu stricto 10	uncultured compost bacterium	3	0	0	0	6	0	0	0	0	0	0	0	0	0	0	0	0	0	0	0	0	0	0	0	0	0	0	0	0	0	0	0	0	0	0	0	0	0	0
2c92e9fc50c7837ae948e962bcbc2651	GGCAGCAGTGGGGAATCTTGCGCAATGGGCGAAAGCCTGACGCAGCGACGCCGCGTGCGGGAGGAAGCTCTTCGGGGTGTAAACCGCTGTCAGGGGGGAAGAACGGGCCGGGGAGGCAATGCCCCGGTTTTGACGGTACCCCCAGAGGAAGCACCGGCTAACTCTGTGCCAGCAGCCGCGGTAATACAGAGGGTGCGAGCGTTGTTCGGAATTACTGGGCGTAAAGCGCGCGCAGGCGGCTCTTTAAGTCTGACGGTGAAATGCCGGGGCTCAACCCCGTGCCCGCCGCGGATACTGGAGAGCTGGAGACACGTAGAGGCAAGCGGAATTCCGGGTGTAGCGGTGGAATGCGTAGAGATCCGGAAGAACACCGGAGGCGAAGGCGGCTTGCTGGGCGTA…	Bacteria	Gemmatimonadetes	Longimicrobia	Longimicrobiales	Longimicrobiaceae	Longimicrobium	NA	0	0	0	0	0	0	0	0	0	0	0	0	0	0	0	0	0	0	0	3	0	0	0	0	0	0	0	0	0	0	0	0	0	0	0	0	0	0	0
2cc07b9ce57c7ea22b51c85828853d4b	GGCTGCAGTGGGGAATATTGGGCAATGGGCGCAAGCCTGACCCAGCAACGCCGCGTGAAGGAAGAAGGCTTTCGGGTTGTAAACTTCTTTTAAGAGGGAAGAGTAGAAGACGGTACCTCTAGAATAAGCCACGGCTAACTACGTGCCAGCAGCCGCGGTAATACGGAGGATTCAAGCGTTATCCGGATTTATTGGGTTTAAAGGGTGCGTAGGCGGTTTGATAAGTTAGAGGTGAAATTTCGGGGCTCAACCCTGAACGTGCCTCTAATACTGTTGAGCTAGAGAGTAGTTGCGGTAGGCGGAATGTATGGTGTAGCGGTGAAATGCTTAGAGATCATACAGAACACCGATTGCGAAGGCAGCTTACCAAACTATATCTGACGTTGAGGCACGAAAGCG…	Bacteria	Bacteroidetes	Bacteroidia	Bacteroidales	Rikenellaceae	Alistipes	NA	0	0	0	0	0	0	0	0	0	0	0	0	0	0	0	0	0	0	0	0	0	0	0	5	0	0	0	0	0	0	0	0	0	0	0	0	0	0	0
2cc5f992a6d70d16a8add49f3f903d3c	GGCAGCAGTGGGGGATATTGCACAATGGGGGGAACCCTGATGCAGCGATGCCGCGTGGAGGAAGAAGGTTTTCGGATTGTAAACTCCTGTCTTCAGGGACGATAATGACGGTACCTGAGGAGGAAGCTCCGGCTAACTACGTGCCAGCAGCCGCGGTAATACGTAGGGAGCAAGCGTTGTCCGGAATTACTGGGTGTAAAGGGAGTGTAGGCGGGACAGCAAGTCAGATGTGAAAACTATGGGCTCAACCCATAGATTGCATTTGAAACTGCTGTTCTTGAGTGAAGTAGAGGTAAGCGGAATTCCTAGTGTAGCGGTGAAATGCGTAGATATTAGGAGGAACATCAGTGGCGAAGGCGGCTTACTGGGCTTTTACTGACGCTGAGGCTCGAAAGCGTG…	Bacteria	Firmicutes	Clostridia	Clostridiales	Ruminococcaceae	Ruminococcus 1	NA	0	0	0	0	0	0	0	0	0	0	0	53	0	6	0	0	0	0	0	0	0	0	0	0	0	0	0	0	0	0	0	0	0	0	0	0	0	0	0
2cd346f65492be827bc91fabb481ef51	GGCAGCAGTAGGGAATCTTCCGCAATGGACGAAAGTCTGACGGAGCAACGCCGCGTGAGTGAAGAAGGTCTTCGGATCGTAAAGCTCTGTTGTTAGGGAAGAACAAGTATCGGAGGAAATGCCGGTACCTTGACGGTACCTGACGAGAAAGCCACGGCTAACTACGTGCCAGCAGCCGCGGTAATACGTAGGTGGCAAGCGTTGTCCGGATTTATTGGGCGTAAAGCGCGCGCAGGCGGTCCTTTAAGTCTGATGTGAAATCTTGCGGCTCAACCGCAAGCGGTCATTGGAAACTGGGGGACTTGAGTGCAGAAGAGGAAAGCGGAATTCCACGTGTAGCGGTGAAATGCGTAGAGATGTGGAGGAACACCAGTGGCGAAGGCGGCTTTCTGGTCTGTA…	Bacteria	Firmicutes	Bacilli	Bacillales	Bacillaceae	Bacillus	NA	0	0	0	0	0	0	0	0	0	0	0	0	0	0	0	0	0	0	0	0	0	0	0	0	0	0	0	0	0	0	0	0	0	0	0	0	0	0	26
2cd7afe213bdb75ed6e46118d92aed44	GGCAGCAGTGGGGAATATTGGACAATGGGGGAAACCCTGATCCAGCCATGCCGCGTGTGTGAAGAAGGTCTTCGGATTGTAAAGCACTTTAAGTTGTGAGGAAGGGCTCCGGGTTAATACCCTGTGAGTTTTGACGTTAGCAACAGAATAAGCACCGGCTAACTTCGTGCCAGCAGCCGCGGTAATACGAAGGGTGCGAGCGTTAATCGGAATTACTGGGCGTAAAGCGCGCGTAGGTGGTTGGGTATGTTGGAAGTGAAAGCCCCGGGCTTAACCTGGGAATTGCTTTCAAAACTGCCTGGCTAGAGTACGGTAGAGGGTAGTGGAATTTCCTGTGTAGCGGTGAAATGCGTAGATATAGGAAGGAACATCAGTGGCGAAGGCGACTGCCTGGACTGA…	Bacteria	Proteobacteria	Gammaproteobacteria	Pseudomonadales	Pseudomonadaceae	Thiopseudomonas	uncultured bacterium BD_contig00448	0	0	0	0	0	0	0	0	0	0	0	0	0	0	0	0	0	0	0	0	0	7	0	27	0	0	0	0	0	0	0	0	0	0	0	0	0	0	0
2cfedf3a2c6b13284cc09ae8558528d1	GGCAGCAGTGGGGAATATTGGACAATGGGCGAAAGCCTGATCCAGCCATGCCGCGTGGGTGAAGAAGGCCTTCGGGTTGTAAAGCCCTTTTGTTGGGAAAGAAAACTTTCCGGTTAATACCCGGAGAGAATGACGGTACCCAAAGAATAAGCACCGGCTAACTTCGTGCCAGCAGCCGCGGTAATACGAAGGGTGCAAGCGTTACTCGGAATTACTGGGCGTAAAGGGTGCGTAGGTGGTTCGTTAAGTCTGATGTGAAAGCCCTGGGCTCAACCTGGGAATTGCATTGGATACTGGCGGGCTGGAGTGCGGTAGAGGGTAGTGGAATTCCCGGTGTAGCAGTGAAATGCGTAGATATCGGGAGGAACATCCGTGGCGAAGGCGACTACCTGGACCAGC…	Bacteria	Proteobacteria	Gammaproteobacteria	Xanthomonadales	Xanthomonadaceae	uncultured	Luteimonas sp. FS43	0	0	0	0	0	0	0	0	0	0	0	0	0	0	0	0	0	0	0	0	0	0	0	0	0	0	0	0	0	18	0	0	0	8	19	0	0	0	0
2d03a5e568272cefd364eebdb56b6cc4	GGCTGCAGTGAGGAATATTGGTCAATGGACGCAAGTCTGAACCAGCCATGTCGCGTGCAGGAAGACTGCCCTATGGGTTGTAAACTGCTTTTGTACGGGAAGAAAATCAGCTACGTGTAGTTGTTTGCCGGTACCGTACGAATAAGGATCGGCTAACTCCGTGCCAGCAGCCGCGGTAATACGGAGGATCCGAGCGTTATCCGGATTTATTGGGTTTAAAGGGTGCGTAGGCGGACTGGTAAGTCAGTGGTGAAATCCTGCAGCTTAACTGTAGAATTGCCGTTGATACTGTTAGTCTTGAGTACATTTGAGGTAGGCGGAATGTGGTGTGTAGCGGTGAAATGCATAGATATACCACAGAACACCGATTGCGAAGGCAGCTTACTAAACTGTAACTGA…	Bacteria	Bacteroidetes	Bacteroidia	Bacteroidales	Marinilabiliaceae	Geofilum	NA	0	0	0	0	0	0	0	0	0	0	0	0	0	0	0	0	0	0	0	0	0	0	0	0	0	0	0	0	0	11	0	0	0	0	0	0	0	0	0
2d0791c4366017633d2c64e858dd089e	GGCAGCAGTAGGGAATATTGCGCAATGGGGGAAACCCTGACGCAGCAACGCCGCGTGAGTGAGGAAGGTCTTCGGATTGTAAAACTCTTTTATTAGGGAAAAATGTCTAGGTGGCTAATATCCACTTAGAGTGATGGTACCTAAGGAATAAGCACCGGCTAACTTCGTGCCAGCAGCCGCGGTAATACGAAGGGTGCAAGCGTTGTTCGGAATCATTGGGCGTAAAGCGCGCGCAGGCGGGTTAGTAAGTCAGGTGTGAAATCTCGGAGCTCAACTCCGAAACTGCGCCTGAAACTATTAGCCTAGAGTATCGGAGGGGACAGGGGAATTTCACGTGTAGGGGTAAAATCCGTAGAGATGTGAAGGAACACCGGAGGCGAAGGCGCCTGTCTGGACGAT…	Bacteria	Proteobacteria	Deltaproteobacteria	Bdellovibrionales	Bacteriovoracaceae	Peredibacter	Bacteriovorax sp. EPA	0	0	0	0	0	0	0	0	0	0	0	9	0	0	0	0	0	0	0	0	0	0	0	0	0	0	0	0	0	0	0	0	0	0	0	0	0	0	0
2d2ad9939761620df986d254b2f62a28	GGCAGCAGTGGGGAATTTTGGACAATGGGGGAAACCCTGATCCAGCCATCCCGCGTGTGTGATGAAGGCCTTCGGGTTGTAAAGCACTTTTGACAGGGAAGAAACAGCACGAGCTAATAACCCGTGCCAATGACGGTACCTGTAGAATAAGCACCGGCTAACTACGTGCCAGCAGCCGCGGTAATACGTAGGGTGCAAGCGTTAATCGGAATTACTGGGCGTAAAGGGTACGCAGGCGGCTAGGAAAGAAGGATGTGAAATCCCAGGGCTCAACCTTGGAACTGCATTCTTAACTGCCTAGCTAGAGTATGTCAGAGGGGGGTAGAATTCCACGTGTAGCAGTGAAATGCGTAGATATGTGGAGGAATACCGATGGCGAAGGCAGCCCCCTGGGATAAT…	Bacteria	Proteobacteria	Gammaproteobacteria	Betaproteobacteriales	Burkholderiaceae	Paenalcaligenes	NA	0	0	0	0	0	0	0	0	0	0	0	0	0	0	0	0	0	0	0	0	0	0	0	0	0	0	0	0	0	0	0	0	0	0	26	0	0	0	0
2d2fb9e023cb83e1b98afa3eeb690955	GGCTGCAGTGGGGAATATTGCACAATGGGCGCAAGCCTGATGCAGCCATGCCGCGTGTATGAAGAAGGCCTTCGGGTTGTAAAGTACTTTCAGCGGGGAGGAAGGTGTTGTGGTTAATAACCACAGCAATTGACGTTACCCGCAGAAGAAGCACCGGCTAACTCCGTGCCAGCAGCCGCGGTAATACGGAGGGTGCAAGCGTTAATCGGAATTACTGGGCGTAAAGCGCACGCAGGCGGTCTGTCAAGTCGGATGTGAAATCCCCGGGCTCAACCTGGGAACTGCATTCGAAACTGGCAGGCTAGAGTCTTGTAGAGGGGGGTAGAATTCCAGGTGTAGCGGTGAAATGCGTAGAGATCTGGAGGAATACCGGTGGCGAAGGCGGCCCCCTGGACAAAG…	Bacteria	Proteobacteria	Gammaproteobacteria	Enterobacteriales	Enterobacteriaceae	Enterobacter	NA	0	0	5	0	0	0	0	0	0	0	0	0	0	0	0	0	0	0	0	0	0	0	0	0	0	0	0	0	0	0	0	0	0	0	0	0	0	0	0
2d3c38ae6b1e0d2140ffdb10496c85fc	GGCAGCAGTGAGGAATATTGGGCAATGGGCGCAAGCCTGACCCAGCCACGCCGCGTGAGTGATGAAGGCCTTCGGGTTGTAAAGCTCTGTGGGGAGGGAAGAAAAATCCGGGTTCGAATAGGGCCTGGACTTGACGGTACCTCCTTAGCAAGCACCGGCTAACTCTGTGCCAGCAGCCGCGGTAAGACAGAGGGTGCAAACGTTGCTCGGAATTACTGGGCGTAAAGGGCGCGTAGGCGGATTTGGAAGTCGGGTGTGAAATCCCTGGGCTCAACCTAGGAACTGCATTCGAAACTCCAAGTCTAGAGTGACGGAGAGGAAAGCGGAATTCCCGGTGTAGAGGTGAAATTCGTAGATATCGGGAGGAACACCAGAGGCGAAGGCGGCTTTCTGGACGTC…	Bacteria	Proteobacteria	Deltaproteobacteria	Myxococcales	Sandaracinaceae	uncultured	uncultured compost bacterium	0	0	0	0	0	0	2	0	0	0	0	0	0	0	0	0	0	0	0	0	0	0	0	0	0	0	0	0	0	0	0	0	0	0	0	0	0	0	0
2d437c8f2245bf4b12807ea4244104fc	GGCTGCAGTGGGGAATATTGCACAATGGGGGAAACCCTGATGCAGCAACGCCGCGTGAGTGATGACGGCCTTCGGGTTGTAAAGCTCTGTCTTCAGGGACGATAATGACGGTACCTGAGGAGGAAGCCACGGCTAACTACGTGCCAGCAGCCGCGGTAATACGTAGGTGGCGAGCGTTGTCCGGATTTACTGGGCGTAAAGGGAGCGTAGGCGGACTTTTAAGTGAGATGTGAAATACCCGGGCTCAACTTGGGTGCTGCATTTCAAACTGGAAGTCTAGAGTGCAGGAGAGGAGAATGGAATTCCTAGTGTAGCGGTGAAATGCGTAGAGATTAGGAAGAACACCAGTGGCGAAGGCGATTCTCTGGACTGTAACTGACGCTGAGGCTCGAAAGCGTG…	Bacteria	Firmicutes	Clostridia	Clostridiales	Clostridiaceae 1	Clostridium sensu stricto 1	NA	0	0	0	0	0	0	0	0	0	0	0	0	0	0	0	0	0	0	0	0	0	0	0	0	0	0	0	0	13	0	0	0	0	0	0	0	0	0	0
2d5ee069c8a660aea02e0c443dd250f1	GGCAGCAGTAGGGAATCTTCCGCAATGGACGAAAGTCTGACGGAGCAACGCCGCGTGAGTGAGGAAGGTCTTCGGATCGTAAAACTCTGTTGTCAGGGAAGAACCGCCGGGATGACCTCCCGGTCTGACGGTACCTGACGAGAAAGCCCCGGCTAACTACGTGCCAGCAGCCGCGGTAATACGTAGGGGGCAAGCGTTGTCCGGAATTATTGGGCGTAAAGCGCGCGCAGGCGGCTTCTTAAGTCAGGTGTGAAAGCCCACGGCTCAACCGTGGAGGGCCATCTGAAACTGGGAAGCTTGAGTGCAGGAGAGGAGAGCGGAATTCCACGTGTAGCGGTGAAATGCGTAGAGATGTGGAGGAACACCCGTGGCGAAGGCGGCTCTCTGGCCTGTAACTGA…	Bacteria	Firmicutes	Bacilli	Bacillales	Paenibacillaceae	Aneurinibacillus	NA	0	6	11	0	0	0	7	0	0	0	0	0	0	0	0	0	0	0	0	0	0	0	0	0	0	0	0	0	0	0	0	0	0	0	0	0	0	0	0
2d6062f9bc28359092217cc6aea51010	GGCAGCAGTGAGGAATATTGGTCAATGGACGAGAGTCTGAACCAGCCAAGTAGCGTGAAGGATGACTGCCCTATGGGTTGTAAACTTCTTTTATAAAGGAATAAAGTCCGCTACGTGTAGCGGTTTGTATGTACTTTATGAATAAGCATCGGCTAACTCCGTGCCAGCAGCCGCGGTAATACGGAGGATGCGAGCGTTATCCGGATTTATTGGGTTTAAAGGGAGCGTAGATGGTTTTTTAAGTCAGCTGTGAAAGTTCGGGGCTCAACCCCGGAATTGCAGTTGAAACTGGAGGACTTGAGTATGGCTGAGGCAGGCGGAATTCGTGGTGTAGCGGTGAAATGCTTAGATATCACGAAGAACCCCGATTGCGAAAGCAGCTTGCTAAACCATAACTGA…	Bacteria	Bacteroidetes	Bacteroidia	Bacteroidales	Bacteroidaceae	Bacteroides	NA	0	0	0	0	0	0	0	0	0	0	0	0	0	0	0	0	0	0	0	0	0	0	0	0	0	0	0	0	0	3	0	0	0	0	0	0	0	0	0
2d7378fe6c235bcc6633e0c05afd79f8	GGCAGCAGTGAGGAATATTGGGCAATGGACGGAAGTCTGACCCAGCCATGCCGCGTGAAGGATGAAGGCGTTCTGCGTTGTAAACTTCTTTTATTGGGGAAGAAACCACTTTTTTCTAAGAGTGTTGACGGTATCCAATGAATAAGCACCGGCTAACTCCGTGCCAGCAGCCGCGGTAATACGGAGGGTGCGAGCGTTATCCGGATTTACTGGGTTTAAAGGGTGCGCAGGCGGCCTGTTAAGTCCGGGGTGAAATCCCACAGCTCAACTGTGGAACTGCCTTGGATACTATCAGGCTTGAATCAAGTAGAGGTCAGCGGAATACAACATGTAGCGGTGAAATGCATAGATATGTTGTGGAACACCGATTGCGAAGGCAGCTGACTGGGCTTGTATTGA…	Bacteria	Bacteroidetes	Bacteroidia	Chitinophagales	Chitinophagaceae	Taibaiella	NA	0	0	0	0	0	0	0	0	0	0	0	53	0	0	0	0	0	0	0	0	0	0	0	0	0	0	0	0	0	0	0	0	0	0	3	0	0	0	0
2d7ac35280ed101b3a890f5f18a3fccd	GGCTGCAGTGGGGAATATTGCACAATGGGCGAAAGCCTGATGCAGCAACGCCGCGTGAACGATGAAGGTCTTCGGATCGTAAAGTTCTGTCGCAGGGGAAGATAATGACGGTACCCTGTGAGGAAGCACCGGCTAACTACGTGCCAGCAGCCGCGGTAATACGTAGGGTGCTAGCGTTATCCGGATTTACTGGGCGTAAAGGGTGCGTAGGTGGTCTTTCAAGTCGGTGGTTAAAGGCTACGGCTCAACCGTATTAAGCCGCCGAAACTGGAAGACTTGAGTGCAGGAGAGGAAAGTGGAATTCTCAGTGTAGCGGTGAAATGCGTAGATATTGAGAAGAACACCAGTAGCGAAGGCGGCTTTCTGGACTGTAACTGACACTGAGGCACGAAAGCGTGG…	Bacteria	Firmicutes	Clostridia	Clostridiales	Peptostreptococcaceae	Peptostreptococcus	NA	0	0	0	0	0	0	0	0	0	0	0	0	0	0	0	0	0	0	0	0	0	0	6	0	0	0	0	0	0	0	0	0	0	0	0	0	0	0	0
2d8206230ab901f9b3ea0283ae24ed8c	GGCAGCAGTGAGGAATATTGGTCAATGGGCGTAAGCCTGAACCAGCCAAGTAGCGTGAAGGATGACTGCCCTATGGGTTGTAAACTTCTTTTATATGGGAATAAAATGCTCCACGTGTGGAATATTGCATGTACCATATGAATAAGGATCGGCTAACTCCGTGCCAGCAGCCGCGGTAATACGGAGGATCCGAGCGTTATCCGGATTTATTGGGTTTAAAGGGAGCGTAGGTGGACAGTTAAGTCAGTTGTGAAAGTTTGCGGCTCAACCGTAAAATTGCAGTTGATACTGGCAGTCTTGAGTACAGTAGAGGTGGGCGGAATTCGTGGTGTAGCGGTGAAATGCTTAGATATCACGAAGAACTCCGATTGCGAAGGCAGCTCACTAGACTGGTCACTG…	Bacteria	Bacteroidetes	Bacteroidia	Bacteroidales	Bacteroidaceae	Bacteroides	NA	0	0	0	0	0	0	0	0	0	0	0	0	0	0	0	0	0	0	0	0	0	0	0	0	0	0	0	0	0	0	0	0	0	0	0	0	4	0	0
2d892bb63b84df5bd831bdcfdaa424b3	GGCTGCAGTGGGGAATATTGGACAATGGGCGAAAGCCTGATCCAGCCATACCGCGTGGGTGAAGAAGGCCTTCGGGTTGTAAAGCCCTTTTGTTGGGAAAGAAAAGCAGCCGGTTAATACCCGGTTGTTCTGACGGTACCCAAAGAATAAGCACCGGCTAACTTCGTGCCAGCAGCCGCGGTAATACGAAGGGTGCAAGCGTTACTCGGAATTACTGGGCGTAAAGCGTGCGTAGGTGGTTGTTTAAGTCTGTCGTGAAAGCCCTGGGCTCAACCTGGGAACTGCGATGGAAACTGGGCAACTAGAGTGTGGTAGAGGGTAGCGGAATTCCTGGTGTAGCAGTGAAATGCGTAGATATCAGGAGGAACATCCATGGCGAAGGCAGCTACCTGGGCCAAC…	Bacteria	Proteobacteria	Gammaproteobacteria	Xanthomonadales	Xanthomonadaceae	Stenotrophomonas	Stenotrophomonas sp. XT-39	0	0	0	0	0	0	0	0	0	0	0	0	0	0	0	0	0	0	0	0	0	0	0	0	0	0	0	0	0	0	0	0	0	7	0	0	0	0	0
2db0ca5a76e83669550af1596f0e3f83	GGCAGCAGTAAGGAATATTGGACAATGGGCGAAAGCCTGATCCAGCCATGCCGCGTGAGTGACGAAGGCCTTAGGGTTGTAAAGCTCTTTCAGGTGCGAAGATAATGACAGTAACACCAGAAGAAGCCCCGGCTAAATTCGTGCCAGCAGCCGCGGTAATACGAATGGGGCGAGCGTTGTTCGGAATCACTGGGCGTAAAGCGTACGTAGGCGGACTAGAAAGTCAGAAGTGAAATCCCGGGGCTCAACCTCGGAATTGCTTTTGAAACTTCTAGTCTAGAGGCCCGGAGAGGTCAGCGGAATTCCGAGTGTAGAGGTGAAATTCGCAGATATTCGGAGGAACACCAGTTGCGTAGGCGGCTGGCTGGACGGGCACTGACGCTGAGGTACGAAAGCGTG…	Bacteria	Proteobacteria	Alphaproteobacteria	Rhizobiales	Phyllobacteriaceae	Mesorhizobium	NA	0	0	0	0	0	0	0	0	0	0	0	6	0	0	0	0	0	0	0	0	0	0	0	0	0	0	0	0	0	0	0	0	0	0	0	0	0	0	0
2dc72b0eca8b8294ca973c299f90d15f	GGCAGCAGTAGGGAATATTGGGCAATGGGCGATGGCCTGACCCAGCCATGCCGCGTGCAGGAAGACGGCGTTCTGCGTTGTAAACTGCTTTTATACGGGAAGAAAAGGCCCATGCGTGGGACATTGCCGGTACCGTATGAATAAGCACCGGCTAACTCCGTGCCAGCAGCCGCGGTAATACGGAGGGTGCAAGCGTTGTCCGGATTTATTGGGTTTAAAGGGTGCGTAGGCGGCCTGTTAAGTCGGCGGTGAAAGTCTGTGGCTCAACCATGGAACTGCCGTTGATACTGGCAGGCTTGAGTGCCGGTGGGGTACATGGAATTGGTGGTGTAGCGGTGAAATGCATAGATACCATCAGGAACACCGATAGCGTAGGCATTGTACTTACCGGCAACTGAC…	Bacteria	Bacteroidetes	Bacteroidia	Cytophagales	Cyclobacteriaceae	Echinicola	NA	0	0	0	0	0	0	0	0	0	0	0	0	0	0	0	0	0	0	0	0	0	0	0	0	0	0	0	0	0	0	0	0	0	0	3	0	0	0	0
2dcd09cb1161c2e7f2ec02e9c322cc0d	GGCAGCAGTGGGGAATATTGCGCAATGGAGGCAACTCTGACGCAGCGATGCCGCGTGAGTGAGGAAGGGATTCGTCCCGCAGAGCTCAGTAGCAGGAAAAGAGAGAGACATTATCCTGCTTTAAGCCCCGGCTAACTACGTGCCAGCAGCCGCGGTAATACGTAGGGGGCAAGCGTTGTCCGGAATGACTGGGCGTAAAGGGCGCGTAGGCGGCCAGAGAGGCCTCGTGTAAAAGGGCCGGACTCAATCGGGTCAAGCACGGGGAACCAGCTGGCTGGAGTACTTTAGAGGCAGGCAGAATTCCTGGTGTAGCGGTGAAATGCGCAGATATCAGGAGGAACACCAATGGCGAAGGCAGGTCTCTGGGCTGTAACTGACGCTGAGGAGCGAAAGCGTGGG…	Bacteria	Firmicutes	Tissierellia	Tissierellales	Gottschalkiaceae	Gottschalkia	NA	0	0	0	0	0	0	0	0	0	0	0	0	0	0	0	0	0	0	0	0	0	0	0	0	0	0	0	0	0	0	0	0	0	0	0	0	6	0	0
2df3a5313d984111af8a0ac8eaf20d4b	GGCAGCAGTGAGGAATATTGGTCAATGGACGAGAGCCTGAACCAGCCAAATCGCGTGAAGGAAGACTGCCCTATGGGTTGTAAACTTCTTTTATACAGGAATAAAAAAGAACACGTGTGTTCTATTGCATGTACTGTATGAATAAGCATCGGCTAACTCCGTGCCAGCAGCCGCGGTAATACGTAGGTGGCGAGCGTTGTCCGGATTTACTGGGCGTAAAGGGAGTGTAGGCGGACTTTTAAGTGAGATGTGAAATACTCGGGCTCAACCCGGGGGCTGCATTTCAAACTGAAAGTCTAGAGTGCAGGAGAGGAGAGTGGAATTCGTCATGTAGCGGTGAAATGCATAGATATGACGAGGAACTCCAATTGCGAAGGCAGCTTACCAGGCCGCTACTGA…	Bacteria	Firmicutes	Clostridia	Clostridiales	Clostridiaceae 1	Clostridium sensu stricto 1	Clostridium isatidis	0	0	2	0	0	0	0	0	0	0	0	0	0	0	0	0	0	0	0	0	0	0	0	0	0	0	0	0	0	0	0	0	0	0	0	0	0	0	0
2df3bc19db44872a9c8f14b1dc6f6ba7	GGCAGCAGTGGGGAATATTGCACAATGGGGGAAACCCTGATGCAGCGACGCCGCGTGAGTGAAGAAGTACTTCGGTATGTAAAGCTCTATCAGCAGGGAAGAAAATGACGGTACCTGACTAAGAAGCCCCGGCTAACTACGTGCCAGCAGCCGCGGTAATACGTAGGGGGCAAGCGTTATCCGGATTTACTGGGTGTAAAGGGAGCGTAGGTGGTGTGGTAAGTCAGGTGTGAAAGCCCGGGGCTCAACTCCGGGATTGCACTTGAAACTACCAAACTAGAGTGCAGGAGAGGTAAGTGGAATTCCTAGTGTAGCGGTGAAATGCATAGATATTAGGAGGAACACCAGTGGCGAAGGCGGCTTACTGGACTGTAACTGACACTGAGGCTCGAAAGCGTG…	Bacteria	Firmicutes	Clostridia	Clostridiales	Lachnospiraceae	Mobilitalea	NA	0	0	0	4	0	0	0	0	0	0	0	0	0	0	0	0	0	0	0	0	0	0	0	0	0	0	0	0	0	0	0	0	0	0	0	0	0	0	0
2e396cd7520720327b77e56f65b83df8	GGCTGCAGTAAGGAATATTGGTCAATGGGCGGAAGCCTGAACCAGCCATGCCGCGTGCAGGATGACTGCCCTATGGGTTGTAAACTGCTTTTGTCCAGGAATAAACCTAAATACGGGTATTTAGCTGAATGTACTGGAAGAATAAGGATCGGCTAACTCCGTGCCAGCAGCCGCGGTAATACGGAGGATCCGAGCGTTATCCGGATTTATTGGGTTTAAAGGGTGCGTAGGCGGCCCGTTAAGTCAGGGGTGAAATACGGTGGCTCAACCATCGCAGTGCCTTTGATACTGATGGGCTTGAATCCATTTGAAGTGGGCGGAATAAGACAAGTAGCGGTGAAATGCATAGATATAACGAGGAACTCCGATTGCGTAGGCAGCTTACTAAGCCATAACTGA…	Bacteria	Bacteroidetes	Bacteroidia	Sphingobacteriales	Sphingobacteriaceae	Sphingobacterium	NA	0	0	0	0	0	0	0	0	0	0	0	0	0	0	0	0	0	0	0	0	0	0	2	0	0	0	0	0	0	0	0	0	0	0	0	0	0	0	0
2e4b020270e02d0ef654585565a80c52	GGCAGCAGTAGGGAATTTTCGGCAATGGGGGAAACCCTGACCGAGCGACGCCGCGTGAGTGAAGAAGGCCTTCGGGTTGTAAAGCTCTGTTGTAAGGGAAGAATAGCAGTGATAGGGAATGATCATTGTGTGACGGTACCTTACCAGCAAGCCACGGCTAACTACGTGCCAGCAGCCGCGGTAATACGTAGGTGGCAAGCGTTATCCGGAATTATTGGGCGTAAAGGGAGCGCAGGCGGTTTATTAAGTCTGAGGTGAAAATTCGGGGCTCAACCCCGTATTGCCTTAGAAACTGGTAGACTAGAGTGCAGGAGAGGTGAGTGGAATTCCATGTGTAGCGGTAAAATGCGTAGATATATGGAGGAACACCAGTGGCGAAGGCGGCTCACTGGCCTGTAA…	Bacteria	Firmicutes	Erysipelotrichia	Erysipelotrichales	Erysipelotrichaceae	Erysipelothrix	NA	0	0	0	0	0	0	0	0	0	0	0	0	0	0	0	0	0	0	0	0	0	0	0	0	0	0	0	0	0	11	0	0	0	9	0	0	0	0	18
2e4b797240116b79fd9eb8a9ef4b7c25	GGCAGCAGTAGGGAATCTTCCGCAATGGACGAAAGTCTGACGGAGCAACGCCGCGTGAACGATGAAGGTCTTCGGATCGTAAAGTTCTGTTGTTAGGGAAGAACAAGTACCGGAGTAACTGCCGGTACCTTGACGGTACCTGATTAGAAAGCCACGGCTAACTACGTGCCAGCAGCCGCGGTAACACGTAGGGGGCGAGCGTTGTCCGGAATGACTGGGCGTAAAGGGCGCGTAGGCGGCGCGCGCGGCGCAGCGTCAAAGACCGGGGCCCAACCCCGGGACGCGCTGCGGACCGGCGTGCTGGAGTGCTGGAGAGGCAGGCAGAATTCCTGGTGTAGCGGTGAAATGCGCAGAGATCAGGAGGAATACCAGAGGCGAAGGCGGCCTGCCGGACAGACA…	Bacteria	Firmicutes	Bacilli	Bacillales	Bacillaceae	Bacillus	NA	0	0	0	0	0	0	0	0	0	0	0	0	0	0	0	0	0	0	0	0	0	0	0	0	0	0	0	0	0	2	0	0	0	0	0	0	0	0	0
2e56e593c164a490bc2e4e197dbb1efe	GGCTGCAGTGGGGAATATTGCACAATGGGCGAAAGCCTGATGCAGCGACGCCGCGTGAGGGATGACGGCCTTCGGGTTGTAAACCTCTTTCAGCAGGGAAGAAGCGAAAGTGACGGTACCTGCAGAAGAAGCGCCGGCTAACTACGTGCCAGCAGCCGCGGTAATACGTAGGGCGCAAGCGTTGTCCGGAATTATTGGGCGTAAAGAGCTCGTAGGCGGCTTGTCACGTCGGTTGTGAAAGCCCGGGGCTTAACCCCGGGTCTGCAGTCGATACGGGCAGGCTAGAGTTCGGTAGGGGAGATCGGAATTCCTGGTGTAGCGGTGAAATGCGCAGATATCAGGAGGAACACCGGTGGCGAAGGCGGATCTCTGGGCCGATACTGACGCTGAGGAGCGAAA…	Bacteria	Actinobacteria	Actinobacteria	Streptomycetales	Streptomycetaceae	Streptomyces	NA	0	0	0	0	0	0	0	0	0	0	0	0	0	0	0	0	0	0	0	0	0	0	0	0	0	0	0	0	0	7	0	0	0	0	0	0	0	0	0
2e688f9c1eed54f9a64b8bf4b149b363	GGCAGCAGTGGGGAATATTGCGCAATGGAGGCAACTCTGACGCAGCAATGCCGCGTGAGTGAAGAAGAAATTCGTTTCGTAAAGCTCTAAAATCGGGGAAGAGAGCAGACGGTACCCGAAGACAAGCCCCGGCTAACTACGTGCCAGCAGCCGCGGTAATACGTAGGGGGCGAGCGTTGTCCGGAATAACTGGGCGTAAAGGGCGCGTAGGCGGCCTGGCAAGGCGGGATGTGAAAAAACAGGGCCCAACCCTGGGAGGCCATCCCGAACCGACAGGCTAGAGTGCTGGAGAGGCAGGCAGAATTCCTGGTGTAGCGGTGAAATGCGCAGATATCAGGAGGAATACCAGAGGCGAAGGCGGCCTGCCGGACAGACACTGACGCTAAGGCGCGAAAGCGT…	Bacteria	Firmicutes	Clostridia	Clostridiales	Lachnospiraceae	Eisenbergiella	NA	0	0	0	0	0	0	0	0	0	0	0	0	0	0	0	0	0	0	0	0	0	0	0	0	0	0	0	0	0	67	64	33	31	6	54	32	45	34	72
2e7386906d4ba2b6d3f1ee4bf0731c8e	GGCTGCAGTGGGGAATATTGCGCAATGGAGGAAACTCTGACGCAGCAACGCCGCGTGGGTGATGAAGGCCTTCGGGTCGTAAAGCCCTGTAAGGAGGGAAGAATTTTGACGGTACCTCCAAAGTAAGCACCGGCTAACTCCGTGCCAGCAGCCGCGGTAATACGGAGGGTGTAAACGTTGTTCGGAATCATTGGGCGTAAAGCGCACGCAGGCGGTTCGTCAGGTCGGGTGTGAAATCCCAGGGCTCAACCCTGGCACTGCGCTCGAAACCGGCGGACTAGAATTCAGCAGGGGAAGGTGGAATTCCTGGTGTAGGGGTGAAATCCGTAGATATCAGGAGGAATACCAATGGCGAAGGCAGCCTTCTGGGCTTGAATTGACGCTGAGGTGCGAAAGCGT…	Bacteria	Proteobacteria	Deltaproteobacteria	Bradymonadales	uncultured marine bacterium	uncultured marine bacterium	uncultured marine bacterium	0	0	0	0	0	0	0	0	5	0	0	0	0	0	0	0	0	0	0	0	0	0	0	0	0	0	0	0	0	0	0	0	0	0	0	0	0	0	0
2e7f068885dac91b3bd75489ebc9bcc5	GGCAGCAGTGGGGAATATTGGACAATGGGGGAAACCCTGATCCAGCCATGCCGCGTGTGTGAAGAAGGTCTTCGGATTGTAAAGCACTTTAAGTTGGGAGGAAGGGCTTGAGGTTAATATCTTCAAGTTTTGACGTTACCGACAGAATAAGCACCGGCTAACTCTGTGCCAGCAGCCGCGGTAACACGTAGGGGGCGAGCGTTGTCCGGAATGACTGGGCGTAAAGGGCGTGTAGGCGGCGCGCGCGGCGCAGCGTCAAAGACCGGGGCCCAACCCCGGGACGCGGTGCGGACCGGCGTGCTGGAGTGCTGGAGAGGCAGGCAGAATTCCTGGTGTAGCGGTGAAATGCATAGATATCACATGGAATACCAATTGCGAAGGCAGGTTACTAACATTTTA…	Bacteria	Proteobacteria	Gammaproteobacteria	Oceanospirillales	Halomonadaceae	Kushneria	NA	0	0	0	0	0	0	0	0	0	0	0	0	0	0	0	0	0	0	0	0	0	0	0	0	0	0	0	0	0	0	0	0	0	0	2	0	0	0	0
2e8827eb5cac8c7c23886c53da0a79f2	GGCAGCAGTGAGGAATATTGGACAATGGACGAAAGTCTGATCCAGCCATGCCGCGTGAGTGAAGAAGGCCTTAGGGTTGTAAAGCTCTTTCAATAGTGAAGATAATGACGGTAGCTATAGAAGAAGCCCCGGCTAAATTCGTGCCAGCAGCCGCGGTAATACGAATGGGGCAAGCGTTGTTCGGAATCACTGGGCTTAAAGCGTGCGTAGGCGGACTAACAAGTCAGGAGTGAAAGCCCAGGGCTCAACCTTGGAATTGCTTCTGAAACTGTAAGTCTAGAATCCGGGAGGGGTTAGTAGAATTCCTAGTGTAGAGGTGAAATTCGCAGATATTAGGAGGAATACCAGTGGCGTAGGCGACTAACTGGACCGGTATTGACGCTGAGGTACGAAAGCGTG…	Bacteria	Proteobacteria	Alphaproteobacteria	Micavibrionales	Micavibrionaceae	uncultured	metagenome	0	0	0	0	0	0	0	0	0	0	0	0	0	0	0	0	0	0	0	0	0	0	0	0	0	0	0	0	0	3	0	0	0	0	2	0	0	0	0
2e8fc02b02d3c3630535a1491cdff6d0	GGCTGCAGTGAGGAATATTGGGCAATGGGCGCAAGCCTGACCCAGCCACGCCGCGTGAGTGATGAAGGCCTTCGGGTTGTAAAGCTCTGTGGGGAGGGAAGAAAAATCCGGGTTCGAATAGGGCCTGGACTTGACGGTACCTCCTTAGCAAGCACCGGCTAACTCTGTGCCAGCAGCCGCGGTAAGACAGAGGGTGCAAACGTTGCTCGGAATTACTGGGCGTAAAGGGCGCGTAGGCGGATTTGGAAGTCGGGTGTGAAATCCCTGGGCTCAACCTAGGAACTGCATTCGAAACTCCAAGTCTAGAGTGACGGAGAGGAAAGCGGAATTCCCGGTGTAGAGGTGAAATTCGTAGATATCGGGAGGAACACCAGAGGCGAAGGCGGCTTTCTGGACGTC…	Bacteria	Proteobacteria	Deltaproteobacteria	Myxococcales	Sandaracinaceae	uncultured	uncultured compost bacterium	0	0	0	0	0	0	0	0	0	0	0	0	0	0	0	0	0	0	0	0	0	0	0	0	0	0	0	0	0	0	0	0	0	6	0	0	0	0	0
2e97ab001e31fc957adc184aba9926f0	GGCAGCAGTGAGGAATATTGGTCAATGGACGGAAGTCTGAACCAGCCATGCCGCGTGCAGGAAGAATGTCCTATGGATTGTAAACTGCTTTTATACGGGAAGAAACGCGTCGACGTGTCGATGTTTGACGGTACCGTAAGAATAAGGATCGGCTAACTCCGTGCCAGCAGCCGCGGTAATACGGAGGATCCTAGCGTTATCCGGAATTATTGGGTTTAAAGGGTCCGTAGGCGGCTTGATAAGTCAGCGGTGAAAGTTTTTGGCTTAACCAAAAAATTGCCGTTGATACTGTTTAGCTTGAATAATTGTGAAGTAACTAGAATATGTAGTGTAGCGGTGAAATGCTTAGATATTACATGGAATACCAATTGCGCAGGCAGGTTACTAATAATTTATTGA…	Bacteria	Bacteroidetes	Bacteroidia	Flavobacteriales	Flavobacteriaceae	Flavobacterium	Flavobacterium sp. ABG	0	0	0	0	0	0	0	0	0	0	0	0	0	0	0	0	0	0	0	0	0	0	0	0	0	0	0	0	0	88	58	0	31	57	206	0	9	0	0
2e9a4716e8e75ae816a7c0af6dcf96bc	GGCAGCAGTGAGGAATATTGGTCAATGGGCGAGAGCCTGAACCAGCCAAGTCGCGTGAAGGATGACGGTTCTATGGATTGTAAACTTCTTTTATATAGGAATAAAATGAGCTACGTGTAGCTTTTTGCATGTACTATATGAATAAGCATCGGCTAACTCCGTGCCAGCAGCCGCGGTAATACGGAGGATGCGAGCGTTATCCGGATTTATTGGGTTTAAAGGGTGCGTAGGCGGTTGATTAAGTCAGTGGTGAAAGTTTGAGGCTCAACCTTAAAATTGCCATTGAAACTGGTTAACTTGAGTATAAATGAAGTGGGCGGAATTTGTGGTGTAGCGGTGAAATGCATAGATATCACGAGGAACTCCAATTGCGTAGGCAGCTCACTAAGCTATAACTGA…	Bacteria	Bacteroidetes	Bacteroidia	Bacteroidales	Dysgonomonadaceae	Dysgonomonas	NA	0	0	0	0	0	0	0	0	0	0	0	0	0	0	0	0	0	0	0	0	0	0	0	0	0	0	0	0	0	0	0	9	0	0	0	0	0	0	0
2e9dbf0f98ef5d8521b6fbe83645ca1b	GGCAGCAGTGGGGAATATTGCACAATGGGCGCAAGCCTGATGCAGCAACGCCGCGTGAGGGATGACGGCCTTCGGGTTGTAAACCTCTTTTAGTAGGGAAGAAGCCGTGAGGTGACGGTACCTGCAGAAAAAGCACCGGCTAACTACGTGCCAGCAGCCGCGGTAATACGTAGGGTGCAAGCGTTGTCCGGAATTATTGGGCGTAAAGAGCTCGTAGGCGGCTTGTCGCGTCTGCCGTGAAAACCCAGGGCTCAACCCTGGGCGTGCGGTGGGTACGGGCAGGCTAGAGTGCGGTAGGGGAGATTGGAATTCCTGGTGTAGCGGTGGAATGCGCAGATATCAGGAGGAACACCGATGGCGAAGGCAGATCTCTGGGCCGCTACTGACGCTGAGGAGCGA…	Bacteria	Actinobacteria	Actinobacteria	Micrococcales	Microbacteriaceae	Leucobacter	Leucobacter sp. JPB-1.15	0	0	0	0	0	0	0	0	0	0	0	0	0	0	0	0	0	0	0	0	0	0	0	0	0	0	0	0	0	16	0	11	0	0	0	0	0	0	19
2ec29d16ed82a43b564dec80efded69d	GGCTGCAGTGGGGAATCTTCCGCAATGGACGAAAGTCTGACGGAGCAACGCCGCGTGAGTGATGAAGGATTTCGGTCTGTAAAACTCTGTTGTTTATGACGAACGTGCAGTGTGTGAACAATGCATTGCAATGACGGTAGTAAACGAGGAAGCCACGGCTAACTACGTGCCAGCAGCCGCGGTAATACGTAGGTGGCGAGCGTTGTCCGGAATTATTGGGCGTAAAGAGCATGTAGGCGGCCTATTAAGTCGAGCGTGAAAATGCGGGGCTCAACCCCGTATGGCGCTGGAAACTGGTAGGCTTGAGTGCAGGAGAGGAAAGGGGAATTCCCAGTGTAGCGGTGAAATGCGTAGATATTGGGAGGAACACCAGTGGCGAAGGCGCCTTTCTGGACTGTG…	Bacteria	Firmicutes	Negativicutes	Selenomonadales	Acidaminococcaceae	Phascolarctobacterium	Ruminococcus sp. N15.MGS-57	0	0	0	0	0	0	0	0	0	0	0	0	0	0	0	0	0	0	0	0	0	0	10	0	0	0	0	0	0	0	0	0	0	0	0	0	0	0	0
2ed134ff5a6e8d3c64dad9f9c722842f	GGCAGCAGTAAGGAATATTGGTCAATGGGCGGAAGTCTGAACCAGCCATGCCGCGTGCAGGAAGACTGCCCTATGGGTTGTAAACTGCTTTTTTACGGGAACAAACGCCGGTACGTGTACCGGTCTGAGTGTACCGTAAGAATAAGGATCGGCTAACTCCGTGCCAGCAGCCGCGGTAATACGGAGGATCCGAGCGTTATCCGGATTTATTGGGTTTAAAGGGTGCGCAGGCGGGATTTTAAGTCAGCGGTGAAATTCAGGGGCTCAACCTCTGGCCTGCCGTTGAAACTGATATTCTTGAGTGCGGACGAGGTAAGCGGAATTCGTCATGTAGCGGTGAAATGCATAGATATGACGAGGAACTCCAATTGCGAAGGCAGCTTACCAGGCCGCTACTGA…	Bacteria	Bacteroidetes	Bacteroidia	Bacteroidales	Sphingobacteriaceae	Sphingobacterium	NA	0	0	17	0	0	0	0	0	0	0	0	0	0	0	0	0	0	0	0	0	0	0	0	0	0	0	0	0	0	0	0	0	0	0	0	0	0	0	0
2edaeda26a2aeb3d2784448c2f3d5817	GGCAGCAGTGGGGAATATTGCGCAATGGGGGAAACCCTGACGCAGCGATGCCGCATGAGTGAAGAAGGGACTCGTTCCGTAAAGCTTTGTCCCGGGGGAAGAGAGAAGACGGTACCCCGGTAACAGCCCCAGCTAACTACGTGCCAGCAGCTGCGGTAACACGTGGGGGGCGAGCGTTGTCCGGAATTATTGGGCGTAAAGGGCACGCAGGCGGTTTTTTAGGCTGTCGATTAAAGTGCTGGGCTCAACCCAGTGATGCTTGGCAGAACCGAAAGACTCGAGTGCCAGAGAGGCAGGCAGAATTCCTGGTGTAGCGGTGAAATGCGCAGAGATCAGGAGGAATACCAGAGGCGAAGGCGGCCTGCTAGCTGGCAACTGACGCTCAGGTGCGAAAGCGTG…	Bacteria	Firmicutes	Clostridia	Clostridiales	Eubacteriaceae	Acetobacterium	NA	0	0	0	0	0	0	0	0	0	0	0	0	0	0	0	0	0	0	0	0	0	0	0	0	0	0	0	0	0	0	19	20	35	0	0	0	0	0	25
2ef477e79636381d490a267756889710	GGCTGCAGTAAGGAATATTGGTCAATGGGCGGAAGCCTGAACCAGCCATGCCGCGTGCAGGAAGACTGCCCTACGGGTTGTAAACTGCTTTTATACGGGAACAAACCCCATTACGAGTTAATGGGCTGAGTGTACCGTAAGAATAAGGATCGGCTAACTCCGTGCCAGCAGCCGCGGTAATACGGAGGATCCGAGCGTTATCCGGATTTATTGGGTTTAAAGGGTGCGTAGGCGGCATGCTAAGTCAGGGGTGAAATTCGGCAGCTTAACTGTCGGCGTGCCTTTGATACTGGTGTGCTTGAATGCGGATGAGGTAGGCGGAATGAGACAAGTAGCGGTGAAATGCATAGATATGTCTCAGAACACCGATTGCGAAGGCAGCTTACTAAGTCGTGATTG…	Bacteria	Bacteroidetes	Bacteroidia	Sphingobacteriales	Sphingobacteriaceae	Sphingobacterium	bacterium CC-YY411	0	0	0	0	0	0	0	0	0	0	0	0	0	0	0	0	0	0	0	0	0	0	0	0	0	0	0	0	0	0	0	4	0	0	0	0	16	0	0
2f0229b1ec9c786234a3e24c94c49144	GGCAGCAGTGGGGAATATTGCGCAATGGGGGAAACTCTGACGCAGCGATGCCGCGTGAGTGAGGAAGGGATTCGTCCCGTAAAGCTCCGTCACCGGTTAGGAGATAAGACCAGCCGGTTTTGAGCCCCGGCTAACTACGTGCCAGCAGCCGCGGCAATACGTAGGGGGCGAGCGTTGTCCGGAATCACTGGGCTTAAAGCGTCTGAAGGCGGTTAACGGGGAGTGGGCATTAAAAGACTGGTGAAACATCAGGGCGGTGCCCAGGACCCCCGAACTAGAGAGCCGAAGAGGCAGGCAGAATTCCTGGTGTAGCGGTGAAATGCGCAGAGATCAGGAGGAATACCAGAGGCGAAGGCGGCCTGCTGGGCGGACTCGGACGCTAAAGGACGAAAGCGTGGG…	Bacteria	Actinobacteria	Actinobacteria	Streptosporangiales	Streptosporangiaceae	Sphaerimonospora	NA	0	0	0	0	0	0	0	0	0	0	0	0	0	0	0	0	0	0	0	0	0	0	0	0	0	0	0	0	0	5	0	0	0	0	0	0	0	0	0
2f11fd1319f90a2146faeaebae6b6726	GGCAGCAGTGGGGAATATTGCACAATGGAGGGAACTCTGATGCAGCGACGCCGCGTGAGCGAAGAAGGAATTCGTTTCGTAAAGCTCTGTCCTATGGGAAGATAATGACGGTACCATAGAAGAAAGCCCCGGCTAACTACGTGCCAGCAGCCGCGGTAATACGTAGGGGGCGAGCGTTGTCCGGAATTATTGGGCGTAAAGGGTTCGTAGGCGGTAATACATGTCAGATGTGAAATCTTGTGGCTTAACCACATCAAGCATCTGAAACTGTATAACTTGAGTGGAGGAGAGGTAAGTGGAATTCCTAGTGTAGCGGTGAAATGCGTAGATATTAGGAAGAATACCAGTAGCGAAGGCGACTTACTGGCCTCTAACTGACGCTGATGAACGAAAGCGTGG…	Bacteria	Firmicutes	Clostridia	Clostridiales	Family XI	W5053	uncultured Clostridiales bacterium	0	0	0	0	0	0	0	0	0	0	0	0	0	0	0	0	0	0	0	0	0	0	0	21	0	0	0	0	0	0	0	0	0	0	0	0	0	0	0
2f15625144a5333dbdb45814945e1875	GGCAGCAGTGAGGAATATTGGTCAATGGACGGAAGTCTGAACCAGCCATGCCGCGTGCAGGATGAATGTGCTATGCATTGTAAACTGCTTTTGTACGAGGGTAAACCCAGATACGCGTATCTGCTTGAAAGTATCGTACGAATAAGGATCGGCTAACTCCGTGCCAGCAGCCGCGGTAATACGGAGGATCCGAGCGTTATCCGGATTTATTGGGTTTAAAGGGTGCGTAGGCTGTTTTTTAAGTTAGAGGTGAAAGCTCGACGCTCAACGTCGAAATTGCCTCTGATACTGAGAGACTAGAGTGTAGTTGCGGAAGGCGGAATGTGTGGTGTAGCGGTGAAATGCTTAGATATCACACAGAACACCGATTGCGAAGGCAGCTTTCCAAGCTATTACTGA…	Bacteria	Bacteroidetes	Bacteroidia	Bacteroidales	Rikenellaceae	Alistipes	Alistipes sp. N15.MGS-157	0	0	0	0	0	0	0	0	0	0	0	0	0	0	0	0	0	0	0	0	0	0	0	0	0	0	0	0	0	0	0	0	0	0	0	0	9	0	0
2f17fb0a5b1b72d2e086ef0992c2fbf8	GGCTGCAGTGGGGAATATTGCGCAATGGGGGCAACCCTGACGCAGCGACGCCGCGTGCGGGATGAAGGCCTTCGGGTCGTAAACCGCTTTCAGCAGGGACGAGGGCGTAAGCTGACGGTACCTGCAGAAGAAGCTCCGGCTAACTACGTGCCAGCAGCCGCGGTAATACGTAGGTGGCAAGCGTTATCCGGATTTATTGGGCGTAAAGCGAGCGCAGGCGGTTTCTTAAGTCTGATGTGAAAGCCCCCGGCTCAACCGGGGAGGGTCATTGGAAACTGGGAGACTTGAGTGCAGAAGAGGAGAGTGGAATTCCATGTGTAGCGGTGAAATGCGTAGATATATGGAGGAACACCAGTGGCGAAGGCGACTCTCTGGTCTGTAACTGACGCTGAGGCTCGA…	Bacteria	Firmicutes	Bacilli	Lactobacillales	Enterococcaceae	Enterococcus	NA	0	0	0	0	0	0	0	0	0	0	0	0	0	0	0	0	0	0	0	0	0	0	0	0	0	0	0	0	0	0	0	0	0	0	0	0	0	15	0
2f540cad7ee32b3240a73ec57f64ce0e	GGCAGCAGTGGGGAATATTGCACAATGGGCGCAAGCCTGATGCAGCAACGCCGCGTGAGGGATGACGGCCTTCGGGTTGTAAACCTCTTTTAGTAGGGAAGAAGCGTAAGTGACGGTACCTGCAGAAAAAGCACCGGCTAACTACGTGCCAGCAGCCGCGGTAATACGTAGGGTGCAAGCGTTATCCGGATTTATTGGGTTTAAAGGGTGCGTAGGCGGGATAATAAGTCAGCGGTGAAAGTTTGAGGCTCAACCTTAAAATTGCCGTTGAAACTGTTTTTCTTGAGTATATTTGAAGTAGGCGGAATTCGTGGTGTAGCGGTGAAATGCATAGATATCACGAAGAACTCCAATTGCGAAGGCAGCTTACTAAACTATAACTGACGCTGAAGCACGAAA…	Bacteria	Bacteroidetes	Bacteroidia	Bacteroidales	Dysgonomonadaceae	Dysgonomonas	NA	0	0	0	0	0	0	0	0	0	0	0	0	0	0	0	0	0	0	0	0	0	0	0	0	0	0	0	0	0	0	0	0	0	0	0	0	0	5	0
2f5432418367e216b1df28ac2362b6f6	GGCTGCAGTAGGGAATCTTTCACAATGGGCGAAAGCCTGATGGAGCAACGCCGCGTGCAGGATGACGGCCTTCGGGTTGTAAACTGCTTTTATATCCGAGAAATATGATGGTAAGATATGAATAAGGACCGGCTAACTCCGTGCCAGCAGCCGCGGTAATACGGGGGGTGCAAGCGTTACTCGGAATCACTGGGCGTAAAGGGTGCGTAGGTGGATTGTCAAGTCTTTTGTGAAATCTAATGGCTTAACCATTAAACTGCTTGGGAAACTGACAATCTAGAGTGAGGGAGAGGTAGATGGAATTCTTGGTGTAGGGGTAAAATCCGTAGAGATCAAGAAGAATACCCATTGCGAAAGCGATCTACTAGAACTCAACTGACACTGAGGCACGAAAGCGTG…	Bacteria	Epsilonbacteraeota	Campylobacteria	Campylobacterales	Campylobacteraceae	Campylobacter	uncultured Campylobacteraceae bacterium	0	0	0	0	0	0	0	0	0	0	0	0	0	0	0	0	0	0	0	0	0	0	0	0	0	0	0	0	0	0	5	0	0	0	0	0	0	0	0
2f613da4ee74a65b55253ba2a5015eef	GGCAGCAGTGGGGAATATTGGACAATGGGGGAAACCCTGATCCAGCCATGCCGCGTGTGTGAAGAAGGTCTTCGGATTGTAAAGCACTTTAAGTTGGGAGGAAGGGGTGAAGTAACGACTCACCTTTGACGTTACCAACAGAATAAGCATCGGCTAACTCCGTGCCAGCAGCCGCGGTAATACGGAGGATGCGAGCGTTATCCGGATTTATTGGGTTTAAAGGGTGCGTAGGTGGATTGTTAAGTCAGTTGTGAAAGTTTGCGGCTCAACCGTAAAATTGCAGTTGAAACTGGCAGTCTTGAGTACAGTAGAGGTGGGCGGAATTCGTGGTGTAGCGGTGAAATGCTTAGATATCACGAAGAACTCCGATTGCGAAGGCAGCTCACTAGACTGTTACTG…	Bacteria	Bacteroidetes	Bacteroidia	Bacteroidales	Bacteroidaceae	Bacteroides	NA	0	0	0	0	0	0	0	0	0	0	0	0	0	0	0	0	0	0	0	0	0	0	0	0	0	0	2	0	0	0	0	0	0	0	0	0	0	0	0
2fb14f78d86d598a4ff66d167fafef68	GGCAGCAGTGAGGAATATTGGTCAATGGGTGAGAGCCTGAACCAGCCAAGTCGCGTGAAGGAAGACTGCCTTATGGGTTGTAAACTTCTTTTATAGGAGAATAAAAAAGGTTATGTATAGCCTATTGCATGTATCCTATGAATAAGCATCGGCTAACTCCGTGCCAGCAGCCGCGGTAATACGGAGGATGCGAGCGTTATCCGGATTTATTGGGTTTAAAGGGTGCGCAGGCGGGATTTTAAGTCAGCGGTGAAATTTTCAGGCTCAACCTGAACACTGCCGTTGAAACTGGGATTCTTGAGTATGGATGAAGTAGGCGGAATTCGTTGTGTAGCGGTGACATGCGTAGATATTAGGAGGAACACCAGTGGCGAAGGCAGCTTACTAAGCTATAACTGA…	Bacteria	Bacteroidetes	Bacteroidia	Bacteroidales	Dysgonomonadaceae	Dysgonomonas	NA	0	0	0	0	0	0	0	0	0	0	0	0	0	0	0	3	0	0	0	0	0	0	0	0	0	0	0	0	0	0	0	0	0	0	0	0	0	0	0
2fc7e30a091107e4e8f58b5f51a5710b	GGCAGCAGTAGGGAATTTTCGTCAATGGGGGGAACCCTGAACGAGCAACGCCGCGTGAATGAAGAAGTTCTTCGGAATGTAAAGTTCTTTTATCAGGGAAGAAAAAAATGACGGTACCTGATGAATAAGCCCCGGCTAACTATGTGCCAGCAGCCGCGGTAATACATAGGGGGCAAGCGTTATCCGGAATTATTGGGCGTAAAGGGTGCGTAGGCGGCTATTTAAGTCTTTGGTGTAAGTGCAGTGCTCAACGCTGTGATGCTAAGGAAACTGGGTAGCTAGAGTGAGATAGAGGCAAGTGGAATTCCATGTGTAGCGGTAAAATGCGTAAATATATGGAGGAACACCAGTGGCGAAGGCGGCTTGCTGGGTCTATACTGACGCTGATGCACGAAAGCG…	Bacteria	Tenericutes	Mollicutes	Acholeplasmatales	Acholeplasmataceae	Acholeplasma	NA	0	0	0	0	0	0	0	0	0	0	0	26	0	0	0	0	0	0	0	0	0	0	0	0	5	7	0	0	0	0	0	0	0	0	0	0	0	0	0
2ff8fa080e08e8bed56bf13e62b8aa2e	GGCTGCAGTGAGGAATATTGGTCAATGGGCGAGAGCCTGAACCAGCCAAGTCGCGTGAAGGAAGACTGCCTTATGGGTTGTAAACTTCTTTTATACAGGAATAAAAAGACCTACGTGTAGGTTATTGCATGTACTGTATGAATAAGCATCGGCTAACTCCGTGCCAGCAGCCGCGGTAATACGGAGGATGCGAGCGTTATCCGGATTTATTGGGTTTAAAGGGTGCGCAGGCGGGAATTTAAGTCAGCGGTGAAATCTGGTCGCTTAACGATCACACTGCCGTTGAAACTGGGTTTCTTGAGTATGGATGAAGTAGGCGGAATTCGTTGTGTAGCGGTGACATGCATAGATATAACGAGGAACTCCGATTGCGTAGGCAGCTTACTAAGCCATAACTGA…	Bacteria	Bacteroidetes	Bacteroidia	Bacteroidales	Dysgonomonadaceae	Dysgonomonas	NA	0	0	0	0	0	0	0	0	0	0	0	0	0	0	0	0	0	0	0	0	50	321	2859	877	0	0	0	0	2347	0	0	0	0	0	0	0	0	0	0
2ff97c223a937a34ecc46c7d2b350059	GGCAGCAGTGGGGAATATTGGACAATGGGGGGAACCCTGATCCAGCCATGCCGCGTGTGTGAAGAAGGTCTTCGGATTGTAAAGCACTTTAAGTTGGGAGGAAGGGCTTTAGGTTAATACCCTGAAGTTTTGACGTTACCAACAGAATAAGCACCGGCTAACTTCGTGCCAGCAGCCGCGGTAATACGAAGGGTGCAAGCGTTAATCGGAATTACTGGGCGTAAAGCGCGCGTAGGTGGTTTGTTAAGTTGGAAGTGAAAGCCCCGGGCTTAACCTGGGAATGGCTTTCAAAACTGGCGAGCTAGAGTACGGTAGAGGGTAGTGGAATTTCCTGTGTAGCGGTGAAATGCGTAGATATAGGAAGGAACATCAGTGGCGAAGGCGACTACCTGGACTGAT…	Bacteria	Proteobacteria	Gammaproteobacteria	Pseudomonadales	Pseudomonadaceae	Pseudomonas	NA	0	0	0	0	0	0	0	0	0	0	0	0	0	0	0	0	0	0	0	0	0	0	0	0	0	0	0	0	0	0	0	0	0	0	48	0	0	0	0
30019a111949f1dc14429d8f82fb46f2	GGCAGCAGTGAGGAATATTGGTCAATGGGCGAGAGCCTGAACCAGCCAAGTAGCGTGAAGGATGACTGCCCTATGGGTTGTAAACTTCTTTTATAAAGGAATAAAGTCGGGTATGGATACCCGTTTGCATGTACTTTATGAATAAGGATCGGCTAACTCCGTGCCAGCAGCCGCGGTAATACGGAGGATGCGAGCGTTATCCGGATTTATTGGGTTTAAAGGGTGCGCAGGCGGGATTTTAAGTCAGCGGTGAAATTCAGGGGCTCAACCTCTGGCCTGCCGTTGAAACTGATTTTCTTGAGTGCGGACGAGGTAAGCGGAATTCGTCATGTAGCGGTGAAATGCATAGATATGACGAGGAACTCCAATTGCGAAGGCAGCTTACCAGGCCGCTACTGA…	Bacteria	Bacteroidetes	Bacteroidia	Bacteroidales	Dysgonomonadaceae	Dysgonomonas	NA	0	0	0	0	0	0	0	0	0	0	0	0	0	0	0	0	0	0	0	0	0	0	0	2	0	0	0	0	0	0	0	0	0	0	0	0	0	0	0
302565de39f1fa39916d2b8ff39597f9	GGCTGCAGTGGGGAATATTGGGCAATGGGCGCAAGCCTGACCCAGCAACGCCGCGTGAAGGAAGAAGGCTTTCGGGTTGTAAACTTCTTTGGCCAGGGACGATAATGACGGTACCTGGAGAACAAGCCACGGCTAACTACGTGCCAGCAGCCGCGGTAATACGTAGGTGGCAAGCGTTATCCGGATTTACTGGGTGTAAAGGGCGTGTAGGCGGGTTGGCAAGTCAGGTGTGAAATTCATAGGCTTAACTTATGACGGTCATCTGAAACTGCTGATCTTGAGTGTCGGAGAGGAAAGTGGAATTCCTAGTGTAGCGGTAAAATGCGTAGATATTAGGAGGAACACCGGTGGCGAAGGCGGCTCACTGGCCTATTACTGACGCTGAGGCGCGAAAGCGTG…	Bacteria	Firmicutes	Clostridia	Clostridiales	Ruminococcaceae	Fastidiosipila	Clostridiaceae bacterium SK061	0	0	0	0	0	0	0	0	0	0	0	0	0	0	0	0	0	0	0	0	0	0	0	0	0	0	0	0	0	0	0	0	0	0	2	0	0	0	0
3034d8634a99e7957464de5d12f7a95c	GGCAGCAGTGGGGAATATTGGACAATGGGGGGAACCCTGATCCAGCAATACCGCGTGTGTGAAGAAGGCCTTCGGGTTGTAAAGCTCTGTTGTAAGGGAAGAATAATAGGTAGAGGGAATGCTATCTATATGACGGTACCTTACCAGAAAGCCACGGCTAACTACGTGCCAGCAGCCGCGGTAATACGGAGGATGCGAGCGTTATCCGGATTTATTGGGTTTAAAGGGTGCGCAGGCGGGAATTTAAGTCAGCGGTGAAATCTCGACGCTCAACGTCGAAACTGCCATTGAAACTGGATTTCTTGAGTATAGATGAAGTAGGCGGAATTCGTTGTGTAGCGGTGAAATGCATAGATATAACGAGGAACCCCAATTGCGTAGGCAGCTTACTAAACTATA…	Bacteria	Bacteroidetes	Bacteroidia	Bacteroidales	Dysgonomonadaceae	Dysgonomonas	NA	0	0	0	0	0	0	0	0	0	0	0	0	0	0	0	0	0	0	0	0	0	0	0	0	2	0	0	0	0	0	0	0	0	0	0	0	0	0	0
303611dd1e64bbbb6d84023fe39ba390	GGCAGCAGTGAGGAATATTGGTCAATGGACGAGAGTCTGAACCAGCCAAGTCGCGTGAAGGAAGACTGCCTTATGGGTTGTAAACTTCTTTTATATGGGAATAAAAGAAACTACGAGTAGTTTATTGCATGTACCATATGAATAAGCATCGGCTAACTCCGTGCCAGCAGCCGCGGTAATACGGAGGATGCGAGCGTTATCCGGATTTATTGGGTTTAAAGGGTGCGCAGGCGGCAGATTAAGTCAGCGGTGAAATCCCGACGCTCAACGTCGGCATTGCCGTTGAAACTGGTTTGCTTGAGTATAGATGAAGTAGGCGGAATTCGTTGTGTAGCGGTGACATGCTTAGATATAACGAGGAACTCCGATTGCGTAGGCAGCTTACTAAACTATTACTGA…	Bacteria	Bacteroidetes	Bacteroidia	Bacteroidales	Dysgonomonadaceae	Dysgonomonas	NA	0	0	0	0	0	0	0	0	0	0	0	0	0	0	0	0	0	0	0	0	20	36	38	67	0	0	0	0	76	0	0	0	0	0	0	0	0	0	0
3065b9ffbb43c6e486182adfcc8aaa07	GGCAGCAGTGAGGAATATTGGTCAATGGACGAGAGTCTGAACCAGCCATGCCGCGTGCAGGAAGACTGCCCTATGGGTTGTAAACTGCTTTTTTACGGGAACAAACGCCGGTACGTGTACCGGTCTGAGTGTACCGTAAGAATAAGGATCGGCTAACTCCGTGCCAGCAGCCGCGGTAATACGGAGGATGCGAGCGTTATCCGGATTTATTGGGTTTAAAGGGTGCGTAGGCCGAAAGGTAAGTCAGCGGTGAAACGCCGGAGCTCAACTCCGGCCCTGCCGTTGAAACTGCTTTTCTTGAGTAGATTCGAGGTAAGCGGAATTCGTAGTGTAGCGGTGAAATGCATAGATATTACGAGGAACTCCGATAGCGCAGGCAGCTTACCAGGCTCTCACTGA…	Bacteria	Bacteroidetes	Bacteroidia	Bacteroidales	Dysgonomonadaceae	uncultured compost bacterium	uncultured compost bacterium	0	0	0	0	0	4	0	0	0	0	0	0	0	0	0	0	0	0	0	0	0	0	0	0	0	0	0	0	0	0	0	0	0	0	0	0	0	0	0
3066bf6249a1eac7ab860f6a6a29810e	GGCAGCAGTGGGGAATATTGCACAATGGGCGGAAGCCTGATGCAGCGACGCCGCGTGGGGGATGACGGTCTTCGGATTGTAAACCCCTTTCAGTAGGGACGAAGCGCAAGTGACGGTACCTGCAGAAGAAGCACCGGCCAACTACGTGCCAGCAGCCGCGGTAATACGTAGGGTGCGAGCGTTGTCCGGAATTACTGGGCGTAAAGAGCTCGTAGGCGGTTTGTCGCGTCGTCTGTGAAATCCTCCAGCTTAACTGGGGGCGTGCAGGCGATACGGGCAGACTTGAGTACTACAGGGGAGACTGGAATTCCTGGTGTAGCGGTGAAATGCGCAGATATCAGGAGGAACACCGGTGGCGAAGGCGGGTCTCTGGGTAGTAACTGACGCTGAGGAGCGAAA…	Bacteria	Actinobacteria	Actinobacteria	Corynebacteriales	Dietziaceae	Dietzia	NA	0	0	0	0	0	0	0	0	0	0	0	0	0	0	0	0	0	0	0	0	0	0	0	0	0	0	0	0	0	41	52	50	37	0	29	37	59	86	0
3083d951aaea6946b00d1c73354cac87	GGCAGCAGTGGGGAATATTGCACAATGGGCGAAAGCCTGATGCAGCGACGCCGCGTGAGGGATGAAGGCCTTCGGGTTGTAAACCTTTTTCGCTTTTGATCAAGGCGCGTCTTTGGGGCGTGTTGAGAGTATGAGGTAAAGAAGCACCGGCTAACTACGTGCCAGCAGCCGCGGTAATACGTAGGGTGCGAGCGTTGTCCGGAATTATTGGGCGTAAAGGGCTTGTAGGTGGCTTGTTGCGTCTGCCGTGAAATGTGCTGGCTTAACTGGTGCAGTGCGGTGGGTACGGGCAGGCTTGAGTGTGGTAGGGGAGATTGGAATTCCTGGTGTAGCGGTGGAATGCGCAGATATCAGGAAGAACACCGGTGGCGAAGGCGGATCTCTGGGCCATTACTGACG…	Bacteria	Actinobacteria	Actinobacteria	Actinomycetales	Actinomycetaceae	Actinomyces	NA	0	0	0	0	0	0	0	0	0	0	0	122	0	0	0	0	0	0	0	0	0	0	0	0	0	0	0	0	0	0	0	0	0	0	0	0	0	0	0
30949bf27accca1ee0293244e15e3864	GGCAGCAGTAAGGAATATTGGTCAATGGACGCAAGTCTGAACCAGCCATGCCGCGTGCAGGACGACTGCCCTATGGGTTGTAAACTGCTTTTATACGGGAACAAACCCAGGTACGTGTACCTGGCTGAGTGTACTGTAGGAATAAGGATCGGCTAACTCCGTGCCAGCAGCCGCGGTAATACGGAGGATCCAAGCGTTATCCGGATTTATTGGGTTTAAAGGGTGCGTAGGCGGCCTATTAAGTCAGGGGTGAAATTCGGCAGCTTAACTGTCGGCGTGCCTTTGATACTGATAGGCTTGAATGCGGATGAGGTAGGCGGAATGAGACAAGTAGCGGTGAAATGCATAGATATGTCTCAGAACTCCGATTGCGAAGGCAGCTTACTAAGTCGTGATTGA…	Bacteria	Bacteroidetes	Bacteroidia	Sphingobacteriales	Sphingobacteriaceae	Sphingobacterium	NA	0	0	0	0	0	0	0	0	0	0	0	0	0	0	0	0	0	0	0	0	11	0	22	0	0	0	0	0	0	29	11	0	23	20	78	16	10	5	18
30971aa0f33f7aa5267af7771c3cb3b3	GGCAGCAGTGGGGAATATTGCACAATGGGCGAAAGCCTGATGCAGCGACGCCGCGTGAGGGATGAAGGCCTTCGGGTTGTAAACCTTTTTCGCCCTTGAACAAGCCGCGTTTTGTCGTGGTGAGGGTATGGGGTAAAGAAGCACCGGCTAACTACGTGCCAGCAGCCGCGGTAATACGTAGGGTGCGAGCGTTGTCCGGAATTATTGGGCGTAAAGGGCTTGTAGGTGGCGTGTCGCGTCTGTCGTGAAATGTGCTGGCTTAACTGGTGCAGTGCGGTGGGTACGGGCATGCTTGAGTGTGGTAGGGGAGATTGGAATTCCTGGTGTAGCGGTGGAATGCGCAGATATCAGGAAGAACACCGGTGGCGAAGGCGGATCTCTGGGCCATTACTGACGCTG…	Bacteria	Actinobacteria	Actinobacteria	Actinomycetales	Actinomycetaceae	Actinomyces	NA	171	533	631	129	179	331	374	298	167	131	42	71	24	25	128	146	85	75	60	102	0	0	45	0	87	28	63	65	0	96	39	40	64	28	30	94	44	78	79
30cd89dcadf090217760304396d03934	GGCAGCAGTGAGGAATATTGGACAATGGGCGCAAGCCTGATCCAGCCATGCCGCGTGCAGGAAGACGGCCCTATGGGTTGTAAACTGCTTTTATACGGGAAGAAACCCCCCGACGTGTCGGGGCTTGACGGTACCGTATGAATAAGGATCGGCTAACTCCGTGCCAGCAGCCGCGGTAATACGGGGGGTGCAAGCGTTAATCGGAATTACTGGGCGTAAAGCGCGCGTAGGCGGTTACTTAAGTGGGATGTGAAATACCTGGGCTCAACCTGGGAATTGCGTTTCAAACTGGGTAGCTAGAGTACAGTAGAGGGTGGTGGAATTTCCAGTGTAGCGGTGAAATGCGTAGAGATTGGAAGGAACATCAGTGGCGAAGGCGACCACCTGGACTGATACTGA…	Bacteria	Proteobacteria	Gammaproteobacteria	Cellvibrionales	Microbulbiferaceae	Microbulbifer	NA	0	0	0	0	0	0	0	0	0	0	0	0	0	0	0	0	0	0	0	0	0	0	0	0	0	0	0	0	0	0	0	0	0	0	0	0	2	0	0
30d2c9431ae0510818ff6cf6df3e6317	GGCAGCAGTGGGGAATATTGGACAATGGGGGAAACCCTGATCCAGCGACGCCGCGTGAGTGAAGAAGTATTTCGGTATGTAAAGCTCTATCAGCAGGGAAGAAAATGACGGTACCTGACTAAGAAGCCCCGGCTAACTCCGTGCCAGCAGCCGCGGTAATACGAAGGGTGCAAGCGTTAATCGGAATTACTGGGCGTAAAGCGCGCGTAGGTGGTTTATCAAGTTGGATGTGAAATCCCCGGGCTCAACCTGGGAACTGCATCCAAAACTGATTGACTAGAGTATAGTAGAGGTTAGTGGAATTTCCTGTGTAGCGGTGAAATGCGTAGATATAGGAAGGAACACCAGTGGCGAAGGCGACTAACTGGACTAATACTGACACTGAGGTGCGAAAGCGTG…	Bacteria	Proteobacteria	Gammaproteobacteria	Pseudomonadales	Pseudomonadaceae	Pseudomonas	NA	0	0	0	0	0	0	0	0	0	0	0	0	0	0	0	0	0	0	0	0	0	0	0	0	0	5	0	0	0	0	0	0	0	0	0	0	0	0	0
30d3653f04b3bef8f5a3147581a469b6	GGCAGCAGTGGGGAATATTGGACAATGGGCGAAAGCCTGATCCAGCAATACCGCGTGTGTGAAGAAGGCCCTAGGGTTGTAAAGCACTTTTGTTAGGGAGAACGGGTTTTGTAGCTAATACCTACAGAATCTGATGTTACCTAAAGAATAAGCACCGGCTAACTCCGTGCCAGCAGCCGCGGTAATACGGAGGGTGCGAGCGTTGTCCGGAATTACTGGGCGTAAAGGGCGTGTAGGCGGTTTGTTAAGTCTGATGTTAAAGGTTGGGGCTCAACCCCGGCATGGCGTTGGATACTGGCAGGCTTGACGGCTGGAGAGGCGAGTGGAATTGCCAGTGTAGCGGTGAAATGCGTAGATACTGGTAGGAACACCTATTGCGAAGGCAGCTCGCTGGACAGT…	Bacteria	Deinococcus-Thermus	Deinococci	Deinococcales	Trueperaceae	Truepera	uncultured Truepera sp.	0	0	2	0	0	0	0	0	0	0	0	0	0	0	0	0	0	0	0	0	0	0	0	0	0	0	0	0	0	0	0	0	0	0	0	0	0	0	0
30dea58ac3d258f2736677e4a5391b5d	GGCTGCAGTGGGGAATATTGCGCAATGGAGGCAACTCTGACGCAGCGATGCCGCGTGAGTGAGGAAGGGATTCGTCCCGCAGAGCTCAGGAGTCAGCAAAGAGAGAGACGGTCGCTGACTTTAAGCCCCGGCTAACTACGTGCCAGCAGCCGCGGCAATACGTAGGGGGCAAGCGTTGTCCGGAATCATTGGGCGTAAAGCGCGCGCAGGCGGCGGGAGAGGCTTTTTGTAAAAGTCCCGGGCTCACCCCGGGGAGGCAGAAAGAACCAATCCGCTAGAGTGCTCTAGAGGCAGGCAGAATTCCTGGTGTAGTGGTGAAATACGCAGAGATCAGGAGGAATACCGGAGGCGAAGGCGGCCTGCTGGAGAGAGACTGACGCTCAGGCGCGAGAGCGTGGG…	Bacteria	Firmicutes	D_1__Clostridia	Clostridiales	Lachnospiraceae	Lachnostridium	NA	0	0	0	0	0	0	0	0	0	0	0	0	0	0	0	0	0	0	0	0	0	0	0	0	0	0	0	0	0	0	0	0	0	0	0	0	0	0	13
311bb6df433dcb3c6652422a780c6822	GGCAGCAGTGAGGAATCTTCCACAATGGGCGAAAGCCTGATGGAGCAACGCCGCGTGCAGGATGAAGGCCTTCGGGTTGTAAACTGCTTTTATGAGTGAAGAATATGACGGTAACTCATGAATAAGCACCGGCTAACTACGTGCCAGCAGCCGCGGTCATACGTAGGGTGCAAGCATTATCCGGAGTGACTGGGCGTAAAGAGTTGCGTAGGTGGTTTGTTAAGTAGATAGTGAAAGCTGACGGCTCAACCGTACAGACTATTATCTAAACTGGCAAACTCGAGAATGGTAGAGGTAACTGGAATTTCTTGTGTAGGAGTGAAATCCGTAGATATAAGAAGGAACACCAATGGCGTAGGCAGGTTACTAGACCACTTCTGACACTGAGGCACGAAAGCG…	Bacteria	Patescibacteria	Saccharimonadia	Saccharimonadales	Lachnospiraceae	Candidatus	NA	0	0	0	0	0	0	0	0	0	0	0	0	0	0	0	0	0	0	0	48	0	0	0	0	0	3	0	0	0	0	0	0	0	0	0	0	0	0	0
3129bd13c86d7ef6ec7d116a17971c62	GGCAGCAGTGGGGAATATTGCGCAATGGAGGGAACTCTGACGCAGCGATGCCGCGTGAGTGAAGAAGGGATTCGTCCCGTAAAGCTCTGTTGCCAGGGATGATAAGAGACAGTACCTGGCGAGAAAGCCCCGGCTAACTACGTGCCAGCAGCCGCGGTAACACGTAGGGGGCGAGCGTTGTCCGGAATCACTGGGCGTAAAGGGCACGCAGGCGGCTGATGCAGGCGGGGATGTGAAAGATGAGGGCCCAACCCTTACAGGACACCCCGAACCGCACAGCTAGAGTGCTGGAGAGGCAGGCAGAATTCCTGGTGTAGCGGTGAAATGCGCAGATATCAGGAGGAATACCGGAGGCGAAGGCGGCCTGCCGGACAGACACTGACGCTCAGGTGCGAAAGC…	Bacteria	Firmicutes	Tissierellia	NA	NA	NA	NA	0	0	0	0	0	0	0	0	0	0	0	0	0	0	0	0	0	0	0	0	0	0	0	0	0	0	0	0	0	0	122	0	63	0	67	0	0	0	111
3137d0bded824bd9d4abe6bf9f264320	GGCAGCAGTGAGGAATATTGGTCAATGGGTGAGAGCCTGACCCAGCCATGCCGCGTGCAGGAAGACGGTCCTCTGGATTGTAAACTGCTTTTGAATAGGAAGAACACTACTCTTGCGAGAGTATTTGACGGTACTATTAGAATAAGCACCGGCTAACTCCGTGCCAGCAGCCGCGGTAATACGGAGGGTGCAAGCGTTAATCGGAATTACTGGGCGTAAAGCGCGCGTAGGTGGTTTATCAAGTTGGATGTGAAATCCCCGGGCTCAACCTGGGAACTGCATCCAAAACTGATTGACTAGAGTATAGTAGAGGTTAGTGGAATTTCCTGTGTAGCGGTGAAATGCGTAGATATAGGAAGGAACACCAGTGGCGAAGGCGACTAACTGGACTAATACTGA…	Bacteria	Proteobacteria	Gammaproteobacteria	Pseudomonadales	Pseudomonadaceae	Pseudomonas	NA	0	0	0	0	0	0	0	0	0	0	0	0	0	0	3	0	0	0	0	0	0	0	0	0	0	0	0	0	0	0	0	0	0	0	0	0	0	0	0
316eccd52b8f5e07112f30224a018a97	GGCAGCAGTAAGGAATATTGGTCAATGGGCGGAAGCCTGAACCAGCCATGCCGCGTGCAGGAAGACTGCCCTACGGGTTGTAAACTGCTTTTATACGGGAACAAACCCCATTACGAGTTAATGGGCTGAGTGTACCGTAAGAATAAGGATCGGCTAACTCCGTGCCAGCAGCCGCGGTAATACGGAGGATCCGAGCGTTATCCGGATTTATTGGGTTTAAAGGGTGCGTAGGCGGCATGCTAAGTCAGGGGTGAAATTCGGCAGCTTAACTGTCGGCGTGCCTTTGATACTGGCGTGCTTGAATGTACATGAGGTAGGCGGAATGAGACAAGTAGCGGTGAAATGCATAGATATGTCTCAGAACTCCGATTGCGAAGGCAGCTTACTAAAGTATGATTG…	Bacteria	Bacteroidetes	Bacteroidia	Sphingobacteriales	Sphingobacteriaceae	Sphingobacterium	NA	0	0	0	0	0	0	0	0	0	0	0	0	0	0	0	0	0	0	0	0	0	0	0	0	0	0	0	0	0	0	0	0	0	0	0	1	0	0	0
31758537fa3a0f61551634338af665d3	GGCAGCAGTGGGGAATATTGGACAATGGGGGCAACCCTGATCCAGCCATGCCGCGTGAGTGATGAAGGCCCTAGGGTTGTAAAGCTCTTTTATCCGGGAAGATAATGACTGTACCGGAAGAATAAGCCCCGGCTAACTTCGTGCCAGCAGCCGCGGTAATACGAAGGGGGCTAGCGTTGCTCGGAATCACTGGGCGTAAAGGGCGCGTAGGCGGACAATTAAGTCAGGGGTGAAATCCCGAGGCTCAACCTCGGAATTGCCTTTGATACTGGTTGTCTTGAGATCGGAAGAGGTAAGTGGAATTGCGAGTGTAGAGGTGAAATTCGTAGATATTCGCAGGAACACCAGTGGCGAAGGCGACTTACTGGTCCGTATCTGACGCTGAGGCGCGAAAGCGTG…	Bacteria	Proteobacteria	Alphaproteobacteria	Rhizobiales	Beijerinckiaceae	Pseudochelatococcus	NA	0	0	0	0	0	0	0	0	0	0	0	0	0	0	0	0	0	0	0	0	0	0	0	0	0	0	0	0	0	3	0	0	0	8	0	0	0	0	0
318c0fd2afd7a428ce96d7e232d4c619	GGCAGCAGTGGGGAATATTGCACAATGGGCGAAAGCCTGATGCAGCAACGCCGCGTGAGGGATGACGGCCTTCGGGTTGTAAACCTCTTTTAGTAGGGAAGAAGCGAAAGTGACGGTACCTACAGAAAAAGCACCGGCTAACTACGTGCCAGCAGCCGCGGTAATACGTAGGGTGCAAGCGTTGTCCGGAATTATTGGGCGTAAAGAGCTCGTAGGCGGCTTGTCGCGTCTGCTGTGAAATCCCGGGGCTCAACCCCGGGCGTGCAGTGGGTACGGGCAGGCTAGAGTGCGGTAGGGGAGATTGGAATTCCTGGTGTAGCGGTGGAATGCGCAGATATCAGGAGGAACACCGATGGCGAAGGCAGATCTCTGGGCCGTTACTGACGCTGAGGAGCGAAA…	Bacteria	Actinobacteria	Actinobacteria	Micrococcales	Microbacteriaceae	Leucobacter	NA	0	0	0	0	0	0	0	0	0	0	0	0	0	0	0	0	0	0	0	0	19	0	61	71	0	0	0	0	0	0	0	0	0	0	0	0	0	0	0
3198d27853f335fbcf850c057fe00faa	GGCTGCAGTGGGGAATATTGGACAATGGGCGAAAGCCTGATCCAGCAATACCGCGTGTGTGAAGAAGGCCCTAGGGTTGTAAAGCACTTTTGTTAGGGAGAACGGGTTTTGTAACTAATACCTACAGAATCTGATGTTACCTAAAGAATAAGCACCGGCTAACTCCGTGCCAGCAGCCGCGGTAATACGGAGGGTGCAAGCGTTAATCGGAATTACTGGGCGTAAAGGGCGCGTAGGTGGTATCTTAAGTTGGGTGTGAAATCCCCGGGCTCAACCTGGGAATTGCATCCAAAACTGGGGTGCTAGAGTTTGGTAGAGGGTAGCGGAATTTCTGGTGTAGCGGTGAAATGCATAGATATGACGAGGAACTCCAATTGCGAAGGCAGCTTACCAGGCCGC…	Bacteria	Proteobacteria	Gammaproteobacteria	Cardiobacteriales	Wohlfahrtiimonadaceae	Ignatzschineria	NA	0	0	0	0	0	0	0	0	0	0	0	0	0	0	0	0	0	0	0	0	0	3	0	0	0	0	0	0	0	0	0	0	0	0	0	0	0	0	0
319c88aa08bae78bbe9827b6696845c0	GGCAGCAGTGGGGAATATTGGGCAATGGGGGAAACCCTGACCCAGCAATGCCGCGTGAGGGAAGAAGGTTTTCGGATTGTAAACCTCTGTCCCGAGGGACGAAGACAGTGACGGTACCTCGGGAGGAAGCCCCGGCTAACTACGTGCCAGCAGCCGCGGTAATACGTAGGGGGCAAGCGTTGTCCGGAATCACTGGGCGTAAAGGGCGCGTAGGCGGCCAATTAAGTCAGGTGTGAAATACCTCTGCTTAACGGAGGGGGGTCACTTGAAACTGATAGGCTGGAGTGCAGGAGAGGAAAGTGGAATTCCCGGTGTAGCGGTGGAATGCGTAGAGATCGGGAGGAACACCAGTGGCGAAGGCGACTTTCTGGACTGTAACTGACGCTGAGGCGCGAAAGC…	Bacteria	Firmicutes	Clostridia	Clostridiales	Christensenellaceae	Christensenella	NA	0	0	0	0	0	0	0	0	0	0	0	8	0	0	0	0	0	0	0	0	0	0	0	0	0	0	0	0	0	0	0	0	0	0	0	0	0	0	0
31b9dcd8a6218d34bf902945d60b3ca3	GGCAGCAGTGAGGAATATTGGTCAATGGACGAGAGTCTGAACCAGCCAAGTCGCGTGATGGATGACTGCCTTATGGGTTGTAAACATCTTTTATACGGGAATAAAGTGGCCTACGTGTAGGTTTTTGCATGTACCGTATGAATAAGCATCGGCTAACTTCGTGCCAGCAGCCGCGGTAATACGAAGGATGCGAGCGTTATCCGGATTTATTGGGTTTAAAGGGTGCGCAGGCGGGAAATTAAGTCAGGGGTGAAATCTGGACGCTCAACGTTCAAATTGCCTTTGATACTGGTTTTCTTGAGTGTAGTTGAAGTAGGCGGAATTCGTTGTGTAGCGGTGAAATGCATAGATATAACGAGGAACTCCGATAGCGTAGGCAGCTTACTAAGCTATTACTGA…	Bacteria	Bacteroidetes	Bacteroidia	Bacteroidales	Dysgonomonadaceae	Dysgonomonas	NA	0	0	0	0	0	0	0	0	0	0	0	0	0	0	0	0	0	0	0	0	0	0	0	0	0	0	0	0	0	0	0	0	0	6	12	0	0	0	0
31ba1fc168187abb3c40759384f0b601	CGGCAGCAGTGGGGAATATTGCGCAATAGAGGCAACTCTGACGCAGCGATGCCGCGTGAATGAAGGAGGGCTTCGGCCCGTAAAGTTCTGTCGTCGGGGAAGAGAGGACGTTACCCGATGAGAAAGCCCCGGCTAACTCCGTGCCAGCAGCCGCGGTAATACGGGGGGTGCAAGCGTTACTCGGAATCACTGGGCGTAAAGGGTGCGTAGGTGGATTGTCAAGTCTTTTGTGAAATCTAATGGCTTAACCATTAAACTGCTTGGGAAACTGACAATCTAGAGTGAGGGAGAGGTAGATGGAATTCTTGGTGTAGGGGTAAAATCCGTAGAGATCAAGAAGAATACCCATTGCGAAAGCGATCTACTAGAACTCAACTGACACTGAGGCACGAAAGCGTG…	Bacteria	Epsilonbacteraeota	Campylobacteria	Campylobacterales	Campylobacteraceae	Campylobacter	uncultured Campylobacteraceae bacterium	0	0	0	0	0	0	0	0	0	0	0	0	0	0	0	0	0	0	0	0	0	0	0	0	0	0	0	0	0	0	0	0	0	0	0	0	0	0	5
31cbd9bb6827faa2ed3f7ba12a831fd6	GGCAGCAGTGGGGAATATTGCGCAATGGGCGAAAGCCTGACGCAGCGACGCCGCGTGAGGGATGAAGGTTTTCGGATCGTAAACCTCTGTCAGAAGGGAAGAAACCGCACTGTGCTAATCAGCAGTGCCTTGACGGTACCTTCAAAGGAAGCACCGGCTAACTCCGTGCCAGCAGCCGCGGTAATACGGAGGGTGCAAGCGTTAATCGGAATTACTGGGCGTAAAGCGCACGTAGGCTGCTTTGTAAGTCAGGGGTGAAATCCCACGGCTCAACCGTGGAACTGCCTTTGATACTGCTTAGCTTGAATCCGGGAGAGGGTGGCGGAATTCCAGGTGTAGGAGTGAAATCCGTAGATATCTGGAGGAACATCAGTGGCGAAGGCGGCCACCTGGACCGGT…	Bacteria	Proteobacteria	Deltaproteobacteria	Desulfovibrionales	Desulfovibrionaceae	Desulfovibrio	NA	2631	3041	1127	978	117	2300	1843	1254	2867	2256	13	0	0	0	34	0	55	0	84	357	58	47	110	81	0	0	69	0	44	213	128	114	123	62	117	126	111	277	121
31dd96ddad72387e5394cfc30b266cb3	GGCTGCAGTGGGGAATATTGCGCAATGGGGGAAACCCTGACGCAGCGATGCCGCATGAGTGAAGAAGGGACTCGTTCCGTAAAGCTTTGTCCCGGGGGAAGAGATAAGACGGTACCCCGGTAACAGCCCCAGCTAACTACGTGCCAGCAGCTGCGGTAACACGTGGGGGGCGAGCGTTGTCCGGAATTATTGGGCGTAAAGGGTGCGTAGGTGGATTGTCAAGTCTTTTGTGAAATCTAATGGCTTAACCATTAAACTGCTTGGGAAACTGACAATCTAGAGTGAGGGAGAGGTAGATGGAATTCTTGGTGTAGGGGTAAAATCCGTAGAGATCAAGAAGAATACCCATTGCGAAAGCGATCTACTAGAACTCAACTGACACTGAGGCACGAAAGCGTG…	Bacteria	Epsilonbacteraeota	Campylobacteria	Campylobacterales	Campylobacteraceae	Campylobacter	uncultured Campylobacteraceae bacterium	0	0	0	0	0	0	0	0	0	0	0	0	0	0	0	0	0	0	0	0	0	0	0	0	0	0	0	0	0	0	0	3	0	0	0	0	0	0	0
31eac549c61fd34e41b1dda2ef238af5	GGCTGCAGTGGGGAATATTGCGCAATGGGGGGAACCCTGACGCAGCGATGCCGCATGAGTGAAGAAGGGATTCGTTTCGTAAAGCTTTGTCCCGGGGGAAGAGAGAAGACGGTACCCCGGTAATAGCCCCAGCTAACTACGTGCCAGCAGCTGCGGTAACACGTGGGGGGCGAGCGTTGTCCGGAATTATTGGGCGTAAAGGGCACGCAGGCGGTTCTTTAGGCTGTTGATGAAAGTGCTGGGCCCAACCCAGTGATGTTTAACAGAACCGAGGGACTCGAGTGCCAGAGAGGCAGGCAGAATTCCTGGTGTAGCGGTGAAATGCGCAGAGATCAGGAGGAATACCGGAGGCGAAGGCGGCCTGCTGGCTGGCAACTGACGCTCAGGTGCGAAAGCGTG…	Bacteria	Firmicutes	Bacilli	Bacillales	Thermoactinomycetaceae	Hazenella	NA	0	0	0	0	0	0	0	0	0	0	0	0	0	0	0	0	0	0	0	0	0	0	0	0	0	0	0	0	0	0	25	0	0	0	0	0	0	0	0
31ee6e323393a6b5ba39151a1f5e5675	GGCAGCAGTGGGGAATATTGCACAATGGACGAAAGTCTGATGCAGCGACGCCGCGTGAGGGATGAAGGCCTTCGGGTTGTAAACCTTTTTCGCCCCTGAACAAGGCACTGCTTTGGTGGTGTTGAGGGTAGGGGGTAAAGAAGCTCCGGCTAACTACGTGCCAGCAGCCGCGGTAATACGTAGGGAGCGAGCGTTGTCCGGAATTATTGGGCGTAAAGGGCTTGTAGGTGGCTTGTCGCGTCTGCCGTGAAAGGCTTCAGCTTAACTGGAGTAGTGCGGTGGGTACGGGCTGGCTTGAGTGTGGTAGGGGAGATTGGAATTCCTGGTGTAGCGGTGGAATGCGCAGATATCAGGAGGAACACCGGTGGCGAAGGCGGATCTCTGGGCCATTACTGACAC…	Bacteria	Actinobacteria	Actinobacteria	Actinomycetales	Actinomycetaceae	Actinomyces	Actinomycetaceae bacterium	0	0	0	0	0	0	0	0	0	0	0	0	13	0	0	8	0	0	0	6	0	0	0	16	0	0	0	7	44	0	0	0	0	0	0	0	0	0	0
31f3dab68a6d2384a97f73224e38e13a	GGCAGCAGTGGGGAATATTGCGCAATGGAGGCAACTCTGACGCAGCGATGCCGCGTGAGTGAGGAAGGGATTCGTCCCGCAGAGCTCAGTCGTCAGGCAAGAGAGAGACTACCTGACTTTAAGCCCCGGCTAACTACGTGCCAGCAGCCGCGGCAATACGTAGGGGGCGAGCGTTGTCCGGAATCATTGGGCGTAAAGCGCGCGCAGGCGGTCAGAGAGGCTTTTTGTAAAAGGCCCGGGCCCACCCCGGGTAAGCAGGAAGAACCAGCTGACTAGAGTGCTCTAGAGGCAGGCAGAATTCCTGGTGTAGTGGTGAAATACGCAGAGATCAGGAGGAATACCGGAGGCGAAGGCGGCCTGCTGGAGAGAGACTGACGCTCAGGCGCGAGAGCGTGGGGA…	Bacteria	Firmicutes	Bacilli	Bacillales	Paenibacillaceae	Brevibacillus	NA	0	0	0	0	0	0	0	0	0	0	0	0	0	0	0	0	0	0	0	0	0	0	0	0	0	0	0	0	0	190	155	109	0	46	173	121	182	97	274
3200e69652deddd9dc5ed1100630147c	GGCTGCAGTGGGGAATTTTCGACAATGGGGGGAACCCTGATCGAGCCATCTCGCGTGTGGGACGAAGGCCTTCGGGTTGTAAACCACTTTTCTCAACGAAGAAAAGTCTTAGGCTAATACCTTAAGATGCTGACGGTAGTTGAGGAATAAGCACCGGCTAACTACGTGCCAGCAGCCGCGGTAATACGTAGGGTGCGAGCGTTAATCGGAATTACTGGGCGTAAAGGGTGCGCAGGCGGCTTGGAAAGAACGGTGTGAAATCCCGGGGCTCAACCTCGGAACTGCACTATTAACTGCCAAGCTAGAGTATGTCAGAGGGGGGTGGAATTCCGCGTGTAGCAGTGAAATGCGTAGATATGCGGAGGAACACCGATGGCGAAGGCAGCCCCCTGGGATGGT…	Bacteria	Proteobacteria	Gammaproteobacteria	Betaproteobacteriales	Burkholderiaceae	Oligella	Oligella urethralis DNF00040	0	0	0	0	0	0	24	0	0	0	0	0	0	0	0	0	0	0	0	0	0	0	38	49	0	0	0	0	0	0	0	0	0	0	0	0	0	0	0
32022d15b9ffd7b660c6af1965f9a760	GGCAGCAGTTTCGAATCATTCACAATGGGCGAAAGCCTGATGGTGCAACGCCGCGTGGGGGATGAAGGCCTTCGGGTCGTAAACCCCTGTCACCAAGGACTAAACTACAGGTTCATAGCCTGTACTGAATTAACTTGGAGAGGAAGCAGTGGCTAACTCCGTGCCAGCAGCCGCGGTAATACGGAGACTGCGAGCGTTACTCGGATTCACTGGGCGTAAAGGGTGCGTAGGCGGCAAGGTGTGTCAGGTGTGAAATCTCGGGGCTTAACTCCGAAACTGCGCCTGAAACTACTTTGCTAGAGTGTTGGAGAGGTAAGCGGAATTCCAGGTGTAGCGGTGAAATGCGTAGATATCTGGAGGAACACCAATGGCGAAGGCAGCTTACTGGACAACTACTGA…	Bacteria	Verrucomicrobia	Verrucomicrobiae	Opitutales	Puniceicoccaceae	Coraliomargarita	NA	0	0	0	0	0	0	0	0	0	0	0	0	0	0	0	0	0	0	0	0	0	0	0	0	0	0	0	0	0	0	2	0	0	0	0	0	0	0	0
3203cf6e8b7b01206ad1992db8171c95	GGCAGCAGTAGGGAATTTTCGGCAATGGGGGGAACCCTGACCGAGCAATGCCGCGTGAGTGAAGAAGGATTTCGGTTCGTAAAGCTCTGTTGTAAGAGAAAAATGTTAGAGACAGGAAATGGTCTGTGAGTGATGGTATCTTACCAGAAAGCCACGGCTAACTACGTGCCAGCAGCCGCGGTAATACGTAGGTGGCGAGCGTTATCCGGAATTATTGGGCGTAAAGGGTGCGTAGGTGGCACGATAAGTTGGGAGTGAAATCTTGGGGCTCAACCCCAAGCTGGCTTTCGAAACTGTCGAGCTAGAGTGCAGAAGAGGCAAGTGGAATTCCATGTGGAGCGGTAAAATGCGTAGATATATGGAGGAACACCAGTGGCGAAGGCGGCTTGCTGGTCTGTA…	Bacteria	Firmicutes	Erysipelotrichia	Erysipelotrichales	Erysipelotrichaceae	Faecalicoccus	NA	0	0	0	0	0	0	0	0	0	0	0	0	0	0	0	0	0	0	0	0	0	58	101	27	0	0	0	0	44	0	0	0	0	0	0	0	0	0	0
322c5522c34abc5aa30c1cfc120e1a24	GGCAGCAGTGGGGAATATTGCACAATGGGGGAAACCCTGATGCAGCAACGCCGCGTGAAGGAAGACGGTTTTCGGATTGTAAACTTCTATCAATAGGGACGAAAAAAATGACGGTACCTAAATAAGAAGCCCCGGCTAACTACGTGCCAGCAGCCGCGGTAATACGTAGGGGGCAAGCGTTATCCGGAATTACTGGGTGTAAAGGGTGAGTAGGCGGCATGACAAGTAAGATGTGAAAGCCCGTGGCTTAACCACGGGATTGCATTTTAAACTGTTGAGCTAGAGTACAGGAGAGGAAAGCGGAATTCCCAGTGTAGCGGTGAAATGCGTAGATATTGGGAAGAACACCAGTGGCGAAGGCGGCTTTCTGGACTGAAACTGACGCTGAGGCACGAAAGC…	Bacteria	Firmicutes	Clostridia	Clostridiales	Lachnospiraceae	uncultured	NA	0	0	0	0	0	0	0	0	0	0	0	2	0	0	0	0	6	0	0	0	0	0	0	0	0	0	0	0	0	4	0	0	0	0	0	0	3	0	0
322f386d213d11cf050eadcc6862f450	GGCTGCAGTGAGGAATATTGGTCAATGGACGGAAGTCTGAACCAGCCATGCCGCGTGCAGGAAGAATGTCCTATGGATTGTAAACTGCTTTTATACGGGAAGAAACGCATCGACGTGTCGATGTTTGACGGTACCGTAAGAATAAGGATCGGCTAACTCCGTGCCAGCAGCCGCGGTAATACGGAGGATCCTAGCGTTATCCGGAATTATTGGGTTTAAAGGGTCCGTAGGCGGCTTGATAAGTCAGCGGTGAAAGTTTTTGGCTTAACCAAAAAATTGCCGTTGATACTGTTTAGCTTGAATAATTGTGAAGTAACTAGAATATGTAGTGTAGCGGTGAAATGCTTAGATATTACATGGAATACCAATTGCGCAGGCAGGTTACTAATAATTTATTGA…	Bacteria	Bacteroidetes	Bacteroidia	Flavobacteriales	Flavobacteriaceae	Flavobacterium	Flavobacterium sp. ABG	0	0	0	0	0	0	0	0	0	0	0	0	0	0	0	0	0	0	0	0	0	0	5	0	0	0	0	0	0	58	0	0	0	20	96	0	0	0	0
324093575685e60731f29671e677a06a	GGCAGCAGTGGGGAATATTGCGCAATGGAGGAAACTCTGACGCAGCAATGCCGCGTGGGTGAAGAAGGGATTCGTCCTGTAAAGCCCTGTTGTCGGGGAAGAGTTAAGACGGTACCCGGCGTATGAGCCCCAGCCAACCACGTGCCAGCAGCCGCGGTAATACGGAGGGTACAAGCGTTAATCGGAATTACTGGGCGTAAAGCGCACGCAGGCGGTTGATTGAGTCAGATGTGAAATCCCCGGGCTTAACCCGGGAATTGCATCTGATACTGGTCAGCTAGAGTCTTGTAGAGGGGGGTAGAATTCCATGTGTAGCGGTGAAATGCGTAGAGATGTGGAGGAATACCGGTGGCGAAGGCGGCCCCCTGGACAAAGACTGACGCTCAGGTGCGAAAGCGT…	Bacteria	Proteobacteria	Gammaproteobacteria	Enterobacterales	Morganellaceae	Morganella	NA	0	0	0	0	0	0	0	0	0	0	0	0	0	0	0	0	0	0	0	0	0	0	0	0	0	0	0	0	0	0	0	0	0	0	0	0	0	5	0
326959acae8c4f2027e22c05dc638858	GGCAGCAGTGGGGAATCTTGCACAATGGGCGGAAGCCTGATGCAGCGACGCCGCGTGAGGGATGACGGCCTTCGGGTCGTAAACCTCTTTCGCCAGGGACGAAGCCTTCGGGTGACGGTACCTGGATAAGAAGCACCGGCCAACTACGTGCCAGCAGCCGCGGTAATACGTAGGGTGCGAGCGTTGTCCGGAATTACTGGGCGTAAAGAGCTCGTAGGCGGTTTGTCGCGTCGTCTGTGAAATTCTGCAGCTTAACTGCAGGCGTGCAGGCGATACGGGCAGACTTGAGTACTACAGGGGAGACTGGAATTCCTGGTGTAGCGGTGAAATGCGCAGATATCAGGAGGAACACCGGTGGCGAAGGCGGGTCTCTGGGTAGTAACTGACGCTGAGGAGCGA…	Bacteria	Actinobacteria	Actinobacteria	Corynebacteriales	Gordoniaceae	Gordonia	NA	0	0	0	0	0	0	0	0	9	0	0	0	0	0	0	0	0	0	0	0	8	0	0	0	0	0	0	0	0	0	0	0	0	0	0	0	0	0	0
326cace8a0e35d867966da96c9f1f7db	GGCAGCAGTGGGGAATATTGCACAATGGGGGAAACCCTGATGCAGCAACGCCGCGTGAAGGATGAAGGTTTTCGGATCGTAAACTTCTATCAGTAGGGAAGAAAAAAATGACAGTACCTAACTAAGAAGCCCCGGCTAACTACGTGCCAGCAGCCGCGGTAATACGTAGGGGGCAAGCGTTATCCGGATTTACTGGGTGTAAAGGGTGCGTAGGTGGTATGGTAAGTTAGATGTGAAAGCCCAAGGCTCAACCTTGGGATTGCATCTAAAACTGCCAAACTAGAGTGCAGGAGAGGAAAGCGGAATTCCTAGTGTAGCGGTGAAATGCGTAGATATTAGGAGGAACACCAGTAGCGAAGGCGGCTTTCTGGACTGTAACTGACACTGAGGCACGAAAGC…	Bacteria	Firmicutes	Clostridia	Clostridiales	Lachnospiraceae	Abyssivirga	NA	0	0	0	0	0	0	0	0	0	0	0	0	0	0	0	0	0	0	0	0	0	0	0	0	0	0	0	0	0	0	24	0	0	0	0	0	0	0	0
326d2449072d797bed58cf75505ef409	GGCAGCAGTGAGGAATATTGGACAATGGGCGCAAGCCTGATCCAGCAATGCCGCGTGAGTGATGAAGGCCTTAGGGTTGTAAAGCTCTTTTACCAGAGATGATAATGACAGTATCTGGAGAATAAGCTCCGGCTAACTTCGTGCCAGCAGCCGCGGTAATACGAGGGGAGCTAGCGTTATCCGGAATTATTGGGTTTAAAGGGTTCGTAGGCGGCTTTGTAAGTCAGTGGTGAAATCTCCTAGCTTAACTAGGAAATTGCCGTTGATACTGTGAGGCTTGAATCATTAGGAAGTAACTAGAATATGTAGTGTAGCGGTGAAATGCTTAGATATTACATGGAATACCAATTGCGAAGGCAGGTTACTACTAATGTATTGACGCTGATGAACGAAAGCGTG…	Bacteria	Bacteroidetes	Bacteroidia	Flavobacteriales	Flavobacteriaceae	Myroides	bacterium SM9-19	0	0	0	0	0	0	0	0	0	0	0	0	0	0	0	0	0	0	0	0	0	0	0	0	0	0	0	0	0	0	0	0	0	2	0	0	0	0	0
326f1c2ed1e3cc641040c0d5b90a39b0	TGGCTGCAGTGGGGAATCTTGGACAATGGGGGGAACCCTGATCCAGCCATGCCGCGTGTGTGAAGAAGGCCTTCGGGTTGTAAAGCACTTTAGTTAGGGAGGAAGGCCATTTAGTTAATAGCTAGGTGGATTGACGTTACCTAAAGAATAAGCACCGGCTAACTACGTGCCAGCAGCCGCGGTAATACGTAGGGCGCAAGCGTTGTCCGGAATTATTGGGCGTAAAGAGCTCGTAGGCGGTTTGTCACGTCTGCTGTGAAAACTGGAGGCTCAACCTCCAGCCTGCAGTGGGTACGGGCAGACTAGAGTGCGGTAGGGGAGACTGGAATTCCTGGTGTAGCGGTGAAATGCGTAGATATCAGGAGGAACACCAATGGCGAAGGCAGGTCTCTGGGCCGT…	Bacteria	Actinobacteria	Actinobacteria	Micrococcales	Microbacteriaceae	Subtercola	NA	0	0	0	0	0	0	0	0	0	0	0	0	0	0	0	0	0	0	0	0	0	0	0	0	0	0	0	0	0	0	0	0	0	0	2	0	0	0	0
32c9f15cd092695645b204f8b79db60a	GGCAGCAGTGGGGAATATTGCACAATGGACGGAAGTCTGATGCAGCAACGCCGCGTGGAGGATGACACATTTCGGTGCGTAAACTCCTTTTATATGAGAAGATAATGACGGTATTATATGAATAAGCACCGGCTAACTCCGTGCCAGCAGCCGCGGTAATACGGGGGGTGCAAGCGTTACTCGGAATCACTGGGCGTAAAGAGCATGTAGGCGGATTGATAAGTTTGAAGTGAAATCCTATAGCTTAACTATAGAACTGCTTTGAAAACTGTTAATCTAGAATGTGGGAGAGGTAGATGGAATTTCTGGTGTAGGGGTAAAATCCGTAGATATCAGAAGGAATACCGATTGCGAAGGCGATCTACTGGAACACTATTGACGCTGAGATGCGAAAGCGTG…	Bacteria	Epsilonbacteraeota	Campylobacteria	Campylobacterales	Arcobacteraceae	Arcobacter	NA	0	0	0	0	0	0	0	0	0	0	0	0	0	0	0	0	0	0	0	0	0	0	0	4	0	0	0	0	0	0	0	0	0	0	0	0	0	0	0
32d85210da6fa8e43587ed4504af346b	GGCAGCAGTGAGGAATATTGGTCAATGGAGGCAACTCTGAACCAGCCATGCCGCGTGCAGGAAGAATGTCCTATGGATTGTAAACTGCTTTTGTACGGGAAGAATTGTAATTACGTGTAATTATTTGACGGTACCGTAAGAATAAGGATCGGCTAACTCCGTGCCAGCAGCCGCGGTAATACGGAGGATCCGAGCGTTATCCGGAATTATTGGGTTTAAAGGGTCCGTAGGCGGCCTTGTAAGTCGGGGGTGAAATCTCTTAGCTCAACTAAGAACTTGCCTTTGATACTGCTTGGCTTGAATCATTAGGAAGTAACTAGAATATGTAGTGTAGCGGTGAAATGCTTAGATATTACATGGAATACCGATTGCGAAGGCAGGTTACTACTACTGTATTGA…	Bacteria	Bacteroidetes	Bacteroidia	Flavobacteriales	Flavobacteriaceae	Myroides	uncultured compost bacterium	0	0	0	0	0	0	0	0	0	0	0	0	0	0	0	0	0	0	0	0	2	10	14	19	0	0	0	0	0	4	0	0	0	0	0	0	0	0	0
[truncated: 2,995 more rows]

## Sheet: Fungi
Sequence, taxonomy and absolute abundance table of all identified fungal ASVs
Feature_ID	sequence	Kingdom	Phylum	Class	Order	Family	genus	Species	B11	B12	B13	B14	B15	B16	B17	B18	B19	B20	K31	K32	K33	K34	K35	K36	P56	R71	R72	R73	R74	R75	R76	R77	R78	R79	R80
[truncated: 600 more rows]
